# Supplementary material for: Oridonin inhibits DNMT3A R882 mutation-driven clonal hematopoiesis and leukemia by inducing apoptosis and necroptosis
Source: Cell Death Discov. 2021 Oct 18;7:297. doi: 10.1038/s41420-021-00697-5 (PMC8523644; doi:10.1038/s41420-021-00697-5)
Supplement: Supplementary file 5 — Table S1 [file 41420_2021_697_MOESM5_ESM.xlsx]

## Sheet: Plate1
				Frequency
cat	name	384plate	384 Coordinates	Live	R882H	WT	WT+R882H	WT/R882H	WT/R882H (Normalize to NT)		mw	barcode	cas	information	smallTarget	bigTarget	url	chemicalName
S1130	YM155 (Sepantronium Bromide)	P1-4	L03	17.9	0	0	0	#DIV/0!	#DIV/0!		443.29	205708743	781661-94-7	YM155 (Sepantronium Bromide) is a potent <b>survivin</b> suppressant by inhibiting Survivin promoter activity with <b>IC50</b> of 0.54 nM in HeLa-SURP-luc and CHO-SV40-luc cells; does not significantly inhibit SV40 promoter activity, but is observed to slightly inhibit the interaction of Survivin with XIAP. Phase 2.	Survivin	Apoptosis	www.selleckchem.com/products/YM155.html	1H-Naphth[2,3-d]imidazolium, 4,9-dihydro-1-(2-methoxyethyl)-2-methyl-4,9-dioxo-3-(2-pyrazinylmethyl)-, bromide (1:1)
S1018	Dovitinib (TKI-258, CHIR-258)	P1-4	M03	7.69	0	0	0	#DIV/0!	#DIV/0!		392.43	205708739	405169-16-6	Dovitinib (TKI258, CHIR258) is a multitargeted RTK inhibitor, mostly for class III (<b>FLT3/c-Kit</b>) with <b>IC50</b> of 1 nM/2 nM, also potent to class IV (FGFR1/3) and class V (VEGFR1-4) RTKs with <b>IC50</b> of 8-13 nM, less potent to InsR, EGFR, c-Met, EphA2, Tie2, IGF-1R and HER2 in cell-free assays. Phase 4.	FLT3	Angiogenesis	www.selleckchem.com/products/CHIR-258.html	1-amino-5-fluoro-3-(6-(4-methylpiperazin-1-yl)-1H-benzo[d]imidazol-2-yl)quinolin-2(1H)-one
S1228	Idarubicin HCl	P1-4	A04	99.6	0	0.74	0.74	#DIV/0!	#DIV/0!		533.95	181366505	57852-57-0	Idarubicin HCl is a hydrochloride salt form of Idarubicin which is an anthracycline antibiotic and a DNA topoisomerase II (topo II) inhibitor for MCF-7 cells with IC50 of 3.3 ng/mL in a cell-free assay.	Topoisomerase	DNA Damage	www.selleckchem.com/products/Idarubicin.html	(7S,9S)-9-acetyl-7-((2R,4S,5S,6S)-4-amino-5-hydroxy-6-methyl-tetrahydro-2H-pyran-2-yloxy)-6,9,11-trihydroxy-7,8,9,10-tetrahydrotetracene-5,12-dione hydrochloride
S1129	SRT1720	P1-4	J03	13	7.14	0	7.14	0	0		506.02	205072241	1001645-58-4	SRT1720 is a selective <b>SIRT1</b> activator with <b>EC50</b> of 0.16 μM in a cell-free assay, but is >230-fold less potent for SIRT2 and SIRT3.	Sirtuin	Epigenetics	www.selleckchem.com/products/SRT1720.html	N-(2-(3-(piperazin-1-ylmethyl)imidazo[2,1-b]thiazol-6-yl)phenyl)quinoxaline-2-carboxamide hydrochloride
S1448	Elaiophylin	P1-4	H14	31.4	6.25	6.25	12.5	1	1.11111		1025.27	1128654263	37318-06-2	Elaiophylin shows <b>antiprotozoal</b> activity against Plasmodium falciparum K1a and Trypanosoma brucei brucei GUTat 3.1 strains with <b>IC50</b> of 0.36 μM and 0.45 μM, respectively.	Others	Others	www.selleckchem.com/products/Azalomycin-B.html	no
S1057	Obatoclax Mesylate (GX15-070)	P1-4	K11	86.5	12.8	0.82	13.62	0.0640625	0.0711806		413.49	205072254	803712-79-0	Obatoclax Mesylate (GX15-070) is an antagonist of <b>Bcl-2</b> with <b>K<sub>i</sub></b> of 0.22 μM in a cell-free assay, can assist in overcoming MCL-1 mediated resistance to apoptosis. Phase 3.	Bcl-2	Apoptosis	www.selleckchem.com/products/Obatoclax-Mesylate.html	(Z)-2-(5-((3,5-dimethyl-1H-pyrrol-2-yl)methylene)-4-methoxy-5H-pyrrol-2-yl)-1H-indole mesylate
S1452	Ispinesib (SB-715992)	P1-4	N14	26.1	0	33.3	33.3	#DIV/0!	#DIV/0!		517.06	179712640	336113-53-2	Ispinesib (SB-715992) is a potent, specific and reversible inhibitor of <b>kinesin spindle protein (KSP)</b> with <b>K<sub>i app</sub></b> of 1.7 nM in a cell-free assay, no inhibition to CENP-E, RabK6, MCAK, MKLP1, KHC or Kif1A. Phase 2.	Kinesin	Cytoskeletal Signaling	www.selleckchem.com/products/Ispinesib-mesilate(SB-715992).html	(R)-N-(3-aminopropyl)-N-(1-(3-benzyl-7-chloro-4-oxo-3,4-dihydroquinazolin-2-yl)-2-methylpropyl)-4-methylbenzamide
S1132	INO-1001 (3-Aminobenzamide)	P1-4	N03	14.6	28.6	14.3	42.9	0.5	0.555556		136.15	179712103	3544-24-9	INO-1001 is a potent inhibitor of <b>PARP</b> with <b>IC50</b> of <50 nM in CHO cells and a mediator of oxidant-induced myocyte dysfunction during reperfusion. Phase 2.	PARP	DNA Damage	www.selleckchem.com/products/INO-1001.html	3-aminobenzamide
S1030	Panobinostat (LBH589)	P1-4	O05	56.7	52.9	0	52.9	0	0		349.43	205708803	404950-80-7	Panobinostat (LBH589) is a novel broad-spectrum <b>HDAC</b> inhibitor with <b>IC50</b> of 5 nM in a cell-free assay. Phase 3.	HDAC	Epigenetics	www.selleckchem.com/products/LBH-589.html	(E)-N-hydroxy-3-(4-((2-(2-methyl-1H-indol-3-yl)ethylamino)methyl)phenyl)acrylamide
S1490	Ponatinib (AP24534)	P1-4	L22	5.51	15.4	38.5	53.9	2.5	2.77778		532.56	192906890	943319-70-8	Ponatinib (AP24534) is a novel, potent multi-target inhibitor of <b>Abl</b>, PDGFRα, VEGFR2, FGFR1 and Src with <b>IC50</b> of 0.37 nM, 1.1 nM, 1.5 nM, 2.2 nM and 5.4 nM in cell-free assays, respectively.	Bcr-Abl	Angiogenesis	www.selleckchem.com/products/AP24534.html	3-(2-(imidazo[1,2-b]pyridazin-3-yl)ethynyl)-4-methyl-N-(4-((4-methylpiperazin-1-yl)methyl)-3-(trifluoromethyl)phenyl)benzamide
S1380	Lopinavir	P1-4	L04	32.4	58.3	0	58.3	0	0		628.8	179668342	192725-17-0	Lopinavir is a potent <b>HIV protease</b> inhibitor with <b>K<sub>i</sub></b> of 1.3 pM in a cell-free assay.	HIV Protease	Proteases	www.selleckchem.com/products/Lopinavir.html	(S)-N-((2S,4S,5S)-5-(2-(2,6-dimethylphenoxy)acetamido)-4-hydroxy-1,6-diphenylhexan-2-yl)-3-methyl-2-(2-oxo-tetrahydropyrimidin-1(2H)-yl)butanamide
S1122	Mocetinostat (MGCD0103)	P1-4	F03	42.9	49.1	12.3	61.4	0.250509	0.278344		396.44	205071947	726169-73-9	Mocetinostat (MGCD0103) is a potent HDAC inhibitor with most potency for <b>HDAC1</b> with <b>IC50</b> of 0.15 μM in a cell-free assay, 2- to 10- fold selectivity against HDAC2, 3, and 11, and no activity to HDAC4, 5, 6, 7, and 8. Phase 2.	HDAC	Epigenetics	www.selleckchem.com/products/MGCD0103(Mocetinostat).html	N-(2-aminophenyl)-4-((4-(pyridin-3-yl)pyrimidin-2-ylamino)methyl)benzamide
S1095	LAQ824 (Dacinostat)	P1-4	C19	50	50	12.5	62.5	0.25	0.277778		379.459	179639715	404951-53-7	LAQ824 (Dacinostat) is a novel <b>HDAC</b> inhibitor with <b>IC50</b> of 32 nM and is known to activate the p21 promoter.	HDAC	Epigenetics	www.selleckchem.com/products/LAQ824(NVP-LAQ824).html	(E)-3-(4-(((2-(1H-indol-3-yl)ethyl)(2-hydroxyethyl)amino)methyl)phenyl)-N-hydroxyacrylamide
S1111	Foretinib (GSK1363089)	P1-4	O21	70.8	30.4	36.8	67.2	1.21053	1.34503		632.65	1128657889	849217-64-7	Foretinib (GSK1363089) is an ATP-competitive inhibitor of HGFR and VEGFR, mostly for <b>Met</b> and <b>KDR</b> with <b>IC50</b> of 0.4 nM and 0.9 nM in cell-free assays. Less potent against Ron, Flt-1/3/4, Kit, PDGFRα/β and Tie-2, and little activity to FGFR1 and EGFR. Phase 2.	c-Met	Protein Tyrosine Kinase	www.selleckchem.com/products/XL880(GSK1363089,EXEL-2880).html	N-(3-fluoro-4-(6-methoxy-7-(3-morpholinopropoxy)quinolin-4-yloxy)phenyl)-N-(4-fluorophenyl)cyclopropane-1,1-dicarboxamide
S1090	PCI-24781 (Abexinostat)	P1-4	I17	54.2	69.2	0	69.2	0	0		397.42	205708883	783355-60-2	PCI-24781 (Abexinostat) is a novel pan-HDAC inhibitor mostly targeting <b>HDAC1</b> with <b>K<sub>i</sub></b> of 7 nM, modest potent to HDACs 2, 3, 6, and 10 and greater than 40-fold selectivity against HDAC8. Phase 1/2.	HDAC	Cytoskeletal Signaling	www.selleckchem.com/products/PCI-24781.html	3-((dimethylamino)methyl)-N-(2-(4-(hydroxycarbamoyl)phenoxy)ethyl)benzofuran-2-carboxamide
S1157	CEP-18770 (Delanzomib)	P1-4	F09	42.3	35.7	34.3	70	0.960784	1.06754		413.28	176145089	847499-27-8	CEP-18770 (Delanzomib) is an orally active inhibitor of the chymotrypsin-like activity of <b>proteasome</b> with <b>IC50</b> of 3.8 nM, with only marginal inhibition of the tryptic and peptidylglutamyl activities of the proteosome. Phase 1/2.	Proteasome	Proteases	www.selleckchem.com/products/cep-18770.html	(R)-1-((2S,3R)-3-hydroxy-2-(2-phenylpicolinamido)butanamido)-3-methylbutan-2-ylboronic acid
S1012	BMS-536924	P1-4	E03	1.38	25	50	75	2	2.22222		479.96	192934705	468740-43-4	BMS-536924 is an ATP-competitive <b>IGF-1R/IR</b> inhibitor with <b>IC50</b> of 100 nM/73 nM, modest activity for Mek, Fak, and Lck with very little activity for Akt1, MAPK1/2.	IGF-1R	Protein Tyrosine Kinase	www.selleckchem.com/products/BMS-536924.html	4-​[[(2S)​-​2-​(3-​chlorophenyl)​-​2-​hydroxyethyl]​amino]​-​3-​[4-​methyl-​6-​(4-​morpholinyl)​-​1H-​benzimidazol-​2-​yl]​- 2(1H)​-​pyridinone
S1045	Trichostatin A (TSA)	P1-4	I09	57.1	62.5	12.5	75	0.2	0.222222		302.4	205708538	58880-19-6	Trichostatin A (TSA) is an <b>HDAC</b> inhibitor with <b>IC50</b> of ~1.8 nM in cell-free assays.	HDAC	Epigenetics	www.selleckchem.com/products/Trichostatin-A.html	(R,2E,4E)-6-(4-(dimethylamino)benzoyl)-N-hydroxy-4-methylhepta-2,4-dienamide
S1290	Celastrol	P1-4	I14	51.8	54.7	20.5	75.2	0.374771	0.416413		450.61	1128654297	34157-83-0	Celastrol is a potent <b>proteasome</b> inhibitor for the chymotrypsin-like activity of a purified 20S proteasome with <b>IC50</b> of 2.5 μM.	Proteasome	Proteases	www.selleckchem.com/products/Celastrol.html	(2R,4aS,6aS,12bR,14aS,14bR)-10-hydroxy-2,4a,6a,9,12b,14a-hexamethyl-11-oxo-1,2,3,4,4a,5,6,6a,11,12b,13,14,14a,14b-tetradecahydropicene-2-carboxylic acid
S1142	17-DMAG (Alvespimycin) HCl	P1-4	N05	50	73.7	5.26	78.96	0.0713704	0.0793005		653.21	205072270	467214-21-7	17-DMAG (Alvespimycin) HCl is a potent <b>HSP90</b> inhibitor with <b>IC50</b> of 62 nM in a cell-free assay. Phase 2.	HSP (e.g. HSP90)	Cytoskeletal Signaling	www.selleckchem.com/products/17-DMAG,Hydrochloride-Salt.html	Geldanamycin, 17-demethoxy-17-[[2-(dimethylamino)ethyl]amino]-, monohydrochloride
S1194	CUDC-101	P1-4	F17	91	78.1	1.46	79.56	0.018694	0.0207711		434.49	192938380	1012054-59-9	CUDC-101 is a potent multi-targeted inhibitor against <b>HDAC</b>, <b>EGFR</b> and HER2 with <b>IC50</b> of 4.4 nM, 2.4 nM, and 15.7 nM, and inhibits class I/II HDACs, but not class III, Sir-type HDACs. Phase 1.	HDAC	Epigenetics	www.selleckchem.com/products/CUDC-101.html	7-(4-(3-ethynylphenylamino)-7-methoxyquinazolin-6-yloxy)-N-hydroxyheptanamide
S1121	TW-37	P1-4	D03	62.5	60	20	80	0.333333	0.37037		573.7	205708783	877877-35-5	TW-37 is a novel nonpeptide inhibitor to recombinant <b>Bcl-2</b>, <b>Bcl-xL</b> and <b>Mcl-1</b> with <b>K<sub>i</sub></b> of 0.29 μM, 1.11 μM and 0.26 μM in cell-free assays, respectively.	Bcl-2	Apoptosis	www.selleckchem.com/products/TW-37.html	5-(2-isopropylbenzyl)-N-(4-(2-tert-butylphenylsulfonyl)phenyl)-2,3,4-trihydroxybenzamide
S1096	Quisinostat (JNJ-26481585)	P1-4	E19	47.6	80	0	80	0	0		394.476	205072228	875320-29-9	Quisinostat (JNJ-26481585) is a novel second-generation <b>HDAC</b> inhibitor with highest potency for HDAC1 with <b>IC50</b> of 0.11 nM in a cell-free assay, modest potent to HDACs 2, 4, 10, and 11; greater than 30-fold selectivity against HDACs 3, 5, 8, and 9 and lowest potency to HDACs 6 and 7. Phase 2.	HDAC	Epigenetics	www.selleckchem.com/products/JNJ-26481585.html	N-hydroxy-2-(4-(((1-methyl-1H-indol-3-yl)methylamino)methyl)piperidin-1-yl)pyrimidine-5-carboxamide
S1140	Andarine	P1-4	J05	84.6	72.7	9.09	81.79	0.125034	0.138927		441.36	192938767	401900-40-1	Andarine is a selective non-steroidal <b>androgen receptor (AR)</b> agonist with <b>K<sub>i</sub></b> of 4 nM, tissue-selective for anabolic organs. Phase 3.	Androgen Receptor	Endocrinology & Hormones	www.selleckchem.com/products/Andarine.html	(S)-3-(4-acetamidophenoxy)-2-hydroxy-2-methyl-N-(4-nitro-3-(trifluoromethyl)phenyl)propanamide
S1235	Letrozole	P1-4	M04	70.4	84.2	0	84.2	0	0		285.3	192916265	112809-51-5	Letrozole is a third generation inhibitor of <b>aromatase</b> with <b>IC50</b> of 0.07-20 nM in cell-free assays.	Aromatase	Endocrinology & Hormones	www.selleckchem.com/products/Letrozole.html	4,​4'-​(1H-​1,​2,​4-​triazol-​1-​ylmethylene)​bis-benzonitrile
S1141	17-AAG (Tanespimycin)	P1-4	L05	86.7	76.9	7.69	84.59	0.1	0.111111		585.69	192938750	75747-14-7	17-AAG (Tanespimycin) is a potent <b>HSP90</b> inhibitor with <b>IC50</b> of 5 nM in a cell-free assay, having a 100-fold higher binding affinity for HSP90 derived from tumour cells than HSP90 from normal cells. Phase 2.	HSP (e.g. HSP90)	Cytoskeletal Signaling	www.selleckchem.com/products/17-AAG(Geldanamycin).html	17-demethoxy-17-(2-propenylamino)- [(3R,5R,6S,7R,8E,10R,11R,12Z,14E)-6-Hydroxy-5,11,21-trimethoxy-3,7,9,15-tetramethyl-16,20,22-trioxo-17-azabicyclo[16.3.1]docosa-1(21),8,12,14,18-pentaen-10-yl] carbamate
S1013	Bortezomib (PS-341)	P1-4	G03	70.4	36.9	47.8	84.7	1.29539	1.43933		384.24	192935678	179324-69-7	Bortezomib (PS-341) is a potent <b>20S proteasome</b> inhibitor with <b>K<sub>i</sub></b> of 0.6 nM in a cell-free assay.	Proteasome	Proteases	www.selleckchem.com/products/Bortezomib.html	B-​[(1R)​-​3-​methyl-​1-​[[(2S)​-​1-​oxo-​3-​phenyl-​2-​[(2-​pyrazinylcarbonyl)​amino]​propyl]​amino]​butyl]​-boronic acid
S1070	PHA-665752	P1-4	M13	99.7	41.4	47.7	89.1	1.15217	1.28019		641.61	179627043	477575-56-7	PHA-665752 is a potent, selective and ATP-competitive <b>c-Met</b> inhibitor with <b>IC50</b> of 9 nM in cell-free assays, >50-fold selectivity for c-Met than RTKs or STKs.	c-Met	Protein Tyrosine Kinase	www.selleckchem.com/products/PHA-665752.html	(R,Z)-5-(2,6-dichlorobenzylsulfonyl)-3-((3,5-dimethyl-4-(2-(pyrrolidin-1-ylmethyl)pyrrolidine-1-carbonyl)-1H-pyrrol-2-yl)methylene)indolin-2-one
S1154	SNS-314 Mesylate	P1-4	P07	75.7	46.3	44.3	90.6	0.956803	1.06311		527.04	194459320	1146618-41-8	SNS-314 Mesylate is a potent and selective inhibitor of <b>Aurora A</b>, <b>Aurora B</b> and <b>Aurora C</b> with <b>IC50</b> of 9 nM, 31 nM, and 3 nM, respectively. It is less potent to Trk A/B, Flt4, Fms, Axl, c-Raf and DDR2. Phase 1.	Aurora Kinase	Cell Cycle	www.selleckchem.com/products/SNS-314.html	M1-(3-chlorophenyl)-3-(5-(2-(thieno[3,2-d]pyrimidin-4-ylamino)ethyl)thiazol-2-yl)urea Mesylate
S1080	SU11274	P1-4	K15	98.5	43.2	47.7	90.9	1.10417	1.22685		568.09	179627000	658084-23-2	SU11274 is a selective <b>Met</b> inhibitor with <b>IC50</b> of 10 nM in cell-free assays, no effects on PGDFRβ, EGFR or Tie2.	c-Met	Protein Tyrosine Kinase	www.selleckchem.com/products/SU11274.html	(Z)-N-(3-chlorophenyl)-3-((3,5-dimethyl-4-(1-methylpiperazine-4-carbonyl)-1H-pyrrol-2-yl)methylene)-N-methyl-2-oxoindoline-5-sulfonamide
S1085	Belinostat (PXD101)	P1-4	A17	68.7	87	4.35	91.35	0.05	0.0555556		318.35	205676062	414864-00-9	Belinostat (PXD101) is a novel <b>HDAC</b> inhibitor with <b>IC50</b> of 27 nM in a cell-free assay, with activity demonstrated in cisplatin-resistant tumors.	HDAC	Epigenetics	www.selleckchem.com/products/Belinostat.html	2-Propenamide, N-hydroxy-3-[3-[(phenylamino)sulfonyl]phenyl]-
S1450	Nanchangmycin	P1-4	J14	67.3	48.6	43.2	91.8	0.888889	0.987654		889.1	179765807	65101-87-3	Nanchangmycin (dianemycin) is a polyether antibiotic with similar structure to dianemycin and is very active against a broad spectrum of harmful nematodes and insects but not for mammals and plants.	Others	Others	www.selleckchem.com/products/Nanchangmycin.html	6-Nonenoic acid, 8-[(2S,2'R,4'S,5R,5'S,7R,7'R,8R,9S,9'S,10'R)-9-hydroxy-2,4',8,10'-tetramethyl-2'-[(2S,3S,5R,6R)-tetrahydro-6-hydroxy-6-(hydroxymethyl)-3,5-dimethyl-2H-pyran-2-yl]-9'-[[(2S,5S,6R)-tetrahydro-5-methoxy-6-methyl-2H-pyran-2-yl]oxy][2,7'-bi-1,6-dioxaspiro[4.5]dec]-7-yl]-2,4,6-trimethyl-5-oxo-, sodium salt (1:1), (2S,4R,6E,8S)-
S1357	Lidocaine	P1-4	I22	85.6	72.7	19.5	92.2	0.268226	0.298028		234.34	205674477	137-58-6	Lidocaine is a selective inverse peripheral histamine H1-receptor agonist with an IC50 of >32 μM.	Histamine Receptor	Neuronal Signaling	www.selleckchem.com/products/Lidocaine.html	2-​(diethylamino)​-​N-​(2,​6-​dimethylphenyl)​-acetamide
S1208	Doxorubicin (Adriamycin)	P1-4	P19	100	60.5	32.8	93.3	0.542149	0.602388		579.98	205674835	25316-40-9	Doxorubicin (Adriamycin) is an antibiotic agent that inhibits <b>DNA topoisomerase II</b> and induces DNA damage and apoptosis in tumor cells.	Topoisomerase	DNA Damage	www.selleckchem.com/products/Adriamycin.html	(8S,10S)-10-((2R,4S,5S,6S)-4-amino-5-hydroxy-6-methyl-tetrahydro-2H-pyran-2-yloxy)-6,8,11-trihydroxy-8-(2-hydroxyacetyl)-1-methoxy-7,8,9,10-tetrahydrotetracene-5,12-dione hydrochloride
S1360	GSK1059615	P1-4	O22	95.2	50	43.8	93.8	0.876	0.973333		333.36	205705963	958852-01-2	GSK1059615 is a dual inhibitor of <b>PI3Kα/β/δ/γ</b> (reversible) and <b>mTOR</b> with <b>IC50</b> of 0.4 nM/0.6 nM/2 nM/5 nM and 12 nM, respectively. Phase 1.	PI3K	PI3K/Akt/mTOR	www.selleckchem.com/products/GSK1059615.html	(Z)-5-((4-(pyridin-4-yl)quinolin-6-yl)methylene)thiazolidine-2,4-dione
S1153	Roscovitine (Seliciclib,CYC202)	P1-4	N07	77	59.9	34.1	94	0.569282	0.632536		354.45	205067715	186692-46-6	Roscovitine (Seliciclib, CYC202) is a potent and selective CDK inhibitor for <b>Cdc2</b>, <b>CDK2</b> and <b>CDK5</b> with <b>IC50</b> of 0.65 μM, 0.7 μM and 0.16 μM in cell-free assays. It shows little effect on CDK4/6. Phase 2.	CDK	Cell Cycle	www.selleckchem.com/products/Roscovitine.html	(R)-2-(6-(benzylamino)-9-isopropyl-9H-purin-2-ylamino)butan-1-ol
S1133	Alisertib (MLN8237)	P1-4	P03	88.8	60.1	34.2	94.3	0.569052	0.63228		518.92	192929033	1028486-01-2	Alisertib (MLN8237) is a selective <b>Aurora A</b> inhibitor with <b>IC50</b> of 1.2 nM in a cell-free assay. It has >200-fold higher selectivity for Aurora A than Aurora B. Phase 3.	Aurora Kinase	Cell Cycle	www.selleckchem.com/products/MLN8237.html	Benzoic acid, 4-[[9-chloro-7-(2-fluoro-6-methoxyphenyl)-5H-pyrimido[5,4-d][2]benzazepin-2-yl]amino]-2-methoxy-
S1046	Vandetanib (ZD6474)	P1-4	K09	80.2	73.7	20.7	94.4	0.280868	0.312076		475.35	205079323	443913-73-3	Vandetanib (ZD6474) is a potent inhibitor of <b>VEGFR2</b> with <b>IC50</b> of 40 nM in a cell-free assay.	VEGFR	Protein Tyrosine Kinase	www.selleckchem.com/products/Vandetanib.html	N-(4-bromo-2-fluorophenyl)-6-methoxy-7-((1-methylpiperidin-4-yl)methoxy)quinazolin-4-amine
S1233	2-Methoxyestradiol (2-MeOE2)	P1-4	I04	97.9	62.1	36.9	99	0.594203	0.660225		302.41	205071242	362-07-2	2-Methoxyestradiol (2-MeOE2) depolymerizes microtubules and blocks <b>HIF-1α</b> nuclear accumulation and HIF-transcriptional activity. Phase 2.	HIF	Angiogenesis	www.selleckchem.com/products/2-Methoxyestradiol(2ME2).html	(8R,9S,13S,14S,17S)-2-methoxy-13-methyl-7,8,9,11,12,13,14,15,16,17-decahydro-6H-cyclopenta[a]phenanthrene-3,17-diol
S1165	ABT-751 (E7010)	P1-4	B11	98.5	61.3	38.2	99.5	0.623165	0.692405		371.41	179764980	141430-65-1	ABT-751 (E7010) binds to the colchicine site on <b>β-tubulin</b> and inhibits polymerization of microtubules, not a substrate for the MDR transporter and is active against cell lines resistant to vincristine, doxorubicin, and cisplatin. Phase 1/2.	Microtubule Associat	Cytoskeletal Signaling	www.selleckchem.com/products/ABT-751.html	N-(2-(4-hydroxyphenylamino)pyridin-3-yl)-4-methoxybenzenesulfonamide
S1056	AC480 (BMS-599626)	P1-4	I11	100	51.1	48.3	99.4	0.945205	1.05023		567.01	205708892	714971-09-2	AC480 (BMS-599626) is a selective and efficacious inhibitor of <b>HER1</b> and <b>HER2</b> with <b>IC50</b> of 20 nM and 30 nM, ~8-fold less potent to HER4, >100-fold to VEGFR2, c-Kit, Lck, MET etc. Phase 1.	HER2	Protein Tyrosine Kinase	www.selleckchem.com/products/BMS-599626.html	(S)-morpholin-3-ylmethyl 4-(1-(3-fluorobenzyl)-1H-indazol-5-ylamino)-5-methylpyrrolo[1,2-f][1,2,4]triazin-6-ylcarbamate
S1271	Acarbose	P1-4	M10	99.9	53	46.6	99.6	0.879245	0.976939		645.6	205083404	56180-94-0	Acarbose is an inhibitor of intestinal <b>alpha-glucosidase</b>, used to treat type 2 diabetes mellitus.	Others	Others	www.selleckchem.com/products/Acarbose.html	(2R,3R,4R,5S,6R)-5-((2R,3R,4R,5S,6R)-5-
S1276	Adapalene	P1-4	C12	99.9	48.5	51.2	99.7	1.05567	1.17297		412.52	205674315	106685-40-9	Adapalene is a dual <b>RAR</b> and <b>RXR</b> agonist, used in the treatment of acne.	Retinoid Receptor	Metabolism	www.selleckchem.com/products/Adapalene.html	2-Naphthalenecarboxylic acid, 6-(4-methoxy-3-tricyclo[3.3.1.13,7]dec-1-ylphenyl)-
S1139	ADL5859 HCl	P1-4	H05	99.9	57.5	42	99.5	0.730435	0.811594		428.95	179679479	850173-95-4	ADL5859 HCl is a <b>δ-opioid receptor</b> agonist with <b>K<sub>i</sub></b> of 0.8 nM, selectivity against opioid receptor κ, μ, and weak inhibitory activity at the hERG channel. Phase 2.	Opioid Receptor	Neuronal Signaling	www.selleckchem.com/products/ADL-5859.html	Benzamide, N,N-diethyl-4-(5-hydroxyspiro[2H-1-benzopyran-2,4'-piperidin]-4-yl)-, hydrochloride (1:1)
S1486	AEE788 (NVP-AEE788)	P1-4	D22	86.5	91.9	4.62	96.52	0.050272	0.0558578		440.58	192906259	497839-62-0	AEE788 (NVP-AEE788) is a potent inhibitor of <b>EGFR</b> and <b>HER2/ErbB2</b> with <b>IC50</b> of 2 nM and 6 nM, less potent to VEGFR2/KDR, c-Abl, c-Src, and Flt-1, does not inhibit Ins-R, IGF-1R, PKCα and CDK1. Phase 1/2.	EGFR	Protein Tyrosine Kinase	www.selleckchem.com/products/AEE788.html	(R)-6-(4-((4-ethylpiperazin-1-yl)methyl)phenyl)-N-(1-phenylethyl)-7H-pyrrolo[2,3-d]pyrimidin-4-amine
S1011	Afatinib (BIBW2992)	P1-4	C03	99.7	51.5	43.9	95.4	0.852427	0.947141		485.94	192904396	439081-18-2	Afatinib (BIBW2992) irreversibly inhibits EGFR/HER2 including <b>EGFR(wt)</b>, <b>EGFR(L858R)</b>, EGFR(L858R/T790M) and HER2 with <b>IC50</b> of 0.5 nM, 0.4 nM, 10 nM and 14 nM in cell-free assays, respectively; 100-fold more active against Gefitinib-resistant L858R-T790M EGFR mutant.	EGFR	Protein Tyrosine Kinase	www.selleckchem.com/products/BIBW2992.html	(S,E)-N-(4-(3-chloro-4-fluorophenylamino)-7-(tetrahydrofuran-3-yloxy)quinazolin-6-yl)-4-(dimethylamino)but-2-enamide
S1234	AG-1024	P1-4	K04	94.2	95.2	1.38	96.58	0.0144958	0.0161064		305.17	205071731	65678-07-1	AG-1024 (Tyrphostin) inhibits <b>IGF-1R</b> autophosphorylation with <b>IC50</b> of 7 μM, is less potent to <b>IR</b> with <b>IC50</b> of 57 μM and specifically distinguishes between InsR and IGF-1R (as compared to other tyrphostins).	IGF-1R	Protein Tyrosine Kinase	www.selleckchem.com/products/ag-1024-tyrphostin.html	2-(3-bromo-5-tert-butyl-4-hydroxybenzylidene)malononitrile
S1143	AG-490 (Tyrphostin B42)	P1-4	P05	99.7	54.9	44.6	99.5	0.812386	0.902651		294.30	192938611	133550-30-8	AG-490 (Tyrphostin B42) is an inhibitor of <b>EGFR</b> with <b>IC50</b> of 0.1 μM in cell-free assays, 135-fold more selective for EGFR versus ErbB2, also inhibits JAK2 with no activity to Lck, Lyn, Btk, Syk and Src.	EGFR	Protein Tyrosine Kinase	www.selleckchem.com/products/AG-490.html	(E)-N-benzyl-2-cyano-3-(3,4-dihydroxyphenyl)acrylamide
S1243	Agomelatine	P1-4	C06	99.9	51.7	47.9	99.6	0.926499	1.02944		243.3	205674302	138112-76-2	Agomelatine is classified as a norepinephrine-dopamine disinhibitor (NDDI) due to its antagonism of the 5-HT2C receptor.	5-HT Receptor	Neuronal Signaling	www.selleckchem.com/products/Agomelatine.html	N-(2-(7-methoxynaphthalen-1-yl)ethyl)acetamide
S1468	Alfacalcidol	P1-4	H18	99.9	49.4	50.1	99.5	1.01417	1.12686		400.64	1128657799	41294-56-8	Alfacalcidol is a non-selective VDR activator medication.	Others	Endocrinology & Hormones	www.selleckchem.com/products/Alfacalcidol.html	(1R,3S,E)-5-((Z)-2-((1R,3aS,7aR)-7a-methyl-1-((R)-6-methylheptan-2-yl)-octahydroinden-4-ylidene)ethylidene)-4-methylenecyclohexane-1,3-diol
S1409	Alfuzosin HCl	P1-4	F10	99.8	54.3	45.3	99.6	0.834254	0.926949		425.91	1128657061	81403-68-1	Alfuzosin HCl is an alpha1 receptor antagonist used to treat benign prostatic hyperplasia (BPH).	Adrenergic Receptor	Neuronal Signaling	www.selleckchem.com/products/Alfuzosin-hydrochloride.html	N-(3-((4-amino-6,7-dimethoxyquinazolin-2-yl)(methyl)amino)propyl)-tetrahydrofuran-2-carboxamide
S1278	Altretamine	P1-4	E12	99.8	51	48.6	99.6	0.952941	1.05882		210.28	179673631	645-05-6	Altretamine is an anti-neoplastic agent.	Others	Others	www.selleckchem.com/products/Altretamine.html	N2,N2,N4,N4,N6,N6-hexamethyl-1,3,5-triazine-2,4,6-triamine
S1280	Amisulpride	P1-4	G12	99.8	48.8	50.6	99.4	1.03689	1.15209		369.48	181346340	71675-85-9	Amisulpride is an atypical antipsychotic used to treat psychosis in schizophrenia and episodes of mania in bipolar disorder.	Dopamine Receptor	Neuronal Signaling	www.selleckchem.com/products/Amisulpride.html	4-amino-N-((1-ethylpyrrolidin-2-yl)methyl)-5-(ethylsulfonyl)-2-methoxybenzamide
S1244	Amuvatinib (MP-470)	P1-4	E06	99.5	57.1	42.1	99.2	0.737303	0.819226		447.51	205674293	850879-09-3	Amuvatinib (MP-470) is a potent and multi-targeted inhibitor of <b>c-Kit</b>, <b>PDGFRα</b> and <b>Flt3</b> with <b>IC50</b> of 10 nM, 40 nM and 81 nM, respectively. Phase 2.	c-Kit	Protein Tyrosine Kinase	www.selleckchem.com/products/MP-470.html	N-​(1,​3-​benzodioxol-​5-​ylmethyl)​-​4-​benzofuro[3,​2-​d]​pyrimidin-​4-​yl-1-​piperazinecarbothioa​mide
S1188	Anastrozole	P1-4	J15	100	50.9	48.6	99.5	0.954813	1.0609		293.37	179644269	120511-73-1	Anastrozole is a third-generation nonsteroidal selective aromatase inhibitor.	Aromatase	Endocrinology & Hormones	www.selleckchem.com/products/Anastrozole.html	α1,​α1,​α3,​α3-​tetramethyl-​5-​(1H-​1,​2,​4-​triazol-​1-​ylmethyl)​- 1,​3-​benzenediacetonitril​e
S1281	Aniracetam	P1-4	I12	99.9	49.2	50.1	99.3	1.01829	1.13144		219.24	205071668	72432-10-1	Aniracetam is a nootropics and neuroprotective drug.	AMPA Receptor-kainat	Neuronal Signaling	www.selleckchem.com/products/Aniracetam.html	1-(4-methoxybenzoyl)pyrrolidin-2-one
S1189	Aprepitant	P1-4	L15	99.8	61.3	37.9	99.2	0.618271	0.686968		534.43	179667713	170729-80-3	Aprepitant is a potent and selective <b>neurokinin-1 receptor</b> antagonist.	Substance P	Others	www.selleckchem.com/products/Aprepitant.html	5-​[[(2R,​3S)​-​2-​[(1R)​-​1-​[3,​5-​bis(trifluoromethyl)​phenyl]​ethoxy]​-​3-​(4-​fluorophenyl)​-​4-​morpholinyl]​methyl]​-​1,​2-​dihydro-3H-​1,​2,​4-​triazol-​3-​one
S1282	Artemisinin	P1-4	K12	99.9	48.9	50.8	99.7	1.03885	1.15428		282.33	205674713	63968-64-9	Artemisinin is a sesquiterpene endoperoxide which is a potent antimalarial agent.	Others	Others	www.selleckchem.com/products/Artemisinin.html	3,12-Epoxy-12H-pyrano[4,3-j]-1,2-benzodioxepin-10(3H)-one, octahydro-3,6,9-trimethyl-, (3R,5aS,6R,8aS,9R,12S,12aR)-
S1283	Asenapine	P1-4	M12	100	52.7	46.9	99.6	0.889943	0.988826		401.84	205071218	85650-56-2	Asenapine is a high-affinity antagonist of <b>serotonin</b>, <b>norepinephrine</b>, <b>dopamine</b> and <b>histamine receptors</b>, used for the treatment of schizophrenia and acute mania associated with?bipolar disorder.	5-HT Receptor	Neuronal Signaling	www.selleckchem.com/products/Asenapine.html	H-Dibenz[2,3:6,7]oxepino[4,5-c]pyrrole, 5-chloro-2,3,3a,12b-tetrahydro-2-methyl-, (3aS,12bS)-
S1134	AT9283	P1-4	B05	71.5	72.5	26.1	98.6	0.36	0.4		381.43	1128657878	896466-04-9	AT9283 is a potent <b>JAK2/3</b> inhibitor with <b>IC50</b> of 1.2 nM/1.1 nM in cell-free assays; also potent to Aurora A/B, Abl(T315I). Phase 2.	JAK	JAK/STAT	www.selleckchem.com/products/AT9283.html	1-cyclopropyl-3-(3-(5-(morpholinomethyl)-1H-benzo[d]imidazol-2-yl)-1H-pyrazol-4-yl)urea
S1457	Atazanavir Sulfate	P1-4	H16	99.9	48.4	51.3	99.7	1.05992	1.17769		802.93	1128658384	229975-97-7	Atazanavir Sulfate is a <b>HIV protease</b> inhibitor with <b>K<sub>i</sub></b> of 2.66 nM in a cell-free assay.	HIV Protease	Proteases	www.selleckchem.com/products/Atazanavir.html	(3S,​8S,​9S,​12S)​-3,​12-​bis(1,​1-​dimethylethyl)​-​8-​hydroxy-​4,​11-​dioxo-​9-​(phenylmethyl)​-​6-​[[4-​(2-​pyridinyl)​phenyl]​methyl]​-​2,​5,​6,​10,​13-​pentaazatetradecaned​ioic acid 1,​14-​dimethyl ester, sulfate (1:1)
S1451	Aurora A Inhibitor I	P1-4	L14	93.1	64.9	33.2	98.1	0.511556	0.568396		588.07	192906845	1158838-45-9	Aurora A Inhibitor I is a novel, potent, and selective inhibitor of <b>Aurora A</b> with <b>IC50</b> of 3.4 nM in a cell-free assay. It is 1000-fold more selective for Aurora A than Aurora B.	Aurora Kinase	Cell Cycle	www.selleckchem.com/products/Aurora-A-Inhibitor-I.html	N-(2-chlorophenyl)-4-(2-(4-(2-(4-ethylpiperazin-1-yl)-2-oxoethyl)phenylamino)-5-fluoropyrimidin-4-ylamino)benzamide
S1262	Avagacestat (BMS-708163)	P1-4	C10	99.7	49.7	50.1	99.8	1.00805	1.12005		520.88	205071192	1146699-66-2	Avagacestat (BMS-708163) is a potent, selective, orally bioavailable <b>γ-secretase</b> inhibitor of <b>Aβ40</b> and <b>Aβ42</b> with <b>IC50</b> of 0.3 nM and 0.27 nM, demonstrating a 193-fold selectivity against Notch. Phase 2.	Gamma-secretase	Proteases	www.selleckchem.com/products/BMS-708163.html	(2R)-2-(N-(2-fluoro-4-(1,2,4-oxadiazol-3-yl)benzyl)-4-chlorophenylsulfonamido)-5,5,5-trifluoropentanamide
S1462	AZD6482	P1-4	P16	99.2	62.1	37.2	99.3	0.599034	0.665593		408.45	194461679	1173900-33-8	AZD6482 is a <b>PI3Kβ</b> inhibitor with <b>IC50</b> of 10 nM, 8-, 87- and 109-fold more selective to PI3Kβ than PI3Kδ, PI3Kα and PI3Kγ in cell-free assays. Phase 1.	PI3K	PI3K/Akt/mTOR	www.selleckchem.com/products/azd6482.html	(R)-2-(1-(7-methyl-2-morpholino-4-oxo-4H-pyrido[1,2-a]pyrimidin-9-yl)ethylamino)benzoic acid
S1147	Barasertib (AZD1152-HQPA)	P1-4	F07	93.3	65.7	32.6	98.3	0.496195	0.551328		507.56	1128657069	722544-51-6	Barasertib (AZD1152-HQPA) is a highly selective <b>Aurora B</b> inhibitor with <b>IC50</b> of 0.37 nM in a cell-free assay, ~3700 fold more selective for Aurora B over Aurora A. Phase 1.	Aurora Kinase	Cell Cycle	www.selleckchem.com/products/AZD1152-HQPA.html	2-(5-(7-(3-(ethyl(2-hydroxyethyl)amino)propoxy)quinazolin-4-ylamino)-1H-pyrazol-3-yl)-N-(3-fluorophenyl)acetamide
S1284	Benazepril HCl	P1-4	O12	99.8	51.3	48.3	99.6	0.94152	1.04613		460.95	205071658	86541-74-4	Benazepril HCl is a novel <b>angiotensin I converting enzyme</b> inhibitor, used primarily in treatment of hypertension.	RAAS	Endocrinology & Hormones	www.selleckchem.com/products/Benazepril-hydrochloride.html	2-((S)-3-((S)-1-ethoxy-1-oxo-4-phenylbutan-2-ylamino)-2-oxo-2,3,4,5-tetrahydrobenzo[b]azepin-1-yl)acetic acid hydrochloride
S1212	Bendamustine HCl	P1-4	F21	99.8	69.7	29.4	99.1	0.421808	0.468675		394.72	205083101	3543-75-7	Bendamustine HCL is a <b>DNA</b>-damaging agent with <b>IC50</b> of 50 μM in cell-free assay.	DNA/RNA Synthesis	DNA Damage	www.selleckchem.com/products/Bendamustine-Hydrochloride.html	5-​[bis(2-​chloroethyl)​amino]​-​1-​methyl-​1H-​benzimidazole-​2-​butanoic acid,hydrochloride (1:1)
S1109	BI 2536	P1-4	K21	97.9	65.3	34	99.3	0.520674	0.578526		521.66	1128657913	755038-02-9	BI2536 is a potent <b>Plk1</b> inhibitor with <b>IC50</b> of 0.83 nM in a cell-free assay. It shows 4- and 11-fold greater selectivity against Plk2 and Plk3. Phase 2.	PLK	Cell Cycle	www.selleckchem.com/products/BI-2536.html	(R)-4-(8-cyclopentyl-7-ethyl-5-methyl-6-oxo-5,6,7,8-tetrahydropteridin-2-ylamino)-3-methoxy-N-(1-methylpiperidin-4-yl)benzamide
S1186	BIBR 1532	P1-4	H15	99.9	51.1	48.7	99.8	0.953033	1.05893		331.36	205674432	321674-73-1	BIBR 1532 is a potent, selective, non-competitive <b>telomerase</b> inhibitor with <b>IC50</b> of 100 nM in a cell-free assay.	Telomerase	DNA Damage	www.selleckchem.com/products/BIBR1532.html	(E)-2-(3-(naphthalen-2-yl)but-2-enamido)benzoic acid
S1190	Bicalutamide	P1-4	N15	99.8	52.3	47.2	99.5	0.902486	1.00276		430.37	179644332	90357-06-5	Bicalutamide is an <b>androgen receptor (AR)</b> antagonist with <b>IC50</b> of 0.16 μM in LNCaP/AR(cs)cell line.	Androgen Receptor	Endocrinology & Hormones	www.selleckchem.com/products/Bicalutamide(Casodex).html	N-​[4-​cyano-​3-​(trifluoromethyl)​phenyl]​-​3-​[(4-​fluorophenyl)​sulfonyl]​-​2-​hydroxy-​2-​methyl-propanamide
S1175	BIIB021	P1-4	F13	98.7	63	36.2	99.2	0.574603	0.638448		318.76	179711968	848695-25-0	BIIB021 is an orally available, fully synthetic small-molecule inhibitor of <b>HSP90</b> with <b>K<sub>i</sub></b> and <b>EC50</b> of 1.7 nM and 38 nM, respectively. Phase 2.	HSP (e.g. HSP90)	Cytoskeletal Signaling	www.selleckchem.com/products/BIIB021.html	6-chloro-9-((4-methoxy-3,5-dimethylpyridin-2-yl)methyl)-9H-purin-2-amine
S1407	Bimatoprost	P1-4	B10	99.7	50.5	49.1	99.6	0.972277	1.08031		415.57	205072319	155206-00-1	Bimatoprost is a prostaglandin analog used topically (as eye drops) to control the progression of glaucoma and in the management of ocular hypertension.	Others	Others	www.selleckchem.com/products/Bimatoprost.html	(Z)-7-((1R,2R,3S,5S)-3,5-dihydroxy-2-((E)-3-hydroxy-5-phenylpent-1-enyl)cyclopentyl)-N-ethylhept-5-enamide
S1206	Bisoprolol fumarate	P1-4	L19	99.9	48.9	50.7	99.6	1.03681	1.15201		441.52	205674827	104344-23-2	Bisoprolol fumarate is a selective type β1 adrenergic receptor blocker.	Adrenergic Receptor	Neuronal Signaling	www.selleckchem.com/products/Bisoprolol-Fumarate.html	1-​[4-​[[2-​(1-​methylethoxy)​ethoxy]​methyl]​phenoxy]​-​3-​[(1-​methylethyl)​amino]​-2-​propanol,(2E)​-​2-​butenedioate (2:1)
S1214	Bleomycin Sulfate	P1-4	J21	98.7	65.1	33.3	98.4	0.511521	0.568356		1512.62	205674801	9041-93-4	Bleomycin Sulfate is a glycopeptide antibiotic and an anticancer agent for squamous cell carcinomas (SCC) with <b>IC50</b> of 4 nM in UT-SCC-19A cells.	DNA/RNA Synthesis	DNA Damage	www.selleckchem.com/products/Bleomycin-sulfate.html	no
S1124	BMS-754807	P1-4	H03	96.7	56.7	41.2	97.9	0.726631	0.807368		461.49	179674997	1001350-96-4	BMS-754807 is a potent and reversible inhibitor of <b>IGF-1R/InsR</b> with <b>IC50</b> of 1.8 nM/1.7 nM in cell-free assays, less potent to Met, Aurora A/B, TrkA/B and Ron, and shows little activity to Flt3, Lck, MK2, PKA, PKC etc. Phase 2.	IGF-1R	Protein Tyrosine Kinase	www.selleckchem.com/products/BMS-754807.html	(S)-1-(4-(5-cyclopropyl-1H-pyrazol-3-ylamino)pyrrolo[1,2-f][1,2,4]triazin-2-yl)-N-(6-fluoropyridin-3-yl)-2-methylpyrrolidine-2-carboxamide
S1014	Bosutinib (SKI-606)	P1-4	I03	88.6	64.5	32.8	97.3	0.508527	0.56503		530.45	205072963	380843-75-4	Bosutinib (SKI-606) is a novel, dual <b>Src/Abl</b> inhibitor with <b>IC50</b> of 1.2 nM and 1 nM in cell-free assays, respectively.	Src	Angiogenesis	www.selleckchem.com/products/Bosutinib.html	4-(2,4-dichloro-5-methoxyphenylamino)-6-methoxy-7-(3-(4-methylpiperazin-1-yl)propoxy)quinoline-3-carbonitrile
S1084	Brivanib (BMS-540215)	P1-4	O15	99.8	55.1	44.5	99.6	0.807623	0.897358		370.38	192936797	649735-46-6	Brivanib is an ATP-competitive inhibitor against <b>VEGFR2</b> with <b>IC50</b> of 25 nM, moderate potency against VEGFR-1 and FGFR-1, but >240-fold against PDGFR-β. Phase 3.	VEGFR	Protein Tyrosine Kinase	www.selleckchem.com/products/Brivanib.html	(R)-1-(4-(4-fluoro-2-methyl-1H-indol-5-yloxy)-5-methylpyrrolo[1,2-f][1,2,4]triazin-6-yloxy)propan-2-ol
S1138	Brivanib Alaninate (BMS-582664)	P1-4	F05	99.8	53.6	45.8	99.4	0.854478	0.94942		441.46	205071950	649735-63-7	Brivanib alaninate (BMS-582664) is the prodrug of BMS-540215, an ATP-competitive inhibitor against <b>VEGFR2</b> with <b>IC50</b> of 25 nM.	VEGFR	Protein Tyrosine Kinase	www.selleckchem.com/products/Brivanib-alaninate.html	(S)-((R)-1-(4-(4-fluoro-2-methyl-1H-indol-5-yloxy)-5-methylpyrrolo[1,2-f][1,2,4]triazin-6-yloxy)propan-2-yl) 2-aminopropanoate
S1097	BTZ043 Racemate	P1-4	G19	99.9	50.6	49	99.6	0.968379	1.07598		431.39	205072294	957217-65-1	BTZ043 racemate is a <b>decaprenylphosphoryl-β-<sub>D</sub>-ribose 2'-epimerase (DprE1)</b> inhibitor acting as a new antimycobacterial agent that kill Mycobacterium tuberculosis.	Others	Others	www.selleckchem.com/products/BTZ043.html	4H-1,3-Benzothiazin-4-one, 2-(2-methyl-1,4-dioxa-8-azaspiro[4.5]dec-8-yl)-8-nitro-6-(trifluoromethyl)-
S1286	Budesonide	P1-4	A14	99.8	50.2	49.3	99.5	0.982072	1.09119		430.53	205708774	51333-22-3	Budesonide is a <b>glucocorticoid</b> steroid for the treatment of asthma, non-infectious rhinitis.	Glucocorticoid Recep	Endocrinology & Hormones	www.selleckchem.com/products/Budesonide.html	Pregna-1,4-diene-3,20-dione, 16,17-[(1R)-butylidenebis(oxy)]-11,21-dihydroxy-, (11β,16α)-
S1287	Bumetanide	P1-4	C14	99.9	50.5	44.6	95.1	0.883168	0.981298		364.42	179686741	28395-03-1	Bumetanide (Bumex) is a loop diuretic of the sulfamyl category to treat heart failure.	Others	Others	www.selleckchem.com/products/Bumetanide.html	Benzoic acid, 3-(aminosulfonyl)-5-(butylamino)-4-phenoxy-
S1274	BX-795	P1-4	O10	94.7	58.6	38.4	97	0.65529	0.7281		591.47	179674976	702675-74-9	BX795 is a potent and specific <b>PDK1</b> inhibitor with <b>IC50</b> of 6 nM, 140- and 1600-fold more selective for PDK1 than PKA and PKC in cell-free assays, respectively. Meanwhile, in comparison to GSK3β more than 100-fold selectivity observed for PDK1.	PDK-1	PI3K/Akt/mTOR	www.selleckchem.com/products/bx-795.html	N-(3-(5-iodo-4-(3-(thiophene-2-carboxamido)propylamino)pyrimidin-2-ylamino)phenyl)pyrrolidine-1-carboxamide
S1275	BX-912	P1-4	A12	88.8	61.3	37.9	99.2	0.618271	0.686968		471.35	192950183	702674-56-4	BX912 is a potent and specific <b>PDK1</b> inhibitor with <b>IC50</b> of 12 nM, 9- and 105- fold greater selectivity for PDK1 than PKA and PKC in cell-free assays, respectively. In comparison to GSK3β, selectivity for PDK1 is 600-fold.	PDK-1	PI3K/Akt/mTOR	www.selleckchem.com/products/bx-912.html	N-(3-(4-(2-(1H-imidazol-5-yl)ethylamino)-5-bromopyrimidin-2-ylamino)phenyl)pyrrolidine-1-carboxamide
S1469	Calcifediol	P1-4	J18	100	52.4	47.4	99.8	0.90458	1.00509		400.64	205072565	19356-17-3	Calcifediol is a major circulating metabolite of vitamin D3 and acts as a competitive inhibitor with an apparent Ki of 3.9 μM. It also suppresses PTH secretion and mRNA (ED50=2 nM).	Others	Others	www.selleckchem.com/products/Calcifediol.html	(S,Z)-3-((E)-2-((1R,3aS,7aR)-1-((R)-6-hydroxy-6-methylheptan-2-yl)-7a-methyl-octahydroinden-4-ylidene)ethylidene)-4-methylenecyclohexanol
S1466	Calcitriol	P1-4	D18	99.9	53.6	46	99.6	0.858209	0.953566		416.64	205071234	32222-06-3	Calcitriol is the hormonally active form of vitamin D.	Others	Others	www.selleckchem.com/products/Calcitriol-(Rocaltrol).html	(1R,3S,Z)-5-((E)-2-((1R,3aS,7aR)-1-((R)-6-hydroxy-6-methylheptan-2-yl)-7a-methyl-octahydroinden-4-ylidene)ethylidene)-4-methylenecyclohexane-1,3-diol
S1288	Camptothecin	P1-4	E14	95.3	55.1	42.8	97.9	0.77677	0.863077		348.35	205708526	7689-03-4	Camptothecin is a specific inhibitor of DNA <b>topoisomerase I (Topo I)</b> with <b>IC50</b> of 0.68 μM in a cell-free assay. Phase 2.	Topoisomerase	DNA Damage	www.selleckchem.com/products/Camptothecine.html	(4S)​-4-​ethyl-​4-​hydroxy-1H-​pyrano[3',​4':6,​7]​indolizino[1,​2-​b]​quinoline-​3,​14(4H,​12H)​-​dione
S1156	Capecitabine	P1-4	D09	99.8	49.6	50.2	99.8	1.0121	1.12455		359.35	192938437	154361-50-9	Capecitabine is a tumor-selective fluoropyrimidine carbamate, which achieves higher intratumoral 5-FU level with lower toxicity than 5-FU.	DNA/RNA Synthesis	DNA Damage	www.selleckchem.com/products/Capecitabine(Xeloda).html	pentyl 1-((2R,3R,4S,5R)-3,4-dihydroxy-5-methyl-tetrahydrofuran-2-yl)-5-fluoro-2-oxo-1,2-dihydropyrimidin-4-ylcarbamate
S1289	Carmofur	P1-4	G14	99.9	50.8	48.8	99.6	0.96063	1.06737		257.26	205072603	61422-45-5	Carmofur is a highly potent <b>acid ceramidase</b> inhibitor, used in the treatment of breast and colorectal cancer.	DNA/RNA Synthesis	DNA Damage	www.selleckchem.com/products/Carmofur.html	5-fluoro-N-hexyl-2,4-dioxo-3,4-dihydropyrimidine-1(2H)-carboxamide
S1017	Cediranib (AZD2171)	P1-4	K03	99.7	79.4	19.7	99.1	0.248111	0.275679		450.51	205072820	288383-20-0	Cediranib (AZD2171) is a highly potent <b>VEGFR(KDR)</b> inhibitor with <b>IC50</b> of <1 nM, also inhibits Flt1/4 with <b>IC50</b> of 5 nM/≤3 nM, similar activity against c-Kit and PDGFRβ, 36-, 110-fold and >1000-fold selective more for VEGFR than PDGFR-α, CSF-1R and Flt3 in HUVEC cells. Phase 3.	VEGFR	Protein Tyrosine Kinase	www.selleckchem.com/products/Cediranib.html	4-(4-fluoro-2-methyl-1H-indol-5-yloxy)-6-methoxy-7-(3-(pyrrolidin-1-yl)propoxy)quinazoline
S1261	Celecoxib	P1-4	A10	99.8	51.2	44	95.2	0.859375	0.954861		381.37	192916388	169590-42-5	Celecoxib is a selective <b>COX-2</b> inhibitor with <b>IC50</b> of 40 nM in Sf9 cells.	COX	Neuronal Signaling	www.selleckchem.com/products/Celecoxib.html	4-(5-p-tolyl-3-(trifluoromethyl)-1H-pyrazol-1-yl)benzenesulfonamide
S1291	Cetirizine DiHCl	P1-4	K14	97.2	60.4	37.5	97.9	0.620861	0.689845		461.81	205707913	83881-52-1	Cetirizine DiHCl is an antihistamine.	Histamine Receptor	Neuronal Signaling	www.selleckchem.com/products/Cetirizine-Dihydrochloride.html	2-(2-(4-((4-chlorophenyl)(phenyl)methyl)piperazin-1-yl)ethoxy)acetic acid dihydrochloride
S1263	CHIR-99021 (CT99021)	P1-4	E10	98.3	49.8	49.1	98.9	0.985944	1.09549		465.34	1128655375	252917-06-9	CHIR-99021 (CT99021) is a <b>GSK-3α</b> and <b>GSK-3β</b> inhibitor with <b>IC50</b> of 10 nM and 6.7 nM, respectively.	GSK-3	PI3K/Akt/mTOR	www.selleckchem.com/products/CHIR-99021.html	6-(2-(4-(2,4-dichlorophenyl)-5-(4-methyl-1H-imidazol-2-yl)pyrimidin-2-ylamino)ethylamino)nicotinonitrile
S1293	Cilnidipine	P1-4	M14	99.7	52.6	47	99.6	0.893536	0.992818		492.52	205708513	132203-70-4	Cilnidipine is a unique L-type and N-type calcium channel blocker, used for high blood pressure treatment.	Calcium Channel	Transmembrane Transporters	www.selleckchem.com/products/Cilnidipine.html	3-cinnamyl 5-(2-methoxyethyl) 2,6-dimethyl-4-(3-nitrophenyl)-1,4-dihydropyridine-3,5-dicarboxylate
S1455	Cilomilast	P1-4	D16	99.9	51.3	48.3	99.6	0.94152	1.04613		343.42	179748687	153259-65-5	Cilomilast is a potent <b>PDE4</b> inhibitor with <b>IC50</b> of about 110 nM, has anti-inflammatory activity and low central nervous system activity. Phase 3.	PDE	Metabolism	www.selleckchem.com/products/Cilomilast(SB-207499).html	4-cyano-4-(3-(cyclopentyloxy)-4-methoxyphenyl)cyclohexanecarboxylic acid
S1294	Cilostazol	P1-4	O14	99.8	52.7	47	99.7	0.891841	0.990934		369.46	205707932	73963-72-1	Cilostazol is a potent cyclic nucleotide phosphodiesterase type 3 (<b>PDE3</b>) inhibitor with <b>IC50</b> of 0.2 μM and inhibitor of adenosine uptake.	PDE	Metabolism	www.selleckchem.com/products/Cilostazol.html	6-(4-(1-cyclohexyl-1H-tetrazol-5-yl)butoxy)-3,4-dihydroquinolin-2(1H)-one
S1260	Cinacalcet HCl	P1-4	O08	98.7	64.1	34.5	98.6	0.538222	0.598024		393.87	205674455	364782-34-3	Cinacalcet HCl represents a new class of compounds for the treatment of hyperparathyroidism.	CaSR	GPCR & G Protein	www.selleckchem.com/products/Cinacalcet-hydrochloride.html	(R)-N-(1-(naphthalen-1-yl)ethyl)-3-(3-(trifluoromethyl)phenyl)propan-1-amine hydrochloride
S1166	Cisplatin	P1-4	D11	99.9	48.9	50.6	99.5	1.03476	1.14974		300.05	179644045	15663-27-1	Cisplatin is an inorganic platinum complex, which is able to inhibit <b>DNA synthesis</b> by conforming DNA adducts in tumor cells.	DNA/RNA Synthesis	DNA Damage	www.selleckchem.com/products/Cisplatin.html	Platinum, diamminedichloro-, (SP-4-2)-
S1199	Cladribine	P1-4	P17	99.7	65.2	33.8	99	0.518405	0.576005		285.69	1128657541	4291-63-8	Cladribine is an adenosine deaminase inhibitor for U266, RPMI8226, and MM1.S cells with IC50 of approximately 2.43 μM, 0.75 μM, and 0.18 μM, respectively.	DNA/RNA Synthesis	DNA Damage	www.selleckchem.com/products/Cladribine.html	(2R,3S,5R)-5-(6-amino-2-chloro-9H-purin-9-yl)-2-(hydroxymethyl)-tetrahydrofuran-3-ol
S1218	Clofarabine	P1-4	N21	98.6	61.8	37.6	99.4	0.608414	0.676016		303.68	179674952	123318-82-1	Clofarabine inhibits the enzymatic activities of <b>ribonucleotide reductase</b> (<b>IC50</b> = 65 nM) and DNA polymerase.	DNA/RNA Synthesis	DNA Damage	www.selleckchem.com/products/Clofarabine.html	2-​chloro-​9-​(2-​deoxy-​2-​fluoro-​β-​D-​arabinofuranosyl)​-9H-​purin-​6-​amine
S1415	Clopidogrel	P1-4	H10	99.9	49	50.5	99.5	1.03061	1.14512		419.9	1128659601	120202-66-6	Clopidogrel is an oral, thienopyridine class antiplatelet agent.	P2 Receptor	Neuronal Signaling	www.selleckchem.com/products/Clopidogrel-bisulfate.html	Thieno[3,2-c]pyridine-5(4H)-acetic acid, α-(2-chlorophenyl)-6,7-dihydro-, methyl ester, (αS)-, sulfate
S1319	Costunolide	P1-4	A18	96.3	67.9	30.5	98.4	0.44919	0.4991		232.32	205067506	553-21-9	Costunolide, a natural sesquiterpene compound with multiple biological activities; inhibits <b>FPTase</b> with <b>IC50</b> of 20 μM, also inhibits <b>telomerase</b> with <b>IC50</b> of 65-90 μM.	Telomerase	DNA Damage	www.selleckchem.com/products/Costunolide.html	(3aS,6E,10E,11aR)-6,10-dimethyl-3-methylene-3,3a,4,5,8,9-hexahydrocyclodeca[b]furan-2(11aH)-one
S1167	CP-724714	P1-4	F11	99.8	51.6	47.9	99.5	0.928295	1.03144		469.53	1128656873	537705-08-1	CP-724714 is a potent, selective inhibitor of <b>HER2/ErbB2</b> with <b>IC50</b> of 10 nM, >640-fold selectivity against EGFR, InsR, IRG-1R, PDGFR, VEGFR2, Abl, Src, c-Met etc in cell-free assays. Phase 2.	HER2	Protein Tyrosine Kinase	www.selleckchem.com/products/CP-724714.html	(E)-2-methoxy-N-(3-(4-(3-methyl-4-(6-methylpyridin-3-yloxy)phenylamino)quinazolin-6-yl)allyl)acetamide
S1068	Crizotinib (PF-02341066)	P1-4	I13	97	48.7	49.8	98.5	1.02259	1.13621		450.34	192935105	877399-52-5	Crizotinib (PF-02341066) is a potent inhibitor of <b>c-Met</b> and <b>ALK</b> with <b>IC50</b> of 11 nM and 24 nM in cell-based assays, respectively.	c-Met	Protein Tyrosine Kinase	www.selleckchem.com/products/PF-2341066.html	3-((R)-1-(2,6-dichloro-3-fluorophenyl)ethoxy)-5-(1-(piperidin-4-yl)-1H-pyrazol-4-yl)pyridin-2-amine
S1171	CYC116	P1-4	N11	96.5	54.5	44.5	99	0.816514	0.907238		368.46	192938464	693228-63-6	CYC116 is a potent inhibitor of <b>Aurora A/B</b> with <b>K<sub>i</sub></b> of 8.0 nM/9.2 nM, is less potent to VEGFR2 (<b>K<sub>i</sub></b> of 44 nM), with 50-fold greater potency than CDKs, not active against PKA, Akt/PKB, PKC, no effect on GSK-3α/β, CK2, Plk1 and SAPK2A. Phase 1.	Aurora Kinase	Cell Cycle	www.selleckchem.com/products/CYC116.html	4-(2-amino-4-methylthiazol-5-yl)-N-(4-morpholinophenyl)pyrimidin-2-amine
S1482	Daclatasvir (BMS-790052)	P1-4	L20	99.8	49.1	50.5	99.6	1.02851	1.14279		738.88	179617707	1009119-64-5	Daclatasvir (BMS-790052) is a highly selective inhibitor of <b>HCV NS5A</b> with <b>EC50</b> of 9-50 pM, for a broad range of HCV replicon genotypes and the JFH-1 genotype 2a infectious virus in cell culture. Phase 3.	HCV Protease	Proteases	www.selleckchem.com/products/BMS-790052.html	Carbamic acid, N,N'-[[1,1'-biphenyl]-4,4'-diylbis[1H-imidazole-5,2-diyl-(2S)-2,1-pyrrolidinediyl[(1S)-1-(1-methylethyl)-2-oxo-2,1-ethanediyl]]]bis-, C,C'-dimethyl ester
S1183	Danoprevir (ITMN-191)	P1-4	D15	99.3	77.6	21.7	99.3	0.279639	0.31071		731.83	179678893	850876-88-9	Danoprevir(ITMN-191) is a peptidomimetic inhibitor of the <b>NS3/4A protease</b> of hepatitis C virus (HCV) with <b>IC50</b> of 0.2-3.5 nM, inhibition effect for HCV genotypes 1A/1B/4/5/6 is ~10-fold higher than 2B/3A. Phase 2.	HCV Protease	Proteases	www.selleckchem.com/products/Danoprevir.html	2H-Isoindole-2-carboxylic acid, 4-fluoro-1,3-dihydro-, (2R,6S,13aS,14aR,16aS)-14a-[[(cyclopropylsulfonyl)amino]carbonyl]-6-[[(1,1-dimethylethoxy)carbonyl]amino]-1,2,3,5,6,7,8,9,10,11,13a,14,14a,15,16,16a-hexadecahydro-5,16-dioxocyclopropa[e]pyrrolo[1,2-a][1,4]diazacyclopentadecin-2-yl ester
S1107	Danusertib (PHA-739358)	P1-4	I21	94.6	52.1	44.3	96.4	0.850288	0.944764		474.55	205676192	827318-97-8	Danusertib (PHA-739358) is an <b>Aurora kinase</b> inhibitor for <b>Aurora A/B/C</b> with <b>IC50</b> of 13 nM/79 nM/61 nM in cell-free assays, modestly potent to Abl, TrkA, c-RET and FGFR1, and less potent to Lck, VEGFR2/3, c-Kit, CDK2, etc. Phase 2.	Aurora Kinase	Cell Cycle	www.selleckchem.com/products/PHA-739358(Danusertib).html	(R)-N-(5-(2-methoxy-2-phenylacetyl)-1,4,5,6-tetrahydropyrrolo[3,4-c]pyrazol-3-yl)-4-(4-methylpiperazin-1-yl)benzamide
S1021	Dasatinib	P1-4	A05	87.8	68.5	27.5	96	0.40146	0.446067		488.01	192937677	302962-49-8	Dasatinib is a novel, potent and multi-targeted inhibitor that targets <b>Abl</b>, <b>Src</b> and c-Kit, with <b>IC50</b> of <1 nM, 0.8 nM and 79 nM in cell-free assays, respectively.	Src	Angiogenesis	www.selleckchem.com/products/Dasatinib.html	N-(2-chloro-6-methylphenyl)-2-(6-(4-(2-hydroxyethyl)piperazin-1-yl)-2-methylpyrimidin-4-ylamino)thiazole-5-carboxamide
S1200	Decitabine	P1-4	B19	98.9	64.7	34.7	99.4	0.536321	0.595913		228.21	192931530	2353-33-5	Decitabine is a potent inhibitor of <b>DNA methylation</b>, used to treat myelodysplastic syndrome (MDS).	DNA Methyltransferas	Epigenetics	www.selleckchem.com/products/Decitabine.html	4-amino-1-((2R,4S,5R)-4-hydroxy-5-(hydroxymethyl)-tetrahydrofuran-2-yl)-1,3,5-triazin-2(1H)-one
S1322	Dexamethasone (DHAP)	P1-4	C18	99.9	53.6	45.9	99.5	0.856343	0.951493		392.46	192936804	50-02-2	Dexamethasone (DHAP) is a potent synthetic member of the glucocorticoid class of steroid drugs, and an <b>interleukin receptor</b> modulator that has anti-inflammatory and immunosuppressant effects.	IL Receptor	Others	www.selleckchem.com/products/Dexamethasone.html	(8S,9R,10S,11S,13S,14S,16R,17R)-9-fluoro-11,17-dihydroxy-17-(2-hydroxyacetyl)-10,13,16-trimethyl-7,8,11,12,13,15,16,17-octahydro-6H-cyclopenta[a]phenanthren-3(9H,10H,14H)-one
S1251	Dienogest	P1-4	A08	99.7	48.9	50.8	99.7	1.03885	1.15428		311.42	205071718	65928-58-7	Dienogest is an orally active synthetic progesterone, used for contraception and the treatment of endometriosis.	Estrogen/progestogen	Endocrinology & Hormones	www.selleckchem.com/products/Dienogest.html	2-((8S,13S,14S,17R)-17-hydroxy-13-methyl-3-oxo-2,3,6,7,8,11,12,13,14,15,16,17-dodecahydro-1H-cyclopenta[a]phenanthren-17-yl)acetonitrile
S1201	Dimesna	P1-4	D19	99.9	52.5	47.3	99.8	0.900952	1.00106		326.34	181346982	16208-51-8	Dimesna is an <b>uroprotective agent</b> used to decrease urotoxicity.	Others	Others	www.selleckchem.com/products/Dimesna.html	2,​2'-​dithiobis-​ethanesulfonic acid, sodium salt(1:2)
S1148	Docetaxel	P1-4	H07	99.3	62.2	36.5	98.7	0.586817	0.652019		807.88	205072224	114977-28-5	Docetaxel, an analog of paclitaxel, is an inhibitor of depolymerisation of <b>microtubules</b> by binding to stabilized microtubules.	Microtubule Associat	Cytoskeletal Signaling	www.selleckchem.com/products/Docetaxel(Taxotere).html	Benzenepropanoic acid, β-[[(1,1-dimethylethoxy)carbonyl]amino]-α-hydroxy-, (2aR,4S,4aS,6R,9S,11S,12S,12aR,12bS)-12b-(acetyloxy)-12-(benzoyloxy)-2a,3,4,4a,5,6,9,10,11,12,12a,12b-dodecahydro-4,6,11-trihydroxy-4a,8,13,13-tetramethyl-5-oxo-7,11-methano-1H-cyclodeca[3,4]benz[1,2-b]oxet-9-yl ester, (αR,βS)-
S1374	Doripenem Hydrate	P1-4	B04	99.8	61.8	37.6	99.4	0.608414	0.676016		438.52	205071105	364622-82-2	Doripenem Hydrate is an ultra-broad-spectrum injectable antibiotic, used to treat complicated intra-abdominal infections and complicated urinary tract infections.	Others	Others	www.selleckchem.com/products/Doripenem-Hydrate.html	1-Azabicyclo[3.2.0]hept-2-ene-2-carboxylic acid, 3-[[(3S,5S)-5-[[(aminosulfonyl)amino]methyl]-3-pyrrolidinyl]thio]-6-[(1R)-1-hydroxyethyl]-4-methyl-7-oxo-, hydrate
S1324	Doxazosin Mesylate	P1-4	E18	99.9	51.4	48.2	99.6	0.937743	1.04194		547.58	205708568	77883-43-3	Doxazosin, a quinazoline-derivative, selectively antagonizes postsynaptic <b>α1-adrenergic receptors</b>, used in the treatment of high blood pressure and urinary retention associated with benign prostatic hyperplasia.	Adrenergic Receptor	Neuronal Signaling	www.selleckchem.com/products/Doxazosin-mesylate.html	Methanone, [4-(4-amino-6,7-dimethoxy-2-quinazolinyl)-1-piperazinyl](2,3-dihydro-1,4-benzodioxin-2-yl)-, methanesulfonate
S1467	Doxercalciferol	P1-4	F18	99.5	59.4	39.8	99.2	0.670034	0.744482		412.65	181366392	54573-75-0	Doxercalciferol is a synthetic <b>vitamin D2</b> analog, suppressing parathyroid synthesis and secretion, used to treat secondary hyperparathyroidism and metabolic bone disease.	Others	Others	www.selleckchem.com/products/Doxercalciferol(Hectorol).html	(1R,3S,E)-5-((E)-2-((1R,3aS,7aR)-1-((2R,5S,E)-5,6-dimethylhept-3-en-2-yl)-7a-methyl-octahydroinden-4-ylidene)ethylidene)-4-methylenecyclohexane-1,3-diol
S1377	Drospirenone	P1-4	F04	99.9	51.1	48.7	99.8	0.953033	1.05893		366.49	181345373	67392-87-4	Drospirenone is a synthetic progestin that is an analog to spironolactone.	Estrogen/progestogen	Endocrinology & Hormones	www.selleckchem.com/products/Drospirenone.html	Spiro[17H-dicyclopropa[6,7:15,16]cyclopenta[a]phenanthrene-17,2'(5'H)-furan]-3,5'(2H)-dione,
S1422	Droxinostat	P1-4	J10	99.9	54.2	45.5	99.7	0.839483	0.932759		243.69	179641986	99873-43-5	Droxinostat is a selective inhibitor of <b>HDAC</b>, mostly for HDACs 6 and 8 with <b>IC50</b> of 2.47 μM and 1.46 μM, greater than 8-fold selective against HDAC3 and no inhibition to HDAC1, 2, 4, 5, 7, 9, and 10.	HDAC	Cytoskeletal Signaling	www.selleckchem.com/products/Droxinostat.html	4-(4-chloro-2-methylphenoxy)-N-hydroxybutanamide
S1202	Dutasteride	P1-4	F19	99.9	48.9	50.5	99.4	1.03272	1.14747		528.53	179679230	164656-23-9	Dutasteride is a dual <b>5-α reductase</b> inhibitor that inhibits conversion of testosterone to dihydrotestosterone (DHT).	5-alpha Reductase	Endocrinology & Hormones	www.selleckchem.com/products/Dutasteride.html	(4aR,4bS,6aS,7S,9aS,9bS,11aR)-N-(2,5-bis(trifluoromethyl)phenyl)-4a,6a-dimethyl-2-oxo-2,4a,4b,5,6,6a,7,8,9,9a,9b,10,11,11a-tetradecahydro-1H-indeno[5,4-f]quinoline-7-carboxamide
S1326	Edaravone	P1-4	G18	99.5	68.5	30.7	99.2	0.448175	0.497972		174.2	205072812	89-25-8	Edaravone is a novel potent free radical scavenger that has been clinically used to reduce the neuronal damage following ischemic stroke.	Others	Others	www.selleckchem.com/products/Edaravone.html	3-methyl-1-phenyl-1H-pyrazol-5(4H)-one
S1052	Elesclomol (STA-4783)	P1-4	C11	99.8	58.6	40.8	99.4	0.696246	0.773606		400.5	192936090	488832-69-5	Elesclomol (STA-4783) is a novel potent <b>oxidative stress</b> inducer that elicits pro-apoptosis events among tumor cells. Phase 3.	HSP (e.g. HSP90)	Cytoskeletal Signaling	www.selleckchem.com/products/Elesclomol.html	N1',N3'-dimethyl-N1',N3'-di(phenylcarbonothioyl)malonohydrazide
S1181	ENMD-2076	P1-4	B15	99.9	48.8	51	99.8	1.04508	1.1612		375.47	1128657550	934353-76-1	ENMD-2076 has selective activity against <b>Aurora A</b> and <b>Flt3</b> with <b>IC50</b> of 14 nM and 1.86 nM, 25-fold selective for Aurora A than over Aurora B and less potent to VEGFR2/KDR and VEGFR3, FGFR1 and FGFR2 and PDGFRα. Phase 2.	FLT3	Angiogenesis	www.selleckchem.com/products/enmd-2076.html	(E)-N-(5-methyl-1H-pyrazol-3-yl)-6-(4-methylpiperazin-1-yl)-2-styrylpyrimidin-4-amine
S1252	Entecavir Hydrate	P1-4	C08	99.6	57.5	42	99.5	0.730435	0.811594		295.29	205071656	209216-23-9	Entecavir, a new deoxyguanine nucleoside analogue, is a selective inhibitor of the replication of the <b>hepatitis B virus (HBV)</b>.	Reverse Transcriptas	Microbiology	www.selleckchem.com/products/Entecavir.html	2-amino-9-((1S,3R,4S)-4-hydroxy-3-(hydroxymethyl)-2-methylenecyclopentyl)-3H-purin-6(9H)-one hydrate
S1053	Entinostat (MS-275)	P1-4	E11	90.1	51.5	45.6	97.1	0.885437	0.983819		376.41	1128659283	209783-80-2	Entinostat (MS-275) strongly inhibits <b>HDAC1</b> and <b>HDAC3</b> with <b>IC50</b> of 0.51 μM and 1.7 μM in cell-free assays, compared with HDACs 4, 6, 8, and 10. Phase 3.	HDAC	Epigenetics	www.selleckchem.com/products/MS-275.html	pyridin-3-ylmethyl 4-((2-aminophenyl)carbamoyl)benzylcarbamate
S1250	Enzalutamide (MDV3100)	P1-4	O06	96.8	78.4	20.4	98.8	0.260204	0.289116		464.44	205080821	915087-33-1	Enzalutamide (MDV3100) is an <b>androgen-receptor (AR)</b> antagonist with <b>IC50</b> of 36 nM in LNCaP cells.	Androgen Receptor	Endocrinology & Hormones	www.selleckchem.com/products/MDV3100.html	4-​[3-​[4-​cyano-​3-​(trifluoromethyl)​phenyl]​-​5,​5-​dimethyl-​4-​oxo-​2-​thioxo-​1-​imidazolidinyl]​-​2-​fluoro-​N-​methyl-benzamide
S1055	Enzastaurin (LY317615)	P1-4	G11	99.9	49.4	50.2	99.6	1.01619	1.1291		515.61	1128658843	170364-57-5	Enzastaurin (LY317615) is a potent <b>PKCβ</b> selective inhibitor with <b>IC50</b> of 6 nM in cell-free assays, 6- to 20-fold selectivity against PKCα, PKCγ and PKCε. Phase 3.	PKC	TGF-beta/Smad	www.selleckchem.com/products/Enzastaurin.html	3-(1-methyl-1H-indol-3-yl)-4-(1-(1-(pyridin-2-ylmethyl)piperidin-4-yl)-1H-indol-3-yl)-1H-pyrrole-2,5-dione
S1297	Epothilone A	P1-4	A16	97.1	70.8	27.7	98.5	0.391243	0.434714		493.66	181366504	152044-53-6	Epothilone A is a paclitaxel-like <b>microtubule</b>-stabilizing agent with <b>EC<sub>0.01</sub></b> of 2 μM.	Microtubule Associat	Cytoskeletal Signaling	www.selleckchem.com/products/Epothilone-A.html	(1S,3S,7S,10R,11S,12S,16R,E)-7,11-dihydroxy-8,8,10,12-tetramethyl-3-(1-(2-methylthiazol-4-yl)prop-1-en-2-yl)-4,17-dioxa-bicyclo[14.1.0]heptadecane-5,9-dione
S1023	Erlotinib HCl (OSI-744)	P1-4	E05	99.9	54	45.7	99.7	0.846296	0.940329		429.90	205085660	183319-69-9	Erlotinib HCl (OSI-744) is an <b>EGFR</b> inhibitor with <b>IC50</b> of 2 nM in cell-free assays, >1000-fold more sensitive for EGFR than human c-Src or v-Abl.	EGFR	Protein Tyrosine Kinase	www.selleckchem.com/products/Erlotinib-Hydrochloride.html	N-(3-ethynylphenyl)-6,7-bis(2-methoxyethoxy)quinazolin-4-amine hydrochloride
S1328	Etodolac	P1-4	I18	99.4	65.9	33	98.9	0.500759	0.556399		287.35	205674539	41340-25-4	Etodolac is a COX inhibitor with an IC50 of 53.5 nM.	COX	Neuronal Signaling	www.selleckchem.com/products/Etodolac.html	(R)-2-(1,8-diethyl-1,3,4,9-tetrahydropyrano[3,4-b]indol-1-yl)acetic acid
S1329	Etomidate	P1-4	K18	99.9	47.7	51.8	99.5	1.08595	1.20662		244.29	205708718	33125-97-2	Etomidate is a <b>GABAA receptor</b> agonist, used as a short-acting anaesthetic agent or sedative.	GABA Receptor	Neuronal Signaling	www.selleckchem.com/products/Etomidate.html	ethyl 1-(1-phenylethyl)-1H-imidazole-5-carboxylate
S1120	Everolimus (RAD001)	P1-4	B03	99.9	56.9	42.3	99.2	0.743409	0.826011		958.22	192936855	159351-69-6	Everolimus (RAD001) is an mTOR inhibitor of <b>FKBP12</b> with <b>IC50</b> of 1.6-2.4 nM in a cell-free assay.	mTOR	PI3K/Akt/mTOR	www.selleckchem.com/products/Everolimus(RAD001).html	23,27-Epoxy-3H-pyrido[2,1-c][1,4]oxaazacyclohentriacontine, rapamycin deriv
S1196	Exemestane	P1-4	J17	100	49.1	50.5	99.6	1.02851	1.14279		296.4	1128657594	107868-30-4	Exemestane is an <b>aromatase</b> inhibitor, inhibits human placental and rat ovarian aromatase with <b>IC50</b> of 30 nM and 40 nM, respectively.	Aromatase	Endocrinology & Hormones	www.selleckchem.com/products/Exemestane.html	6-​methylene-androsta-​1,​4-​diene-​3,​17-​dione
S1330	Felbamate	P1-4	M18	99.5	54.8	44.5	99.3	0.812044	0.902271		238.24	205708588	25451-15-4	Felbamate (Felbatol) is an anticonvulsant drug used in the treatment of epilepsy.	Others	Others	www.selleckchem.com/products/Felbamate.html	1,3-Propanediol, 2-phenyl-, dicarbamate (8CI,9CI); Carbamic acid, 2-phenyltrimethylene ester
S1197	Finasteride	P1-4	L17	99.9	48.7	50.7	99.4	1.04107	1.15674		372.54	205069138	98319-26-7	Finasteride is a potent, reversible inhibitor of the rat type 1 <b>5 alpha-reductase</b> with </b>K<sub>i</sub></b> of 10.2 nM, used in the treatment of benign prostatic hyperplasia (BPH) and male pattern baldness (MPB).	5-alpha Reductase	Endocrinology & Hormones	www.selleckchem.com/products/Finasteride.html	(4aR,4bS,6aS,7S,9aS,9bS,11aR)-N-tert-butyl-4a,6a-dimethyl-2-oxo-2,4a,4b,5,6,6a,7,8,9,9a,9b,10,11,11a-tetradecahydro-1H-indeno[5,4-f]quinoline-7-carboxamide
S1230	Flavopiridol (Alvocidib)	P1-4	E04	97.6	86.2	10.6	96.8	0.12297	0.136633		401.84	1128654318	146426-40-6	Flavopiridol (Alvocidib) competes with ATP to inhibit CDKs including <b>CDK1</b>, <b>CDK2</b>, <b>CDK4</b> and <b>CDK6</b> with <b>IC50</b> of ~ 40 nM. It is 7.5-fold more selective for CDK1, 2, 4, 6 versus CDK7. Flavopiridol is initially found to inhibit EGFR and PKA. Phase 1/2.	CDK	Cell Cycle	www.selleckchem.com/products/Flavopiridol.html	2-(2-chlorophenyl)-5,7-dihydroxy-8-((3S,4R)-3-hydroxy-1-methylpiperidin-4-yl)-4H-chromen-4-one
S1299	Floxuridine	P1-4	C16	98.5	62.1	33.6	95.7	0.541063	0.601181		246.19	181344989	50-91-9	Floxuridine is an antineoplastic antimetabolite, used in the treatment of colon carcinoma and colorectal cancer that has metastasized to the liver.	DNA/RNA Synthesis	DNA Damage	www.selleckchem.com/products/Floxuridine.html	5-fluoro-1-((2R,4S,5R)-4-hydroxy-5-(hydroxymethyl)-tetrahydrofuran-2-yl)pyrimidine-2,4(1H,3H)-dione
S1331	Fluconazole	P1-4	O18	99.5	55	43.9	98.9	0.798182	0.886869		306.27	205674698	86386-73-4	Fluconazole is a fungal <b>lanosterol 14 alpha-demethylase</b> inhibitor, which thereby prevents the formation of ergosterol,used in the treatment and prevention of superficial and systemic fungal infections.	P450 (e.g. CYP17)	Metabolism	www.selleckchem.com/products/Fluconazole.html	2-(2,4-difluorophenyl)-1,3-di(1H-1,2,4-triazol-1-yl)propan-2-ol
S1491	Fludarabine	P1-4	N22	92.3	64	33	97	0.515625	0.572917		285.23	205085628	21679-14-1	Fludarabine is a <b>STAT1</b> activation inhibitor and a <b>DNA</b> synthesis inhibitor in Vascular smooth muscle cells.	STAT	JAK/STAT	www.selleckchem.com/products/Fludarabine(Fludara).html	(2R,3S,4S,5R)-2-(6-amino-2-fluoro-9H-purin-9-yl)-5-(hydroxymethyl)-tetrahydrofuran-3,4-diol
S1229	Fludarabine Phosphate	P1-4	C04	99.6	62.3	34.2	96.5	0.548957	0.609952		365.21	205072534	75607-67-9	Fludarabine Phosphate is an analogue of adenosine and deoxyadenosine, which is able to compete with dATP for incorporation into DNA and inhibit DNA synthesis.	DNA/RNA Synthesis	DNA Damage	www.selleckchem.com/products/Fludara.html	2-​fluoro-​9-​(5-​O-​phosphono-​β-​D-​arabinofuranosyl)​-9H-​purin-​6-​amine
S1332	Flumazenil	P1-4	A20	99.7	50.1	49.6	99.7	0.99002	1.10002		303.29	205708817	78755-81-4	Flumazenil is a competitive <b>GABAA receptor</b> antagonist, used in the treatment of benzodiazepine overdoses.	GABA Receptor	Neuronal Signaling	www.selleckchem.com/products/Flumazenil.html	4H-Imidazo[1,5-a][1,4]benzodiazepine-3-carboxylic acid, 8-fluoro-5,6-dihydro-5-methyl-6-oxo-, ethyl ester
S1209	Fluorouracil (5-Fluoracil, 5-FU)	P1-4	B21	99.9	50.7	48.9	99.6	0.964497	1.07166		130.08	158616217	51-21-8	Fluorouracil (5-Fluoracil, 5-FU) is a DNA/RNA synthesis inhibitor, which interrupts nucleotide synthetic by inhibiting thymidylate synthase (TS) in tumor cells.	DNA/RNA Synthesis	DNA Damage	www.selleckchem.com/products/Adrucil(Fluorouracil).html	5-​fluoro-2,​4(1H,​3H)​-​pyrimidinedione
S1333	Fluoxetine HCl	P1-4	C20	99.8	50.4	49.1	99.5	0.974206	1.08245		345.79	181344745	56296-78-7	Fluoxetine is a selective <b>serotonin</b>-reuptake inhibitor (SSRI) at the neuronal membrane, used in the treatment of depression.	5-HT Receptor	Neuronal Signaling	www.selleckchem.com/products/Fluoxetine-hydrochloride.html	N-methyl-3-phenyl-3-(4-(trifluoromethyl)phenoxy)propan-1-amine hydrochloride
S1334	Flupirtine maleate	P1-4	E20	99.9	51.1	48.6	99.7	0.951076	1.05675		420.39	179685065	75507-68-5	Flupirtine maleate is the salt form of Flupirtine, which is a centrally acting non-opioid analgesia, is a selective neuronal potassium channel opener that also has NMDA receptor antagonist properties.	DNA/RNA Synthesis	DNA Damage	www.selleckchem.com/products/Flupirtine-maleate.html	Carbamic acid, N-[2-amino-6-[[(4-fluorophenyl)methyl]amino]-3-pyridinyl]-, ethyl ester, (2Z)-2-butenedioate
S1336	Fluvoxamine maleate	P1-4	G20	99.9	63.4	36.2	99.6	0.570978	0.63442		434.41	205708714	61718-82-9	Fluvoxamine Maleate is a selective <b>serotonin (5-HT)</b> reuptake inhibitor (SSRI), used in the treatment of obsessive-compulsive disorder.	5-HT Receptor	Neuronal Signaling	www.selleckchem.com/products/Fluvoxamine-maleate.html	1-Pentanone, 5-methoxy-1-[4-(trifluoromethyl)phenyl]-, O-(2-aminoethyl)oxime, (1E)-, (2Z)-2-butenedioate
S1191	Fulvestrant	P1-4	P15	99.2	52.1	47	99.1	0.902111	1.00235		606.77	1128657604	129453-61-8	Fulvestrant is an <b>estrogen receptor (ER)</b> antagonist with <b>IC50</b> of 0.94 nM in a cell-free assay.	Estrogen/progestogen	Endocrinology & Hormones	www.selleckchem.com/products/Fulvestrant.html	7-​[9-​[(4,​4,​5,​5,​5-​pentafluoropentyl)​sulfinyl]​nonyl]​-​ (7α,​17β)​-estra-​1,​3,​5(10)​-​triene-​3,​17-​diol
S1159	Ganetespib (STA-9090)	P1-4	J09	99.2	61	37.9	98.9	0.621311	0.690346		364.4	179712145	888216-25-9	Ganetespib (STA-9090) is an <b>HSP90</b> inhibitor with <b>IC50</b> of 4 nM in OSA 8 cells, induces apoptosis of OSA cells while normal osteoblasts are not affected; active metabolite of STA-1474. Phase 3.	HSP (e.g. HSP90)	Cytoskeletal Signaling	www.selleckchem.com/products/ganetespib-sta-9090.html	5-(2,4-dihydroxy-5-isopropylphenyl)-4-(1-methyl-1H-indol-5-yl)-2H-1,2,4-triazol-3(4H)-one
S1104	GDC-0879	P1-4	C21	99.8	40.1	59.7	99.8	1.48878	1.6542		334.37	205676217	905281-76-7	GDC-0879 is a novel, potent, and selective <b>B-Raf</b> inhibitor with <b>IC50</b> of 0.13 nM in A375 and Colo205 cells with activity against c-Raf as well; no inhibition known to other protein kinases.	Raf	MAPK	www.selleckchem.com/products/GDC-0879.html	(E)-5-(1-(2-hydroxyethyl)-3-(pyridin-4-yl)-1H-pyrazol-4-yl)-2,3-dihydroinden-1-one oxime
S1025	Gefitinib (ZD1839)	P1-4	G05	96.7	70.7	28.2	98.9	0.398868	0.443187		446.90	205062923	184475-35-2	Gefitinib (ZD-1839) is an <b>EGFR</b> inhibitor for Tyr1173, Tyr992, Tyr1173 and Tyr992 in the NR6wtEGFR and NR6W cells with <b>IC50</b> of 37 nM, 37nM, 26 nM and 57 nM, respectively.	EGFR	Protein Tyrosine Kinase	www.selleckchem.com/products/Gefitinib.html	N-(3-chloro-4-fluorophenyl)-7-methoxy-6-(3-morpholinopropoxy)quinazolin-4-amine
S1342	Genistein	P1-4	I20	98.2	91.6	7.42	99.02	0.0810044	0.0900049		270.24	205087582	446-72-0	Genistein, a phytoestrogen found in soy products, is a highly specific inhibitor of <b>protein tyrosine kinase (PTK) </b> which blocks the mitogenic effect mediated by EGF on NIH-3T3 cells with <b>IC50</b> of 12μM or by insulin with <b>IC50</b> of 19 μM.	EGFR	Protein Tyrosine Kinase	www.selleckchem.com/products/Genistein.html	5,7-dihydroxy-3-(4-hydroxyphenyl)-4H-chromen-4-one
S1376	Gestodene	P1-4	D04	99.8	48.7	50.8	99.5	1.04312	1.15902		310.43	181345045	60282-87-3	Gestodene is a progestogen hormonal contraceptive.	Estrogen/progestogen	Endocrinology & Hormones	www.selleckchem.com/products/Gestodene.html	(8R,9S,10R,13S,14S,17S)-13-ethyl-17-ethynyl-17-hydroxy-1,7,8,10,11,12,13,17-octahydro-2H-cyclopenta[a]phenanthren-3(6H,9H,14H)-one
S1343	Ginkgolide B	P1-4	K20	99.9	48.7	51	99.7	1.04723	1.16359		424.4	181365981	15291-77-7	Ginkgolide B is a <b>PAFR</b> antagonist with <b>IC50</b> of 3.6 μM.	PAFR	GPCR & G Protein	www.selleckchem.com/products/Ginkgolide-B.html	9H-1,7a-(Epoxymethano)-1H,6aH-cyclopenta[c]furo[2,3-b]furo[3',2':3,4]cyclopenta[1,2-d]furan-5,9,12(4H)-trione, 3-(1,1-dimethylethyl)hexahydro-4,7b,11-trihydroxy-8-methyl-, (1R,3S,3aS,4R,6aR,7aR,7bR,8S,10aS,11R,11aR)-
S1344	Glimepiride	P1-4	M20	99.9	50.1	49.5	99.6	0.988024	1.0978		490.62	205708893	93479-97-1	Glimepiride is a potent <b>Kir6.2/SUR</b> inhibitor with <b>IC50</b> of 3.0 nM, 5.4 nM, and 7.3 nM for SUR1, SUR2A and SUR2B, used in the treatment of type 2 diabetes mellitus.	Potassium Channel	Transmembrane Transporters	www.selleckchem.com/products/Glimepiride.html	1-(4-(2-(3-ethyl-4-methyl-2-oxo-2,5-dihydro-1H-pyrrole-1-carboxamido)ethyl)phenylsulfonyl)-3-((1r,4r)-4-methylcyclohexyl)urea
S1093	GSK1904529A	P1-4	O17	99.7	51.6	47.8	99.4	0.926357	1.02929		851.96	205675981	1089283-49-7	GSK1904529A is a selective inhibitor of <b>IGF-1R</b> and <b>IR</b> with <b>IC50</b> of 27 nM and 25 nM in cell-free assays, >100-fold more selective for IGF-1R/InsR than Akt1/2, Aurora A/B,B-Raf, CDK2, EGFR etc.	IGF-1R	Protein Tyrosine Kinase	www.selleckchem.com/products/GSK1904529A.html	N-(2,6-difluorophenyl)-5-(3-(2-(5-ethyl-2-methoxy-4-(4-(4-(methylsulfonyl)piperazin-1-yl)piperidin-1-yl)phenylamino)pyrimidin-4-yl)H-imidazo[1,2-a]pyridin-2-yl)-2-methoxybenzamide
S1474	GSK429286A	P1-4	P18	96.5	67	30.7	97.7	0.458209	0.509121		432.37	192906329	864082-47-3	GSK429286A is a selective inhibitor of <b>ROCK1</b> and <b>ROCK2</b> with <b>IC50</b> of 14 nM and 63 nM, respectively.	ROCK	Cell Cycle	www.selleckchem.com/products/GSK429286A.html	N-(6-fluoro-1H-indazol-5-yl)-2-methyl-6-oxo-4-(4-(trifluoromethyl)phenyl)-1,4,5,6-tetrahydropyridine-3-carboxamide
S1071	HA14-1	P1-4	O13	99.8	50.9	48.7	99.6	0.956778	1.06309		409.23	179764982	65673-63-4	HA14-1 is a non-peptidic ligand of a <b>Bcl-2</b> surface pocket with <b>IC50</b> of ~9 μM.	Bcl-2	Apoptosis	www.selleckchem.com/products/HA14-1.html	(R)-ethyl 2-amino-6-bromo-4-((R)-1-cyano-2-ethoxy-2-oxoethyl)-4H-chromene-3-carboxylate
S1485	HMN-214	P1-4	B22	94.7	69.8	29.4	99.2	0.421203	0.468004		424.47	179744327	173529-46-9	HMN-214 is a prodrug of HMN-176, which alters the cellular spatial orientation of Plk1.	PLK	Cell Cycle	www.selleckchem.com/products/HMN-214.html	Acetamide, N-[(4-methoxyphenyl)sulfonyl]-N-[2-[(1E)-2-(1-oxido-4-pyridinyl)ethenyl]phenyl]-
S1302	Ifosfamide	P1-4	G16	99.9	49.8	49.7	99.5	0.997992	1.10888		261.09	179674972	3778-73-2	Ifosfamide is a nitrogen mustard alkylating agent used in the treatment of cancer.	DNA/RNA Synthesis	DNA Damage	www.selleckchem.com/products/Ifosfamide.html	2H-1,3,2-Oxazaphosphorin-2-amine, N,3-bis(2-chloroethyl)tetrahydro-, 2-oxide
S1483	Iloperidone	P1-4	N20	99.9	49.5	49.9	99.4	1.00808	1.12009		426.48	1128658020	133454-47-4	Iloperidone is a <b>dopamine (D2)/serotonin (5-HT2) receptor</b> antagonist, used for the treatment of schizophrenia.	5-HT Receptor	Neuronal Signaling	www.selleckchem.com/products/Iloperidone(Fanapt).html	1-(4-(3-(4-(6-fluorobenzo[d]isoxazol-3-yl)piperidin-1-yl)propoxy)-3-methoxyphenyl)ethanone
S1026	Imatinib Mesylate (STI571)	P1-4	I05	99.9	47.5	52.3	99.8	1.10105	1.22339		589.71	205085619	220127-57-1	Imatinib Mesylate (STI571) is an orally bioavailability mesylate salt of Imatinib, which is a multi-target inhibitor of <b>v-Abl</b>, <b>c-Kit</b> and <b>PDGFR</b> with <b>IC50</b> of 0.6 μM, 0.1 μM and 0.1 μM in cell-free or cell-based assays, respectively.	Bcr-Abl	Protein Tyrosine Kinase	www.selleckchem.com/products/Imatinib-Mesylate.html	N-(4-methyl-3-(4-(pyridin-3-yl)pyrimidin-2-ylamino)phenyl)-4-((4-methylpiperazin-1-yl)methyl)benzamide methanesulfonic acid
S1087	Iniparib (BSI-201)	P1-4	C17	99.8	56	43.7	99.7	0.780357	0.867063		292.03	179639969	160003-66-7	Iniparib (BSI-201) is a <b>PARP1</b> inhibitor with demonstrated effectiveness in triple-negative breast cancer (TNBC). Phase 3.	PARP	DNA Damage	www.selleckchem.com/products/BSI-201.html	4-iodo-3-nitrobenzamide
S1198	Irinotecan	P1-4	N17	94.3	60	39.6	99.6	0.66	0.733333		586.68	205080769	97682-44-5	Irinotecan is a topoisomerase I inhibitor for LoVo cells and HT-29 cells with IC50 of 15.8 μM and 5.17 μM, respectively.	Topoisomerase	DNA Damage	www.selleckchem.com/products/Irinotecan.html	(4S)​-​4,​11-​diethyl-​3,​4,​12,​14-​tetrahydro-​4-​hydroxy-​3,​14-​dioxo-​1H-​pyrano[3',​4':6,​7]​indolizino[1,​2-​b]​quinolin-​9-​yl-[1,​4'-​bipiperidine]​-​1'-​carboxylic acid
S1379	Isotretinoin	P1-4	J04	99.9	61.5	37.9	99.4	0.61626	0.684734		300.44	181347579	4759-48-2	It was developed to be used as a chemotherapy medication for the treatment of brain cancer, pancreatic cancer and more.	Hydroxylase	Metabolism	www.selleckchem.com/products/Isotretinoin.html	(2Z,4E,6Z,8E)-3,7-dimethyl-9-(2,6,6-trimethylcyclohex-1-enyl)nona-2,4,6,8-tetraenoic acid
S1144	Ivacaftor (VX-770)	P1-4	B07	99.8	49.8	49.9	99.7	1.00201	1.11334		392.49	179679859	873054-44-5	Ivacaftor (VX-770) is a potentiator of CFTR targeting <b>G551D-CFTR</b> and <b>F508del-CFTR</b> with <b>EC50</b> of 100 nM and 25 nM in fisher rat thyroid cells, respectively.	CFTR	Transmembrane Transporters	www.selleckchem.com/products/VX-770.html	N-(2,4-di-tert-butyl-5-hydroxyphenyl)-4-oxo-1,4-dihydroquinoline-3-carboxamide
S1351	Ivermectin	P1-4	O20	98.4	57.3	40.5	97.8	0.706806	0.78534		875.09	205067436	70288-86-7	Ivermectin is a glutamate-gated <b>chloride channel</b> (GluCls) activator, used as a broad-spectrum antiparasitic drug.	Others	Others	www.selleckchem.com/products/Ivermectin.html	no
S1172	JNJ-26854165 (Serdemetan)	P1-4	P11	90.4	71.3	24	95.3	0.336606	0.374007		328.41	205071994	881202-45-5	JNJ-26854165 (Serdemetan) acts as a HDM2 ubiquitin ligase antagonist and also induces early apoptosis in p53 wild-type cells, inhibits cellular proliferation followed by delayed apoptosis in the absence of functional p53. Phase 1.	p53	Apoptosis	www.selleckchem.com/products/JNJ-26854165.html	N1-(2-(1H-indol-3-yl)ethyl)-N4-(pyridin-4-yl)benzene-1,4-diamine
S1249	JNJ-7706621	P1-4	M06	93.7	57	41.4	98.4	0.726316	0.807018		394.36	192929736	443797-96-4	JNJ-7706621 is pan-<b>CDK</b> inhibitor with the highest potency on CDK1/2 with <b>IC50</b> of 9 nM/4 nM and showing >6-fold selectivity for CDK1/2 than CDK3/4/6 in cell-free assays. It also potently inhibits Aurora A/B and has no activity on Plk1 and Wee1.	CDK	Cell Cycle	www.selleckchem.com/products/JNJ-7706621.html	4-​[[5-​amino-​1-​(2,​6-​difluorobenzoyl)​-​1H-​1,​2,​4-​triazol-​3-​yl]​amino]​-benzenesulfonamide
S1353	Ketoconazole	P1-4	C22	98.8	65.7	33.6	99.3	0.511416	0.568239		531.43	205674711	65277-42-1	Ketoconazole inhibits <b>cyclosporine oxidase</b> and <b>testosterone 6 beta-hydroxylase</b> with <b>IC50</b> of 0.19 mM and 0.22 mM, respectively.	P450 (e.g. CYP17)	Metabolism	www.selleckchem.com/products/Ketoconazole.html	1-(4-(4-(((2R,4S)-2-((1H-imidazol-1-yl)methyl)-2-(2,4-dichlorophenyl)-1,3-dioxolan-4-yl)methoxy)phenyl)piperazin-1-yl)ethanone
S1315	Ki16425	P1-4	O16	99.9	51.5	48.2	99.7	0.935922	1.03991		474.96	205072265	355025-24-0	Ki16425 is a competitive, potent and reversible antagonist to <b>LPA1</b>, LPA2 and <b>LPA3</b> with <b>K<sub>i</sub></b> of 0.34 μM, 6.5 μM and 0.93 μM in RH7777 cell lines, respectively, shows no activity at LPA4, LPA5, LPA6.	LPA Receptor	GPCR & G Protein	www.selleckchem.com/products/Ki16425.html	3-(4-(4-((1-(2-chlorophenyl)ethoxy)carbonyl)-3-methylisoxazol-5-yl)benzylthio)propanoic acid
S1092	KU-55933 (ATM Kinase Inhibitor)	P1-4	M17	98.3	63.6	35.4	99	0.556604	0.618449		395.49	179626876	587871-26-9	KU-55933 (ATM Kinase Inhibitor) is a potent and specific ATM inhibitor with <b>IC50</b>/<b>K<sub>i</sub></b> of 12.9 nM/2.2 nM in cell-free assays, and is highly selective for ATM as compared to DNA-PK, PI3K/PI4K, ATR and mTOR.	ATM/ATR	DNA Damage	www.selleckchem.com/products/KU-55933.html	2-morpholino-6-(thianthren-1-yl)-4H-pyran-4-one
S1354	Lansoprazole	P1-4	E22	99.9	50.1	49.4	99.5	0.986028	1.09559		369.36	181365806	103577-45-3	Lansoprazole is a proton-pump inhibitor (PPI) which prevents the stomach from producing gastric acid.	Proton Pump	Transmembrane Transporters	www.selleckchem.com/products/Lansoprazole.html	2-((3-methyl-4-(2,2,2-trifluoroethoxy)pyridin-2-yl)methylsulfinyl)-1H-benzo[d]imidazole
S1028	Lapatinib (GW-572016) Ditosylate	P1-4	K05	28.5	39.4	58.1	97.5	1.47462	1.63847		925.46	205087416	388082-77-7	Lapatinib (GW-572016) Ditosylate is a potent <b>EGFR</b> and <b>ErbB2</b> inhibitor with <b>IC50</b> of 10.8 and 9.2 nM in cell-free assays, respectively.	HER2	Protein Tyrosine Kinase	www.selleckchem.com/products/Lapatinib-Ditosylate.html	N-(4-(3-fluorobenzyloxy)-3-chlorophenyl)-6-(5-((2-(methylsulfonyl)ethylamino)methyl)furan-2-yl)quinazolin-4-amine,di4-methylbenzenesulfonate
S1245	Latrepirdine	P1-4	G06	98.4	71.8	26.8	98.6	0.373259	0.414732		392.37	1128655378	97657-92-6	Latrepirdine is an orally active,and neuroactive antagonist of multiple drug targets, including <b>histamine receptors</b>, <b>GluR</b>, and <b>5-HT receptors</b>, used as an antihistamine drug.	GluR	Neuronal Signaling	www.selleckchem.com/products/Dimebon.html	2,8-dimethyl-5-(2-(6-methylpyridin-3-yl)ethyl)-2,3,4,5-tetrahydro-1H-pyrido[4,3-b]indole dihydrochloride
S1247	Leflunomide	P1-4	I06	99.9	51.8	47.9	99.7	0.92471	1.02746		270.21	179680049	75706-12-6	Leflunomide is a pyrimidine synthesis inhibitor belonging to the DMARD, used as an immunosuppressant agent.	Dehydrogenase	Metabolism	www.selleckchem.com/products/Leflunomide.html	5-methyl-N-(4-(trifluoromethyl)phenyl)isoxazole-4-carboxamide
S1029	Lenalidomide (CC-5013)	P1-4	M05	84.4	88.9	9.26	98.16	0.104162	0.115736		259.26	205072804	191732-72-6	Lenalidomide (CC-5013) is a <b>TNF-α</b> secretion inhibitor with <b>IC50</b> of 13 nM in PBMCs.	TNF-alpha	Apoptosis	www.selleckchem.com/products/Lenalidomide.html	3-(4-amino-1-oxoisoindolin-2-yl)piperidine-2,6-dione
S1164	Lenvatinib (E7080)	P1-4	P09	96	68.1	29.5	97.6	0.433186	0.481318		426.85	1128657126	417716-92-8	Lenvatinib (E7080) is a multi-target inhibitor, mostly for <b>VEGFR2(KDR)/VEGFR3(Flt-4)</b> with <b>IC50</b> of 4 nM/5.2 nM, less potent against VEGFR1/Flt-1, ~10-fold more selective for VEGFR2/3 against FGFR1, PDGFRα/β in cell-free assays. Phase 3.	VEGFR	Protein Tyrosine Kinase	www.selleckchem.com/products/E7080.html	1-(4-(6-carbamoyl-7-methoxyquinolin-4-yloxy)-2-chlorophenyl)-3-cyclopropylurea
S1356	Levetiracetam	P1-4	G22	99.8	58.5	41.2	99.7	0.704274	0.782526		170.21	205072304	102767-28-2	Levetiracetam is an anticonvulsant medication used to treat epilepsy.	Calcium Channel	Transmembrane Transporters	www.selleckchem.com/products/Levetiracetam.html	(S)-2-(2-oxopyrrolidin-1-yl)butanamide
S1408	Linezolid	P1-4	D10	99.9	49.7	49.9	99.6	1.00402	1.11558		337.35	1128657876	165800-03-3	Linezolid is a synthetic antibiotic used for the treatment of serious infections.	Others	Others	www.selleckchem.com/products/Linezolid(Zyvox).html	(S)-N-((3-(3-fluoro-4-morpholinophenyl)-2-oxooxazolidin-5-yl)methyl)acetamide
S1358	Loratadine	P1-4	K22	88.3	72.9	25.1	98	0.344307	0.382564		382.88	205708776	79794-75-5	Loratadine is a <b>histamine H1 receptor</b> antagonist, used to treat allergies. Also acts as a selective inhibitor of <b>B(0)AT2</b> with <b>IC50</b> of 4 μM.	Histamine Receptor	Neuronal Signaling	www.selleckchem.com/products/Loratadine.html	1-Piperidinecarboxylic acid, 4-(8-chloro-5,6-dihydro-11H-benzo[5,6]cyclohepta[1,2-b]pyridin-11-ylidene)-, ethyl ester
S1359	Losartan Potassium (DuP 753)	P1-4	M22	99.4	55.5	43.8	99.3	0.789189	0.876877		462.01	181344714	124750-99-8	Losartan is an <b>angiotensin II receptor</b> antagonist, competes with the binding of angiotensin II to AT1 receptors with <b>IC50</b> of 20 nM.	RAAS	Endocrinology & Hormones	www.selleckchem.com/products/losartan-potassium.html	2-​butyl-​4-​chloro-​1-​[[2'-​(2H-​tetrazol-​5-​yl)​[1,​1'-​biphenyl]​-​4-​yl]​methyl]​-1H-​imidazole-​5-​methanol, potassium salt (1:1)
S1069	Luminespib (AUY-922, NVP-AUY922)	P1-4	K13	98.7	61.9	36.8	98.7	0.594507	0.660564		465.54	179712187	747412-49-3	Luminespib (AUY-922, NVP-AUY922) is a highly potent HSP90 inhibitor for <b>HSP90α/β</b> with <b>IC50</b> of 13 nM /21 nM in cell-free assays, weaker potency against the HSP90 family members GRP94 and TRAP-1, exhibits the tightest binding of any small-molecule HSP90 ligand. Phase 2.	HSP (e.g. HSP90)	Cytoskeletal Signaling	www.selleckchem.com/products/NVP-AUY922.html	5-(2,4-dihydroxy-5-isopropylphenyl)-N-ethyl-4-(4-(morpholinomethyl)phenyl)isoxazole-3-carboxamide
S1494	LY2228820	P1-4	P22	99	52.8	44.7	97.5	0.846591	0.940657		612.74	192905520	862507-23-1	LY2228820 is a novel and potent inhibitor of <b>p38 MAPK</b> with <b>IC50</b> of 7 nM in a cell-free assay, does not alter p38 MAPK activation. Phase 1/2.	p38 MAPK	MAPK	www.selleckchem.com/products/LY2228820.html	5-(2-tert-butyl-4-(4-fluorophenyl)-1H-imidazol-5-yl)-3-neopentyl-3H-imidazo[4,5-b]pyridin-2-amine dimethanesulfonate
S1105	LY294002	P1-4	E21	98.8	61.8	37.7	99.5	0.610032	0.677814		307.34	205675968	154447-36-6	LY294002 is the first synthetic molecule known to inhibit <b>PI3Kα/δ/β</b> with <b>IC50</b> of 0.5 μM/0.57 μM/0.97 μM in cell-free assays, respectively; more stable in solution than Wortmannin, and also blocks autophagosome formation.	PI3K	PI3K/Akt/mTOR	www.selleckchem.com/products/LY294002.html	2-morpholino-8-phenyl-4H-chromen-4-one
S1137	Malotilate	P1-4	D05	99.9	52.5	47.2	99.7	0.899048	0.998942		288.38	192935084	59937-28-9	Malotilate, diisopropyl 1,3-dithiol-2-ylidenemalonate, is a drug used for the treatment of liver cirrhosis.	Others	Others	www.selleckchem.com/products/Malotilate.html	diisopropyl 2-(1,3-dithiol-2-ylidene)malonate
S1064	Masitinib (AB1010)	P1-4	A13	91.3	54.3	43.6	97.9	0.802947	0.892163		498.64	205086611	790299-79-5	Masitinib is a novel inhibitor for <b>Kit</b> and <b>PDGFRα/β</b> with <b>IC50</b> of 200 nM and 540 nM/800 nM, weak inhibition to ABL and c-Fms. Phase 3.	c-Kit	Protein Tyrosine Kinase	www.selleckchem.com/products/Masitinib-(AB1010).html	N-(4-methyl-3-(4-(pyridin-3-yl)thiazol-2-ylamino)phenyl)-4-((4-methylpiperazin-1-yl)methyl)benzamide
S1484	MC1568	P1-4	P20	99.7	56.6	42.4	99	0.749117	0.832352		314.31	192905871	852475-26-4	MC1568 is a selective <b>HDAC</b> inhibitor for maize HD1-A with <b>IC50</b> of 100 nM in a cell-free assay. It is 34-fold more selective for HD1-A than HD1-B.	HDAC	Cytoskeletal Signaling	www.selleckchem.com/products/MC1568.html	(E)-3-(4-((E)-3-(3-fluorophenyl)-3-oxoprop-1-enyl)-1-methyl-1H-pyrrol-2-yl)-N-hydroxyacrylamide
S1304	Megestrol Acetate	P1-4	I16	99.6	50.5	48.9	99.4	0.968317	1.07591		384.51	205708738	595-33-5	Megestrol acetate is a synthetic <b>progestogen</b>, used to treat breast cancer and loss of appetite.	Estrogen/progestogen	Endocrinology & Hormones	www.selleckchem.com/products/Megestrol-Acetate.html	(8R,9S,10R,13S,14S,17R)-17-acetyl-6,10,13-trimethyl-3-oxo-2,3,8,9,10,11,12,13,14,15,16,17-dodecahydro-1H-cyclopenta[a]phenanthren-17-yl acetate
S1204	Melatonin	P1-4	H19	99.9	49.8	49.7	99.5	0.997992	1.10888		232.28	205674740	73-31-4	Melatonin is a <b>MT receptor</b> agonist, used as a dietary supplement.	MT Receptor	GPCR & G Protein	www.selleckchem.com/products/Melatonin.html	N-(2-(5-methoxy-1H-indol-3-yl)ethyl)acetamide
S1305	Mercaptopurine (6-MP)	P1-4	K16	98.8	58.4	40.6	99	0.695205	0.772451		152.18	205707906	50-44-2	Mercaptopurine is a widely used antileukemic agent and immunosuppressive drug that inhibits de novo purine synthesis through incorporation of thiopurine methyltransferase metabolites into DNA and RNA.	DNA/RNA Synthesis	DNA Damage	www.selleckchem.com/products/Mercaptopurine.html	3H-purine-6(7H)-thione
S1381	Meropenem	P1-4	N04	99.5	72.2	27.2	99.4	0.376731	0.41859		383.46	205071972	96036-03-2	Meropenem is an ultra-broad spectrum injectable antibiotic.	Others	Others	www.selleckchem.com/products/Meropenem.html	(4R,5S,6S)-3-((3S,5S)-5-(dimethylcarbamoyl)pyrrolidin-3-ylthio)-6-((R)-1-hydroxyethyl)-4-methyl-7-oxo-1-aza-bicyclo[3.2.0]hept-2-ene-2-carboxylic acid
S1210	Methotrexate	P1-4	D21	98.8	62.8	36.9	99.7	0.58758	0.652866		454.44	179679708	59-05-2	Methotrexate is an antimetabolite and antifolate drug, which acts by inhibiting the metabolism of folic acid in activated peripheral T cells.	DHFR	Metabolism	www.selleckchem.com/products/Abitrexate.html	N-​[4-​[[(2,​4-​diamino-​6-​pteridinyl)​methyl]​methylamino]​benzoyl]​-L-​glutamic acid
S1382	Mianserin HCl	P1-4	P04	99.8	56.3	43	99.3	0.763766	0.848628		300.83	205674616	21535-47-7	Mianserin is an potent antagonist of <b>H1 histamine receptor</b> and <b>5-HT serotonin receptors</b>, used for the treatment of depression.	Histamine Receptor	Neuronal Signaling	www.selleckchem.com/products/mianserin-hydrochloride.html	Dibenzo[c,f]pyrazino[1,2-a]azepine, 1,2,3,4,10,14b-hexahydro-2-methyl-, hydrochloride
S1078	MK-2206 2HCl	P1-4	I15	85	45.3	54.3	99.6	1.19868	1.33186		480.39	205675823	1032350-13-2	MK-2206 2HCl is a highly selective inhibitor of <b>Akt1/2/3</b> with <b>IC50</b> of 8 nM/12 nM/65 nM in cell-free assays, respectively; no inhibitory activities against 250 other protein kinases observed. Phase 2.	Akt	PI3K/Akt/mTOR	www.selleckchem.com/products/MK-2206.html	8-(4-(1-aminocyclobutyl)phenyl)-9-phenyl-[1,2,4]triazolo[3,4-f][1,6]naphthyridin-3(2H)-one
S1174	MK-2866 (GTx-024)	P1-4	D13	99.9	50.9	48.6	99.5	0.954813	1.0609		389.33	179711532	841205-47-8	MK-2866 (GTx-024) is a <b>selective androgen receptor modulator (SARM)</b> with <b>K<sub>i</sub></b> of 3.8 nM, and is tissue-selective for anabolic organs. Phase 3.	Androgen Receptor	Endocrinology & Hormones	www.selleckchem.com/products/Ostarine.html	(S)-N-(4-cyano-3-(trifluoromethyl)phenyl)-3-(4-cyanophenoxy)-2-hydroxy-2-methylpropanamide
S1158	MK-8245	P1-4	H09	98.8	52.2	46.3	98.5	0.886973	0.985526		467.25	179678504	1030612-90-8	MK-8245 is an liver-targeting inhibitor of <b>stearoyl-CoA desaturase (SCD)</b> with <b>IC50</b> of 1 nM for human SCD1 and 3 nM for both rat SCD1 and mouse SCD1, with anti-diabetic and anti-dyslipidemic efficacy. Phase 2.	Dehydrogenase	Metabolism	www.selleckchem.com/products/mk-8245.html	2-(5-(3-(4-(2-bromo-5-fluorophenoxy)piperidin-1-yl)isoxazol-5-yl)-2H-tetrazol-2-yl)acetic acid
S1100	MLN8054	P1-4	K19	98.3	61.2	37	98.2	0.604575	0.67175		476.86	192936789	869363-13-3	MLN8054 is a potent and selective inhibitor of <b>Aurora A</b> with <b>IC50</b> of 4 nM in Sf9 insect cell. It is more than 40-fold selective for Aurora A than Aurora B. Phase 1.	Aurora Kinase	Cell Cycle	www.selleckchem.com/products/MLN8054.html	Benzoic acid, 4-[[9-chloro-7-(2,6-difluorophenyl)-5H-pyrimido[5,4-d][2]benzazepin-2-yl]amino]-
S1385	Mosapride Citrate	P1-4	B06	99.6	51.7	47.9	99.6	0.926499	1.02944		614.02	205674579	112885-42-4	Mosapride Citrate is a gastroprokinetic agent that acts as a selective 5HT4 agonist.	5-HT Receptor	Neuronal Signaling	www.selleckchem.com/products/Mosapride-citrate.html	Benzamide, 4-amino-5-chloro-2-ethoxy-N-[[4-[(4-fluorophenyl)methyl]-2-morpholinyl]methyl]-, 2-hydroxy-1,2,3-propanetricarboxylate
S1032	Motesanib Diphosphate (AMG-706)	P1-4	A07	98.7	67.9	31.6	99.5	0.46539	0.5171		569.44	1128655592	857876-30-3	Motesanib Diphosphate (AMG-706) is a potent ATP-competitive inhibitor of <b>VEGFR1/2/3</b> with <b>IC50</b> of 2 nM/3 nM/6 nM, respectively; similar activity against Kit, ~10-fold more selective for VEGFR than PDGFR and Ret. Phase 3.	VEGFR	Protein Tyrosine Kinase	www.selleckchem.com/products/Motesanib-Diphosphate.html	3-Pyridinecarboxamide, N-(2,3-dihydro-3,3-dimethyl-1H-indol-6-yl)-2-[(4-pyridinylmethyl)amino]-, phosphate (1:2)
S1465	Moxifloxacin HCl	P1-4	B18	99.8	47.9	51.7	99.6	1.07933	1.19926		437.89	1128659416	186826-86-8	Moxifloxacin is a fourth-generation synthetic fluoroquinolone antibacterial agent.	Topoisomerase	DNA Damage	www.selleckchem.com/products/Moxifloxacin.html	1-cyclopropyl-6-fluoro-8-methoxy-7-((4aS,7aS)-octahydropyrrolo[3,4-b]pyridin-6-yl)-4-oxo-1,4-dihydroquinoline-3-carboxylic acid hydrochloride
S1386	Nafamostat Mesylate	P1-4	D06	97.6	80.6	18.4	99	0.228288	0.253653		539.58	205674704	82956-11-4	Nafamostat mesilate is a synthetic <b>serine protease</b> inhibitor, used as an anticoagulant during hemodialysis.	Serine Protease	Proteases	www.selleckchem.com/products/Nafamostat-mesylate.html	6-carbamimidoylnaphthalen-2-yl 4-guanidinobenzoate dimethanesulfonate
S1387	Naftopidil DiHCl	P1-4	F06	98.2	72.4	27.2	99.6	0.375691	0.417434		465.41	179766831	57149-08-3	Naftopidil DiHCl is a selective <b>5-HT1A</b> and <b>α1-adrenergic receptor</b> antagonist with <b>IC50</b> of 0.1 μM and 0.2 μM, respectively.	Adrenergic Receptor	Neuronal Signaling	www.selleckchem.com/products/Naftopidil-Dihydrochloride.html	1-(4-(2-methoxyphenyl)piperazin-1-yl)-3-(naphthalen-1-yloxy)propan-2-ol dihydrochloride
S1488	Naratriptan	P1-4	H22	99.8	52.5	47	99.5	0.895238	0.994709		371.93	205072699	143388-64-1	Naratriptan is a triptan agent that is used for the treatment of migraine headaches.	5-HT Receptor	Neuronal Signaling	www.selleckchem.com/products/Naratriptan(Amerge).html	1H-Indole-5-ethanesulfonamide, N-methyl-3-(1-methyl-4-piperidinyl)-, hydrochloride (1:1)
S1213	Nelarabine	P1-4	H21	99.1	87.4	11.1	98.5	0.127002	0.141114		297.27	205071209	121032-29-9	Nelarabine is a purine nucleoside analog and <b>DNA</b> synthesis inhibitor with <b>IC50</b> from 0.067-2.15 μM in tumor cells.	DNA/RNA Synthesis	DNA Damage	www.selleckchem.com/products/Arranon.html	9-​β-​D-​arabinofuranosyl-​6-​methoxy-9H-​purin-​2-​amine
S1255	Nepafenac	P1-4	E08	99.9	51.4	48.2	99.6	0.937743	1.04194		254.28	179647603	78281-72-8	Nepafenac is a prodrug of amfenac that acts as an inhibitor of <b>COX-1</b> and </b>COX-2</b> activity, used in the treatment of pain and inflammation associated with cataract surgery.	COX	Neuronal Signaling	www.selleckchem.com/products/Nepafenac.html	2-(2-amino-3-benzoylphenyl)acetamide
S1033	Nilotinib (AMN-107)	P1-4	C07	87.7	78.4	20.8	99.2	0.265306	0.294785		529.52	192937700	641571-10-0	Nilotinib (AMN-107) is a <b>Bcr-Abl</b> inhibitor with <b>IC50</b> less than 30 nM in Murine myeloid progenitor cells.	Bcr-Abl	Angiogenesis	www.selleckchem.com/products/Nilotinib.html	4-methyl-N-(3-(4-methyl-1H-imidazol-1-yl)-5-(trifluoromethyl)phenyl)-3-(4-(pyridin-3-yl)pyrimidin-2-ylamino)benzamide
S1010	Nintedanib (BIBF 1120)	P1-4	A03	99.8	50.3	49.2	99.5	0.978131	1.08681		539.62	205071095	656247-17-5	Nintedanib (BIBF 1120) is a potent triple angiokinase inhibitor for <b>VEGFR1/2/3</b>, <b>FGFR1/2/3</b> and <b>PDGFRα/β</b> with <b>IC50</b> of 34 nM/13 nM/13 nM, 69 nM/37 nM/108 nM and 59 nM/65 nM in cell-free assays. Phase 3.	VEGFR	Protein Tyrosine Kinase	www.selleckchem.com/products/BIBF1120.html	(Z)-methyl 3-((4-(N-methyl-2-(4-methylpiperazin-1-yl)acetamido)phenylamino)(phenyl)methylene)-2-oxoindoline-6-carboxylate
S1061	Nutlin-3	P1-4	O11	99.8	53.4	45.9	99.3	0.859551	0.955056		581.5	192936793	890090-75-2	Nutlin-3 is a potent and selective <b>Mdm2</b> (RING finger-dependent ubiquitin protein ligase for itself and p53) antagonist with <b>IC50</b> of 90 nM in a cell-free assay; stabilizes p73 in p53-deficient cells.	Mdm2	Apoptosis	www.selleckchem.com/products/Nutlin-3.html	4-(4,5-bis(4-chlorophenyl)-2-(2-isopropoxy-4-methoxyphenyl)-4,5-dihydro-1H-imidazole-1-carbonyl)piperazin-2-one
S1088	NVP-ADW742	P1-4	E17	99.9	55.6	44.2	99.8	0.794964	0.883293		453.58	194459687	475488-23-4	NVP-ADW742 is an <b>IGF-1R</b> inhibitor with <b>IC50</b> of 0.17 μM, >16-fold more potent against IGF-1R than InsR; little activity to HER2, PDGFR, VEGFR-2, Bcr-Abl and c-Kit.	IGF-1R	Protein Tyrosine Kinase	www.selleckchem.com/products/NVP-ADW742.html	5-(3-(benzyloxy)phenyl)-7-((1r,3r)-3-(pyrrolidin-1-ylmethyl)cyclobutyl)-7H-pyrrolo[2,3-d]pyrimidin-4-amine
S1034	NVP-AEW541	P1-4	E07	99.5	46.2	53.5	99.7	1.15801	1.28668		439.55	179626589	475489-16-8	NVP-AEW541 is a potent inhibitor of <b>IGF-1R/InsR</b> with <b>IC50</b> of 150 nM/140 nM in cell-free assays, greater potency and selectivity for IGF-1R in a cell-based assay.	IGF-1R	Protein Tyrosine Kinase	www.selleckchem.com/products/NVP-AEW541.html	7-((1s,3s)-3-(azetidin-1-ylmethyl)cyclobutyl)-5-(3-(benzyloxy)phenyl)-7H-pyrrolo[2,3-d]pyrimidin-4-amine
S1060	Olaparib (AZD2281, Ku-0059436)	P1-4	M11	99.7	55.8	43.8	99.6	0.784946	0.872162		434.46	179639611	763113-22-0	Olaparib (AZD2281, KU0059436) is a selective inhibitor of <b>PARP1/2</b> with <b>IC50</b> of 5 nM/1 nM in cell-free assays, 300-times less effective against tankyrase-1. Phase 3.	PARP	DNA Damage	www.selleckchem.com/products/AZD2281(Olaparib).html	4-(3-(1-(cyclopropanecarbonyl)piperazine-4-carbonyl)-4-fluorobenzyl)phthalazin-1(2H)-one
S1478	Oligomycin A	P1-4	F20	98.9	62	37.1	99.1	0.598387	0.664875		791.06	179692638	579-13-5	Oligomycin A is an inhibitor of <b>ATP synthase</b>, inhibits oxidative phosphorylation and all the ATP-dependent processes occurring on the coupling membrane of mitochondria.	ATPase	Transmembrane Transporters	www.selleckchem.com/products/Oligomycin-A.html	Spiro[2,26-dioxabicyclo[23.3.1]nonacosa-4,18,20-triene-27,2'-[2H]pyran]-3,9,13-trione, 22-ethyl-3',4',5',6'-tetrahydro-7,11,14,15-tetrahydroxy-6'-[(2R)-2-hydroxypropyl]-5',6,8,10,12,14,16,28,29-nonamethyl-, (1R,2'R,4E,5'S,6S,6'S,7R,8S,10R,11R,12S,14R,15S,16R,18E,20E,22R,25S,28S,29R)-
S1389	Omeprazole	P1-4	H06	99.9	51.2	48.3	99.5	0.943359	1.04818		345.42	179677794	73590-58-6	Omeprazole is a <b>proton pump</b> inhibitor, used to treat dyspepsia, peptic ulcer disease, gastroesophageal reflux disease, laryngopharyngeal reflux, and Zollinger–Ellison syndrome.	Proton Pump	Transmembrane Transporters	www.selleckchem.com/products/Omeprazole.html	6-methoxy-2-((4-methoxy-3,5-dimethylpyridin-2-yl)methylsulfinyl)-1H-benzo[d]imidazole
S1163	Onalespib (AT13387)	P1-4	N09	98.7	59.6	39.3	98.9	0.659396	0.732662		409.52	176144324	912999-49-6	Onalespib (AT13387) is a selective potent <b>Hsp90</b> inhibitor with <b>IC50</b> of 18 nM in A375 cells, displays a long duration of anti-tumor activity. Phase 2.	HSP (e.g. HSP90)	Cytoskeletal Signaling	www.selleckchem.com/products/at13387.html	(2,4-dihydroxy-5-isopropylphenyl)(5-((4-methylpiperazin-1-yl)methyl)isoindolin-2-yl)methanone
S1390	Ondansetron HCl	P1-4	J06	100	49.8	49.6	99.4	0.995984	1.10665		329.82	205674532	99614-01-4	Ondansetron is a serotonin <b>5-HT3 receptor</b> antagonist, used to prevent nausea and vomiting caused by cancer chemotherapy, and radiation therapy.	5-HT Receptor	Neuronal Signaling	www.selleckchem.com/products/Ondansetron-hydrochloride.html	9-methyl-3-((2-methyl-1H-imidazol-1-yl)methyl)-2,3-dihydro-1H-carbazol-4(9H)-one hydrochloride
S1091	OSI-906 (Linsitinib)	P1-4	K17	99.8	48.7	50.8	99.5	1.04312	1.15902		421.49	205676009	867160-71-2	OSI-906 (Linsitinib) is a selective inhibitor of <b>IGF-1R</b> with <b>IC50</b> of 35 nM in cell-free assays; modestly potent to InsR with IC50 of 75 nM, and no activity towards Abl, ALK, BTK, EGFR, FGFR1/2, PKA etc. Phase 3.	IGF-1R	Protein Tyrosine Kinase	www.selleckchem.com/products/OSI-906.html	(1s,3s)-3-(8-amino-1-(2-phenylquinolin-7-yl)imidazo[1,5-a]pyrazin-3-yl)-1-methylcyclobutanol
S1106	OSU-03012 (AR-12)	P1-4	G21	99	56.6	42.4	99	0.749117	0.832352		460.45	192938747	742112-33-0	OSU-03012 (AR-12) is a potent inhibitor of recombinant <b>PDK-1</b> with <b>IC50</b> of 5 μM in a cell-free assay and 2-fold increase in potency over OSU-02067.	PDK-1	PI3K/Akt/mTOR	www.selleckchem.com/products/OSU-03012.html	2-amino-N-(4-(5-(phenanthren-2-yl)-3-(trifluoromethyl)-1H-pyrazol-1-yl)phenyl)acetamide
S1391	Oxcarbazepine	P1-4	L06	98.8	62.1	36.1	98.2	0.58132	0.645912		252.27	205674314	28721-07-5	Oxcarbazepine inhibits the binding of [3H]BTX to <b>sodium channels</b> with <b>IC50</b> of 160 μM and also inhibits the influx of <b><sup>22</sup>Na<sup>+</sup></b> into rat brain synaptosomes with <b>IC50</b> about 100 μM.	Sodium Channel	Transmembrane Transporters	www.selleckchem.com/products/Oxcarbazepine.html	10,11-Dihydro-10-oxo-5H-dibenz[b,f]azepine-5-carboxamide
S1162	PA-824	P1-4	L09	99.9	49.8	49.9	99.7	1.00201	1.11334		359.26	179764976	187235-37-6	PA-824 is an anti-tuberculosis drug for <b>tuberculosis</b> with <b>MIC</b> less than 2.8 μM.Phase 2.	Others	Others	www.selleckchem.com/products/pa-824.html	(S)-6-(4-(trifluoromethoxy)benzyloxy)-2-nitro-6,7-dihydro-5H-imidazo[2,1-b][1,3]oxazine
S1150	Paclitaxel	P1-4	J07	99.9	50	49.8	99.8	0.996	1.10667		853.91	192936796	33069-62-4	Paclitaxel is a <b>microtubule</b> polymer stabilizer with <b>IC50</b> of 0.1 pM in human endothelial cells.	Microtubule Associat	Cytoskeletal Signaling	www.selleckchem.com/products/Paclitaxel(Taxol).html	Benzenepropanoic acid, β-(benzoylamino)-α-hydroxy-, (2aR,4S,4aS,6R,9S,11S,12S,12aR,12bS)-6,12b-bis(acetyloxy)-12-(benzoyloxy)-2a,3,4,4a,5,6,9,10,11,12,12a,12b-dodecahydro-4,11-dihydroxy-4a,8,13,13-tetramethyl-5-oxo-7,11-methano-1H-cyclodeca[3,4]benz[1,2-b]oxet-9-yl ester, (αR,βS)-
S1035	Pazopanib HCl (GW786034 HCl)	P1-4	G07	99.4	55.8	43.5	99.3	0.77957	0.866189		473.98	192937720	635702-64-6	Pazopanib HCl (GW786034 HCl) is a novel multi-target inhibitor of <b>VEGFR1</b>, <b>VEGFR2</b>, <b>VEGFR3</b>, PDGFR, FGFR, c-Kit and c-Fms with <b>IC50</b> of 10 nM, 30 nM, 47 nM, 84 nM, 74 nM, 140 nM and 146 nM in cell-free assays, respectively.	VEGFR	Protein Tyrosine Kinase	www.selleckchem.com/products/Pazopanib-Hydrochloride.html	5-(4-((2,3-dimethyl-2H-indazol-6-yl)(methyl)amino)pyrimidin-2-ylamino)-2-methylbenzenesulfonamide hydrochloride
S1036	PD0325901	P1-4	I07	98.4	61.3	38.2	99.5	0.623165	0.692405		482.19	1128655615	391210-10-9	PD0325901 is a selective and non ATP-competitive <b>MEK</b> inhibitor with <b>IC50</b> of 0.33 nM in cell-free assays, roughly 500-fold more potent than CI-1040 on phosphorylation of ERK1 and ERK2. Phase 2.	MEK	MAPK	www.selleckchem.com/products/PD-0325901.html	(R)-N-(2,3-dihydroxypropoxy)-3,4-difluoro-2-(2-fluoro-4-iodophenylamino)benzamide
S1264	PD173074	P1-4	G10	98.5	47.1	52.4	99.5	1.11253	1.23614		523.67	192936579	219580-11-7	PD173074 is a potent <b>FGFR1</b> inhibitor with <b>IC50</b> of ~25 nM and also inhibits VEGFR2 with IC50 of 100-200 nM in cell-free assays, ~1000-fold selective for FGFR1 than PDGFR and c-Src.	FGFR	Angiogenesis	www.selleckchem.com/products/PD-173074.html	1-tert-butyl-3-(2-(4-(diethylamino)butylamino)-6-(3,5-dimethoxyphenyl)pyrido[2,3-d]pyrimidin-7-yl)urea
S1020	PD184352 (CI-1040)	P1-4	O03	99.9	49.6	50	99.6	1.00806	1.12007		478.67	205707929	212631-79-3	PD184352 (CI-1040) is an ATP non-competitive <b>MEK1/2</b> inhibitor with <b>IC50</b> of 17 nM in cell-based assays, 100-fold more selective for MEK1/2 than MEK5. Phase 2.	MEK	MAPK	www.selleckchem.com/products/CI-1040-(PD184352).html	2-(2-chloro-4-iodophenylamino)-N-(cyclopropylmethoxy)-3,4-difluorobenzamide
S1177	PD98059	P1-4	J13	97.5	59.2	40.1	99.3	0.677365	0.752628		267.28	1128657563	167869-21-8	PD98059 is a non-ATP competitive <b>MEK</b> inhibitor with <b>IC50</b> of 2 μM in a cell-free assay, specifically inhibits MEK-1-mediated activation of MAPK; does not directly inhibit ERK1 or ERK2.	MEK	MAPK	www.selleckchem.com/products/PD-98059.html	2-(2-amino-3-methoxyphenyl)-4H-chromen-4-one
S1392	Pelitinib (EKB-569)	P1-4	N06	92.5	39	57.8	96.8	1.48205	1.64672		467.92	205674264	257933-82-7	Pelitinib (EKB-569) is a potent irreversible <b>EGFR</b> inhibitor with <b>IC50</b> of 38.5 nM. Phase2.	EGFR	Protein Tyrosine Kinase	www.selleckchem.com/products/Pelitinib.html	(E)-N-(4-(3-chloro-4-fluorophenylamino)-3-cyano-7-ethoxyquinolin-6-yl)-4-(dimethylamino)but-2-enamide
S1094	PF-04217903	P1-4	A19	99.6	51.6	48	99.6	0.930233	1.03359		372.38	205675782	956905-27-4	PF-04217903 is a selective ATP-competitive <b>c-Met</b> inhibitor with <b>IC50</b> of 4.8 nM in A549 cell line, susceptible to oncogenic mutations (no activity to Y1230C mutant). Phase 1.	c-Met	Protein Tyrosine Kinase	www.selleckchem.com/products/PF-04217903.html	2-(4-(3-(quinolin-6-ylmethyl)-3H-[1,2,3]triazolo[4,5-b]pyrazin-5-yl)-1H-pyrazol-1-yl)ethanol
S1216	PFI-1 (PF-6405761)	P1-4	L21	99.8	46	53.8	99.8	1.16957	1.29952		347.39	205674361	1403764-72-6	PFI-1 is a selective <b>BET</b> (bromodomain-containing protein) inhibitor for BRD4 with <b>IC50</b> of 0.22 μM in a cell-free assay.	Epigenetic Reader Do	Epigenetics	www.selleckchem.com/products/pfl-1.html	Benzenesulfonamide, 2-methoxy-N-(1,2,3,4-tetrahydro-3-methyl-2-oxo-6-quinazolinyl)-
S1454	PHA-680632	P1-4	B16	93.5	81.7	17	98.7	0.208078	0.231198		501.62	192906560	398493-79-3	PHA-680632 is potent inhibitor of <b>Aurora A</b>, <b>Aurora B</b> and <b>Aurora C</b> with <b>IC50</b> of 27 nM, 135 nM and 120 nM, respectively. It has 10- to 200-fold higher IC50 for FGFR1, FLT3, LCK, PLK1, STLK2, and VEGFR2/3.	Aurora Kinase	Cell Cycle	www.selleckchem.com/products/PHA-680632.html	N-(2,6-diethylphenyl)-3-(4-(4-methylpiperazin-1-yl)benzamido)pyrrolo[3,4-c]pyrazole-5(1H,4H,6H)-carboxamide
S1487	PHA-793887	P1-4	F22	99.9	70.8	29	99.8	0.409605	0.455116		361.48	1128658512	718630-59-2	PHA-793887 is a novel and potent inhibitor of <b>CDK2</b>, <b>CDK5</b> and <b>CDK7</b> with <b>IC50</b> of 8 nM, 5 nM and 10 nM. It is greater than 6-fold more selective for CDK2, 5, and 7 than CDK1, 4, and 9. Phase 1.	CDK	Cell Cycle	www.selleckchem.com/products/PHA-793887.html	N-(6,6-dimethyl-5-(1-methylpiperidine-4-carbonyl)-1,4,5,6-tetrahydropyrrolo[3,4-c]pyrazol-3-yl)-3-methylbutanamide
S1038	PI-103	P1-4	K07	98.1	79.5	20	99.5	0.251572	0.279525		348.36	1128655235	371935-74-9	PI-103 is a multi-targeted PI3K inhibitor for <b>p110α/β/δ/γ</b> with <b>IC50</b> of 2 nM/3 nM/3 nM/15 nM in cell-free assays, less potent to mTOR/DNA-PK</b> with <b>IC50</b> of 30 nM/23 nM.	PI3K	PI3K/Akt/mTOR	www.selleckchem.com/products/PI-103.html	Phenol, 3-[4-(4-morpholinyl)pyrido[3',2':4,5]furo[3,2-d]pyrimidin-2-yl]-
S1065	Pictilisib (GDC-0941)	P1-4	C13	99.8	54.1	41.2	95.3	0.761553	0.84617		513.64	192936784	957054-30-7	Pictilisib (GDC-0941) is a potent inhibitor of <b>PI3Kα/δ</b> with <b>IC50</b> of 3 nM in cell-free assays, with modest selectivity against p110β (11-fold) and p110γ (25-fold). Phase 2.	PI3K	PI3K/Akt/mTOR	www.selleckchem.com/products/GDC-0941.html	2-(1H-indazol-4-yl)-6-((4-(methylsulfonyl)piperazin-1-yl)methyl)-4-morpholinothieno[3,2-d]pyrimidine
S1205	PIK-75	P1-4	J19	99.2	75.3	23.6	98.9	0.313413	0.348237		488.74	205674903	372196-77-5	PIK-75 is a <b>p110α</b> inhibitor with <b>IC50</b> of 5.8 nM (200-fold more potently than p110β), isoform-specific mutants at Ser773, and also potently inhibits <b>DNA-PK</b> with <b>IC50</b> of 2 nM in cell-free assays.	PI3K	PI3K/Akt/mTOR	www.selleckchem.com/products/PIK-75-Hydrochloride.html	(E)-N'-((6-bromoH-imidazo[1,2-a]pyridin-3-yl)methylene)-N,2-dimethyl-5-nitrobenzenesulfonohydrazide hydrochloride
S1489	PIK-93	P1-4	J22	83.2	83.3	14.3	97.6	0.171669	0.190743		389.88	192906290	593960-11-3	PIK-93 is the first potent, synthetic <b>PI4K (PI4KIIIβ)</b> inhibitor with <b>IC50</b> of 19 nM; shown to inhibit <b>PI3Kα</b> with <b>IC50</b> of 39 nM.	PI3K	PI3K/Akt/mTOR	www.selleckchem.com/products/PIK-93.html	N-[5-[4-Chloro-3-[(2-hydroxyethyl)sulfamoyl]phenyl]-4-methylthiazol-2-yl]acetamide
S1475	Pimasertib (AS-703026)	P1-4	B20	99.4	50.8	48.5	99.3	0.954724	1.0608		431.20	205071650	1236699-92-5	Pimasertib (AS-703026) is a highly selective, potent, ATP non-competitive allosteric inhibitor of <b>MEK1/2</b> with <b>IC50</b> of 5 nM-2 μM in MM cell lines. Phase 2.	MEK	MAPK	www.selleckchem.com/products/AS703026.html	(S)-N-(2,3-dihydroxypropyl)-3-(2-fluoro-4-iodophenylamino)isonicotinamide
S1393	Pirarubicin	P1-4	P06	90.9	78.1	17.5	95.6	0.224072	0.248969		627.64	181348099	72496-41-4	Pirarubicin is an anthracycline antibiotic, and also a DNA/RNA synthesis inhibitor by intercalating into DNA and interacts with <b>topoisomerase II</b>, used as an antineoplastic agent.	Topoisomerase	DNA Damage	www.selleckchem.com/products/Pirarubicin.html	(7S,9S)-7-((2R,4S,5S,6S)-4-amino-6-methyl-5-((R)-tetrahydro-2H-pyran-2-yloxy)-tetrahydro-2H-pyran-2-yloxy)-6,9,11-trihydroxy-9-(2-hydroxyacetyl)-4-methoxy-7,8,9,10-tetrahydrotetracene-5,12-dione
S1394	Pizotifen Malate	P1-4	B08	99.8	51.2	48.4	99.6	0.945312	1.05035		429.53	205087472	5189-11-7	Pizotifen Malate is a benzocycloheptane based agent used for recurrent migraine headaches.	5-HT Receptor	Neuronal Signaling	www.selleckchem.com/products/Pizotifen-malate.html	4-(9,10-Dihydro-4H-benzo[4,5]cyclohepta[1,2-b]thien-4-ylidene)-1-methylpiperidinium hydrogen malate
S1176	Plinabulin (NPI-2358)	P1-4	H13	92	66.8	32.4	99.2	0.48503	0.538922		336.39	179736154	714272-27-2	Plinabulin (NPI-2358) is a <b>vascular disrupting agent (VDA)</b> against tubulin-depolymerizing with <b>IC50</b> of 9.8~18 nM in tumor cells. Phase 1/2.	VDA	Angiogenesis	www.selleckchem.com/products/NPI-2358.html	(3Z,6Z)-3-benzylidene-6-((5-tert-butyl-1H-imidazol-4-yl)methylene)piperazine-2,5-dione
S1152	PLX-4720	P1-4	L07	97.4	68.2	31.1	99.3	0.456012	0.50668		413.83	205072181	918505-84-7	PLX4720 is a potent and selective inhibitor of <b>B-Raf<sup>V600E</sup></b> with <b>IC50</b> of 13 nM in a cell-free assay, equally potent to c-Raf-1(Y340D and Y341D mutations), 10-fold selectivity for B-RafV600E than wild-type B-Raf.	Raf	MAPK	www.selleckchem.com/products/PLX-4720.html	N-(3-(5-chloro-1H-pyrrolo[2,3-b]pyridine-3-carbonyl)-2,4-difluorophenyl)propane-1-sulfonamide
S1257	Posaconazole	P1-4	I08	99.8	48.9	50.5	99.4	1.03272	1.14747		700.78	181346298	171228-49-2	Posaconazole is a sterol C14ɑ demethylase inhibitor with an IC50 of 0.25 nM.	Others	Others	www.selleckchem.com/products/Posaconazole.html	4-(4-(4-(4-(((3R,5R)-5-((1H-1,2,4-triazol-1-yl)methyl)-5-(2,4-difluorophenyl)-tetrahydrofuran-3-yl)methoxy)phenyl)piperazin-1-yl)phenyl)-2-((2S,3S)-2-hydroxypentan-3-yl)-2H-1,2,4-triazol-3(4H)-one
S1258	Prasugrel	P1-4	K08	100	49.3	50.3	99.6	1.02028	1.13365		373.44	205071663	150322-43-3	Prasugrel is a thienopyridine <b>ADP receptor (P2Y12)</b> antagonist, used for the reduction of thrombotic cardiovascular events.	P2 Receptor	Neuronal Signaling	www.selleckchem.com/products/Prasugrel.html	5-(2-cyclopropyl-1-(2-fluorophenyl)-2-oxoethyl)-4,5,6,7-tetrahydrothieno[3,2-c]pyridin-2-yl acetate
S1192	Raltitrexed	P1-4	B17	99.2	60	39.4	99.4	0.656667	0.72963		458.49	179765014	112887-68-0	Raltitrexed is a thymidylate synthase inhibitor with an IC50 of 9 nM for the inhibition of L1210 cell growth.	DNA/RNA Synthesis	DNA Damage	www.selleckchem.com/products/Raltitrexed.html	N-​[[5-​[[(3,​4-​dihydro-​2-​methyl-​4-​oxo-​6-​quinazolinyl)​methyl]​methylamino]​-​2-​thienyl]​carbonyl]​- L-​glutamic acid
S1259	Ramelteon	P1-4	M08	98.6	80.9	16.8	97.7	0.207664	0.230738		259.34	205674415	196597-26-9	Ramelteon is a novel <b>melatonin receptor</b> agonist for human MT1 and MT2 receptors and chick forebrain melatonin receptors with <b>K<sub>i</sub></b> of 14 pM, 112 pM and 23.1 pM, respectively.	MT Receptor	GPCR & G Protein	www.selleckchem.com/products/Ramelteon.html	(S)-N-[2-(1,6,7,8-Tetrahydro-2H-indeno[5,4-b]furan-8-yl)ethyl]propionamide
S1425	Ranolazine 2HCl	P1-4	L10	99.8	48.6	51	99.6	1.04938	1.16598		500.46	1128658727	95635-56-6	Ranolazine 2HCl is a calcium uptake inhibitor via the <b>sodium/calcium channal</b>, used to treat chronic angina.	Calcium Channel	Transmembrane Transporters	www.selleckchem.com/products/Ranolazine-dihydrochloride.html	N-(2,6-dimethylphenyl)-2-(4-(2-hydroxy-3-(2-methoxyphenoxy)propyl)piperazin-1-yl)acetamide dihydrochloride
S1039	Rapamycin (Sirolimus)	P1-4	M07	99.4	52	47.1	99.1	0.905769	1.00641		914.18	1128655558	53123-88-9	Rapamycin (Sirolimus) is a specific <b>mTOR</b> inhibitor with <b>IC50</b> of ~0.1 nM HEK293 cells.	mTOR	PI3K/Akt/mTOR	www.selleckchem.com/products/Rapamycin.html	(3S,6R,7E,9R,10R,12R,14S,15E,17E,19E,21S,23S,26R,27R,34aS)-9,10,12,13,14,21,22,23,24,25,26,27,32,33,34,34a-Hexadecahydro-9,27-dihydroxy-3-[(1R)-2-[(1S,3R,4R)-4-hydroxy-3-methoxycyclohexyl]-1-methylethyl]-10,21-dimethoxy-6,8,12,14,20,26-hexamethyl-23,27-epoxy-3H-pyrido[2,1-c][1,4]oxaazacyclohentriacontine-1,5,11,28,29(4H,6H,31H)-pentone
S1089	Refametinib (RDEA119, Bay 86-9766)	P1-4	G17	99.6	52.9	46.2	99.1	0.873346	0.970384		572.34	192936772	923032-37-5	Refametinib (RDEA119, Bay 86-9766) is a potent, ATP non-competitive and highly selective inhibitor of <b>MEK1</b> and <b>MEK2</b> with <b>IC50</b> of 19 nM and 47 nM, respectively.	MEK	MAPK	www.selleckchem.com/products/refametinib-rdea119-bay86-9766.html	(S)-N-(3,4-difluoro-2-(2-fluoro-4-iodophenylamino)-6-methoxyphenyl)-1-(2,3-dihydroxypropyl)cyclopropane-1-sulfonamide
S1178	Regorafenib (BAY 73-4506)	P1-4	L13	96.9	66.4	32.7	99.1	0.49247	0.547189		482.82	1128657598	755037-03-7	Regorafenib (BAY 73-4506) is a multi-target inhibitor for VEGFR1, <b>VEGFR2</b>, VEGFR3, PDGFRβ, Kit, <b>RET</b> and <b>Raf-1</b> with <b>IC50</b> of 13 nM/4.2 nM/46 nM, 22 nM, 7 nM, 1.5 nM and 2.5 nM in cell-free assays, respectively.	VEGFR	Protein Tyrosine Kinase	www.selleckchem.com/products/BAY-73-4506.html	1-(4-chloro-3-(trifluoromethyl)phenyl)-3-(2-fluoro-4-(2-(methylcarbamoyl)pyridin-4-yloxy)phenyl)urea
S1426	Repaglinide	P1-4	N10	99.8	50.5	49.1	99.6	0.972277	1.08031		452.59	1128659421	135062-02-1	Repaglinide is a <b>potassium channel</b> blocker, which lowers blood glucose by stimulating the release of insulin from the pancreas, used the treatment of type II diabetes.	Potassium Channel	Transmembrane Transporters	www.selleckchem.com/products/Repaglinide.html	(S)-2-ethoxy-4-(2-(3-methyl-1-(2-(piperidin-1-yl)phenyl)butylamino)-2-oxoethyl)benzoic acid
S1396	Resveratrol	P1-4	D08	99.9	50.8	48.7	99.5	0.958661	1.06518		228.24	205083163	501-36-0	Resveratrol is a phytoalexin produced naturally by several plants with anti-cancer, anti-inflammatory, blood-sugar-lowering and other beneficial cardiovascular effects.	Sirtuin	Epigenetics	www.selleckchem.com/products/Resveratrol.html	(E)-5-(4-hydroxystyryl)benzene-1,3-diol
S1022	Ridaforolimus (Deforolimus, MK-8669)	P1-4	C05	99.8	51.3	48.1	99.4	0.937622	1.0418		990.21	205072874	572924-54-0	Ridaforolimus (Deforolimus, MK-8669) is a selective <b>mTOR</b> inhibitor with <b>IC50</b> of 0.2 nM in HT-1080 cell line; while not classified as a prodrug, mTOR inhibition and FKBP12 binding is similar to rapamycin. Phase 3.	mTOR	PI3K/Akt/mTOR	www.selleckchem.com/products/Deforolimus.html	42-​(dimethylphosphinate​)-rapamycin
S1185	Ritonavir	P1-4	F15	99.9	46.7	53	99.7	1.1349	1.261		720.94	205674460	155213-67-5	Ritonavir is an antiretroviral (HIV) drug which inhibits a particular liver enzyme that normally metabolizes protease inhibitors, cytochrome P450-3A4 (CYP3A4).	HIV Protease	Proteases	www.selleckchem.com/products/Ritonavir.html	(3S,​4S,​6S,​9S)​-4-​hydroxy-​12-​methyl-​9-​(1-​methylethyl)​-​13-​[2-​(1-​methylethyl)​-​4-​thiazolyl]​-​8,​11-​dioxo-​3,​6-​bis(phenylmethyl)​-​2,​7,​10,​12-​Tetraazatridecanoic acid 5-​thiazolylmethyl ester
S1397	Rocuronium Bromide	P1-4	F08	99.9	49.9	49.6	99.5	0.993988	1.10443		609.68	205083393	119302-91-9	Rocuronium Bromide is an aminosteroid non-depolarizing neuromuscular blocker or muscle relaxant.	AChR	Neuronal Signaling	www.selleckchem.com/products/Rocuronium-bromide.html	Pyrrolidinium, 1-[(2β,3α,5α,16β,17β)-17-(acetyloxy)-3-hydroxy-2-(4-morpholinyl)androstan-16-yl]-1-(2-propenyl)-, bromide
S1430	Rolipram	P1-4	P10	98.7	62.5	36.2	98.7	0.5792	0.643556		275.34	1128659377	61413-54-5	Rolipram is a PDE4-inhibitor and an anti-inflammatory agent.	PDE	Metabolism	www.selleckchem.com/products/Rolipram.html	4-(3-(cyclopentyloxy)-4-methoxyphenyl)pyrrolidin-2-one
S1098	Rucaparib (AG-014699,PF-01367338)	P1-4	I19	83.8	59.9	39.9	99.8	0.66611	0.740122		421.36	194459291	459868-92-9	Rucaparib (AG-014699, PF-01367338) is an inhibitor of <b>PARP</b> with <b>K<sub>i</sub></b> of 1.4 nM for PARP1 in a cell-free assay, also showing binding affinity to eight other PARP domains. Phase 3.	PARP	DNA Damage	www.selleckchem.com/products/AG-014699.html	8-fluoro-5-(4-((methylamino)methyl)phenyl)-3,4-dihydro-2H-azepino[5,4,3-cd]indol-1(6H)-one phosphoric acid
S1256	Rufinamide	P1-4	G08	99.9	45.9	53.7	99.6	1.16993	1.29993		238.19	181345526	106308-44-5	Rufinamide is a voltage-gated <b>sodium channel</b> blocker, used an anticonvulsant medication.	Sodium Channel	Transmembrane Transporters	www.selleckchem.com/products/Rufinamide.html	1-(2,6-difluorobenzyl)-1H-1,2,3-triazole-4-carboxamide
S1378	Ruxolitinib (INCB018424)	P1-4	H04	99.8	44.5	55.3	99.8	1.2427	1.38077		306.37	192936774	941678-49-5	Ruxolitinib (INCB018424) is the first potent, selective, <b>JAK1/2</b> inhibitor to enter the clinic with <b>IC50</b> of 3.3 nM/2.8 nM in cell-free assays, >130-fold selectivity for JAK1/2 versus JAK3.	JAK	JAK/STAT	www.selleckchem.com/products/INCB18424.html	(3R)-3-(4-(7H-pyrrolo[2,3-d]pyrimidin-4-yl)-1H-pyrazol-1-yl)-3-cyclopentylpropanenitrile
S1155	S3I-201	P1-4	B09	99.8	51.1	48.5	99.6	0.949119	1.05458		365.36	179679469	501919-59-1	S3I-201 shows potent inhibition of <b>STAT3</b> DNA-binding activity with <b>IC50</b> of 86 μM in cell-free assays, and low activity towards STAT1 and STAT5.	STAT	JAK/STAT	www.selleckchem.com/products/S31-201.html	2-hydroxy-4-(2-(tosyloxy)acetamido)benzoic acid
S1472	Safinamide Mesylate	P1-4	N18	97.3	61.6	37.4	99	0.607143	0.674603		398.45	205071228	202825-46-5	Safinamide Mesylate is mesylate salt of Safinamide, selectively and reversibly inhibits <b>MAO-B</b> with <b>IC50</b> of 98 nM, exhibits 5918-fold selectivity against MAO-A. Phase 3.	MAO	Metabolism	www.selleckchem.com/products/Safinamide-mesilate.html	(S)-2-(4-(3-fluorobenzyloxy)benzylamino)propanamide,methanesulfonate
S1077	SB202190 (FHPI)	P1-4	G15	99.9	46.6	52.9	99.5	1.13519	1.26133		331.34	205675812	152121-30-7	SB202190 (FHPI) is a potent p38 MAPK inhibitor targeting <b>p38α/β</b> with <b>IC50</b> of 50 nM/100 nM in cell-free assays, sometimes used instead of SB 203580 to investigate potential roles for SAPK2a/p38 in vivo.	p38 MAPK	MAPK	www.selleckchem.com/products/SB-202190.html	4-(4-(4-fluorophenyl)-5-(pyridin-4-yl)-1H-imidazol-2-yl)phenol
S1076	SB203580	P1-4	E15	99.9	48.3	51.3	99.6	1.06211	1.18012		377.43	1128659263	152121-47-6	SB203580 is a <b>p38 MAPK</b> inhibitor with <b>IC50</b> of 0.3-0.5 μM in THP-1 cells, 10-fold less sensitive to SAPK3(106T) and SAPK4(106T) and blocks PKB phosphorylation with <b>IC50</b> of 3-5 μM.	p38 MAPK	MAPK	www.selleckchem.com/products/SB-203580.html	4-(4-(4-fluorophenyl)-2-(4-(methylsulfinyl)phenyl)-1H-imidazol-5-yl)pyridine
S1075	SB216763	P1-4	C15	99.8	52.1	47.5	99.6	0.911708	1.01301		371.22	192935729	280744-09-4	SB216763 is a potent and selective <b>GSK-3</b> inhibitor with <b>IC50</b> of 34.3 nM for GSK-3α and equally effective at inhibiting human GSK-3β.	GSK-3	PI3K/Akt/mTOR	www.selleckchem.com/products/SB-216763.html	3-(2,4-dichlorophenyl)-4-(1-methyl-1H-indol-3-yl)-1H-pyrrole-2,5-dione
S1067	SB431542	P1-4	G13	99.9	56.8	42.4	99.2	0.746479	0.829421		384.39	179643785	301836-41-9	SB431542 is a potent and selective inhibitor of <b>ALK5</b> with <b>IC50</b> of 94 nM in a cell-free assay, 100-fold more selective for ALK5 than p38 MAPK and other kinases.	TGF-beta/Smad	TGF-beta/Smad	www.selleckchem.com/products/SB-431542.html	4-(4-(benzo[d][1,3]dioxol-5-yl)-5-(pyridin-2-yl)-1H-imidazol-2-yl)benzamide
S1476	SB525334	P1-4	D20	99.8	51.3	48.1	99.4	0.937622	1.0418		343.42	179642585	356559-20-1	SB525334 is a potent and selective inhibitor of <b>TGFβ receptor I (ALK5)</b> with <b>IC50</b> of 14.3 nM in a cell-free assay, 4-fold less potent to ALK4 than ALK5 and inactive to ALK2, 3, and 6.	TGF-beta/Smad	TGF-beta/Smad	www.selleckchem.com/products/SB-525334.html	6-(2-tert-butyl-4-(6-methylpyridin-2-yl)-1H-imidazol-5-yl)quinoxaline
S1431	Sildenafil Citrate	P1-4	B12	99.7	48.8	50.6	99.4	1.03689	1.15209		666.7	205071963	171599-83-0	Sildenafil Citrate, a selective inhibitor of cyclic guanosine monophosphate (cGMP)-specific phosphodiesterase type 5 (<b>PDE5</b>), is a well-tolerated and highly effective treatment for erectile dysfunction.	PDE	Metabolism	www.selleckchem.com/products/Sildenafil-citrate.html	1-[[3-(6,7-Dihydro-1-methyl-7-oxo-3-propyl-1H-pyrazolo[4,3-d]pyrimidin-5-yl)-4-ethoxyphenyl]sulfonyl]-4-methylpiperazine, 2-hydroxy-1,2,3-propanetricarboxylate
S1066	SL-327	P1-4	E13	99.8	57.2	42.1	99.3	0.736014	0.817793		335.35	1128658779	305350-87-2	SL327 is a selective inhibitor for <b>MEK1/2</b> with <b>IC50</b> of 0.18 μM/ 0.22 μM, no activity towards Erk1, MKK3, MKK4, c-JUN, PKC, PKA, or CamKII;capable of transport through the blood-brain barrier.	MEK	MAPK	www.selleckchem.com/products/SL327.html	(Z)-3-amino-3-(4-aminophenylthio)-2-(2-(trifluoromethyl)phenyl)acrylonitrile
S1145	SNS-032 (BMS-387032)	P1-4	D07	99.5	74.1	24.1	98.2	0.325236	0.361374		380.53	205071993	345627-80-7	SNS-032 (BMS-387032) has firstly been described as a selective inhibitor of <b>CDK2</b> with <b>IC50</b> of 48 nM in cell-free assays and is 10- and 20-fold selective over CDK1/CDK4. It is also found to be sensitive to <b>CDK7/9</b> with <b>IC50</b> of 62 nM/4 nM, with little effect on CDK6. Phase 1.	CDK	Cell Cycle	www.selleckchem.com/products/SNS-032.html	N-(5-((5-tert-butyloxazol-2-yl)methylthio)thiazol-2-yl)piperidine-4-carboxamide
S1040	Sorafenib Tosylate	P1-4	O07	87.5	57.8	39.9	97.7	0.690311	0.767013		637.03	205080792	475207-59-1	Sorafenib Tosylate is a multikinase inhibitor of <b>Raf-1</b>, <b>B-Raf</b> and VEGFR-2 with <b>IC50</b> of 6 nM, 22 nM and 90 nM in cell-free assays, respectively.	Raf	MAPK	www.selleckchem.com/products/Sorafenib-Tosylate.html	2-Pyridinecarboxamide, 4-[4-[[[[4-chloro-3-(trifluoromethyl)phenyl]amino]carbonyl]amino]phenoxy]-N-methyl-, 4-methylbenzenesulfonate (1:1)
S1460	SP600125	P1-4	N16	98.9	55.5	44.2	99.7	0.796396	0.884885		220.23	192906292	129-56-6	SP600125 is a broad-spectrum <b>JNK</b> inhibitor for JNK1, JNK2 and JNK3 with <b>IC50</b> of 40 nM, 40 nM and 90 nM in cell-free assays, respectively; 10-fold greater selectivity against MKK4, 25-fold greater selectivity against MKK3, MKK6, PKB, and PKCα, and 100-fold selectivity against ERK2, p38, Chk1, EGFR etc.	JNK	MAPK	www.selleckchem.com/products/SP600125.html	2H-Dibenzo[cd,g]indazol-6-one
S1398	Stavudine (d4T)	P1-4	H08	99.7	56.4	43.2	99.6	0.765957	0.851064		224.21	205083104	3056-17-5	Stavudine (d4T) is a nucleoside analog reverse transcriptase inhibitor (NARTI) active against HIV.	Reverse Transcriptas	Microbiology	www.selleckchem.com/products/Stavudine.html	1-(5-(hydroxymethyl)-2,5-dihydrofuran-2-yl)-5-methylpyrimidine-2,4(1H,3H)-dione
S1041	STF-62247	P1-4	A09	99.3	44.8	54.9	99.7	1.22545	1.36161		267.35	179764935	315702-99-9	STF-62247 shows selective toxicity and growth inhibition of renal cells lacking VHL; 25-fold greater sensitivity observed for cells with VHL deficiency compared to wild-type (VHL+).	Others	Others	www.selleckchem.com/products/STF-62247.html	4-(pyridin-4-yl)-N-m-tolylthiazol-2-amine
S1312	Streptozotocin (STZ)	P1-4	M16	97.6	58.4	40.3	98.7	0.690068	0.766743		265.22	205071949	18883-66-4	Streptozotocin is a glucosamine-nitrosourea derivative, which is a methylating, carcinogenic, antibiotic and diabetes inducing agent.	Others	Others	www.selleckchem.com/products/Streptozotocin.html	1-methyl-1-nitroso-3-((2S,3R,4R,5S,6R)-2,4,5-trihydroxy-6-(hydroxymethyl)-tetrahydro-2H-pyran-3-yl)urea
S1432	Sumatriptan Succinate	P1-4	D12	99.9	50	49.5	99.5	0.99	1.1		413.49	179679526	103628-48-4	Sumatriptan Succinate is a triptan sulfa drug containing a sulfonamide group for the treatment of migraine headaches.	5-HT Receptor	Neuronal Signaling	www.selleckchem.com/products/Sumatriptan-succinate.html	(3-(2-(dimethylamino)ethyl)-1H-indol-5-yl)-N-methylmethanesulfonamide succinic acid
S1042	Sunitinib Malate	P1-4	C09	98.7	45.6	53.8	99.4	1.17982	1.31092		532.56	192937709	341031-54-7	Sunitinib Malate is a multi-targeted RTK inhibitor targeting VEGFR2 (Flk-1) and <b>PDGFRβ</b> with <b>IC50</b> of 80 nM and 2 nM in cell-free assays, and also inhibits c-Kit.	PDGFR	Protein Tyrosine Kinase	www.selleckchem.com/products/Sunitinib-Malate-(Sutent).html	(Z)-N-(2-(diethylamino)ethyl)-5-((5-fluoro-2-oxoindolin-3-ylidene)methyl)-2,4-dimethyl-1H-pyrrole-3-carboxamide ,(S)-2-hydroxysuccinic acid
S1195	TAK-700 (Orteronel)	P1-4	H17	99.6	52.6	47.1	99.7	0.895437	0.99493		307.35	179678814	426219-18-3	TAK-700 (Orteronel) is a potent and highly selective human <b>17,20-lyase</b> inhibitor with <b>IC50</b> of 38 nM, exhibits >1000-fold selectivity over other CYPs (e.g. 11-hydroxylase and CYP3A4). Phase 3.	P450 (e.g. CYP17)	Metabolism	www.selleckchem.com/products/TAK-700.html	(S)-6-(7-hydroxy-6,7-dihydro-5H-pyrrolo[1,2-e]imidazol-7-yl)-N-methyl-2-naphthamide
S1043	Tandutinib (MLN518)	P1-4	E09	100	50.7	48.9	99.6	0.964497	1.07166		562.7	192934697	387867-13-2	Tandutinib (MLN518, CT53518) is a potent <b>FLT3</b> antagonist with <b>IC50</b> of 0.22 μM, also inhibits PDGFR and c-Kit, 15 to 20-fold higher potency for FLT3 versus CSF-1R and >100-fold selectivity for the same target versus FGFR, EGFR and KDR. Phase 2.	FLT3	Angiogenesis	www.selleckchem.com/products/Tandutinib-(MLN518).html	N-(4-isopropoxyphenyl)-4-(6-methoxy-7-(3-(piperidin-1-yl)propoxy)quinazolin-4-yl)piperazine-1-carboxamide
S1300	Tegafur (FT-207, NSC 148958)	P1-4	E16	99.9	50	49.5	99.5	0.99	1.1		200.17	181365786	17902-23-7	Tegafur (FT-207, NSC 148958) is a substance being used in the treatment of some types of cancer.	DNA/RNA Synthesis	DNA Damage	www.selleckchem.com/products/Ftorafur.html	5-fluoro-1-(tetrahydrofuran-2-yl)pyrimidine-2,4(1H,3H)-dione
S1237	Temozolomide	P1-4	O04	99.7	55.1	44.4	99.5	0.805808	0.895342		194.15	205062921	85622-93-1	Temozolomide is a DNA damage inducer in L-1210 and L-1210/BCNU cells.	Autophagy	Autophagy	www.selleckchem.com/products/Methazolastone.html	3,​4-​dihydro-​3-​methyl-​4-​oxo-imidazo[5,​1-​d]​-​1,​2,​3,​5-​tetrazine-​8-​carboxamide
S1044	Temsirolimus (CCI-779, NSC 683864)	P1-4	G09	99.9	52.3	47.2	99.5	0.902486	1.00276		1030.29	192936088	162635-04-3	Temsirolimus (CCI-779, NSC 683864) is a specific <b>mTOR</b> inhibitor with <b>IC50</b> of 1.76 μM in a cell-free assay.	mTOR	PI3K/Akt/mTOR	www.selleckchem.com/products/Temsirolimus.html	Rapamycin, 42-[3-hydroxy-2-(hydroxymethyl)-2-methylpropanoate]
S1400	Tenofovir Disoproxil Fumarate	P1-4	J08	99.6	66	33.2	99.2	0.50303	0.558923		635.51	1128659625	202138-50-9	Tenofovir Disoproxil Fumarate belongs to a class of antiretroviral drugs, it inhibits the activity of <b>HIV reverse transcriptase</b> by competing with the natural substrate deoxyadenosine 5’-triphosphate and, after incorporation into DNA, by DNA chain termination.	Reverse Transcriptas	Microbiology	www.selleckchem.com/products/Tenofovir-Disoproxil-Fumarate.html	2,4,6,8-Tetraoxa-5-phosphanonanedioic acid, 5-[[(1R)-2-(6-amino-9H-purin-9-yl)-1-methylethoxy]methyl]-, 1,9-bis(1-methylethyl) ester, 5-oxide, (2E)-2-butenedioate (1:1)
S1352	TG100-115	P1-4	A22	99.8	50.6	48.9	99.5	0.966403	1.07378		346.34	179673894	677297-51-7	TG100-115 is a <b>PI3Kγ/δ</b> inhibitor with <b>IC50</b> of 83 nM/235 nM, with little effect on PI3Kα/β. Phase 1/2.	PI3K	PI3K/Akt/mTOR	www.selleckchem.com/products/TG100-115.html	6,7-Bis(3-hydroxyphenyl)pteridine-2,4-diamine
S1169	TGX-221	P1-4	J11	99.9	45.8	53.8	99.6	1.17467	1.30519		364.44	179625931	663619-89-4	TGX-221 is a <b>p110β</b>-specific inhibitor with <b>IC50</b> of 5 nM in a cell-free assay, 1000-fold more selective for p110β than p110α.	PI3K	PI3K/Akt/mTOR	www.selleckchem.com/products/TGX-221.html	7-methyl-2-morpholino-9-(1-(phenylamino)ethyl)-4H-pyrido[1,2-a]pyrimidin-4-one
S1193	Thalidomide	P1-4	D17	99.9	52.7	47	99.7	0.891841	0.990934		258.23	205072295	50-35-1	Thalidomide was introduced as a sedative drug, immunomodulatory agent and also is investigated for treating symptoms of many cancers. Thalidomide inhibits an E3 ubiquitin ligase, which is a CRBN-DDB1-Cul4A complex.	TNF-alpha	Apoptosis	www.selleckchem.com/products/Thalidomide.html	2-​(2,​6-​dioxo-​3-​piperidinyl)​-1H-​isoindole-​1,​3(2H)​-​dione
S1459	Thiazovivin	P1-4	L16	99.9	42.6	57.2	99.8	1.34272	1.49191		311.36	192906286	1226056-71-8	Thiazovivin is a novel <b>ROCK</b> inhibitor with <b>IC50</b> of 0.5 μM in a cell-free assay, promotes hESC survival after single-cell dissociation.	ROCK	Cell Cycle	www.selleckchem.com/products/Thiazovivin.html	N-benzyl-2-(pyrimidin-4-ylamino)thiazole-4-carboxamide
S1436	Tianeptine sodium	P1-4	F12	100	49.4	50.2	99.6	1.01619	1.1291		458.93	205081065	30123-17-2	Tianeptine sodium is a selective <b>serotonin</b> reuptake enhancer (SSRE), used for treating major depressive episodes.	5-HT Receptor	Neuronal Signaling	www.selleckchem.com/products/Tianeptine-sodium-salt.html	Heptanoic acid, 7-[(3-chloro-6,11-dihydro-6-methyl-5,5-dioxidodibenzo[c,f][1,2]thiazepin-11-yl)amino]-, sodium salt (1:1)
S1403	Tigecycline	P1-4	L08	99.3	61.5	37.8	99.3	0.614634	0.682927		585.65	1128659428	220620-09-7	Tigecycline is bacteriostatic and is a protein synthesis inhibitor by binding to the 30S ribosomal subunit of bacteria and thereby blocking entry of Aminoacyl-tRNA into the A site of the ribosome during prokaryotic translation.	Others	Others	www.selleckchem.com/products/Tigecycline.html	(4S,4aS,5aR,12aS)-9-(2-(tert-butylamino)acetamido)-4,7-bis(dimethylamino)-3,10,12,12a-tetrahydroxy-1,11-dioxo-1,4,4a,5,5a,6,11,12a-octahydrotetracene-2-carboxamide
S1453	Tipifarnib	P1-4	P14	97.5	65.3	31.7	97	0.485452	0.539391		489.4	1128659362	192185-72-1	Tipifarnib (R115777) is a potent and specific <b>farnesyltransferase (FTase)</b> inhibitor with <b>IC50</b> of 0.6 nM, its anti-proliferative effects are most prominent in H-ras or N-ras mutant cells. Phase 3.	Transferase	Metabolism	www.selleckchem.com/products/Tipifarnib(R115777).html	(R)-6-(amino(4-chlorophenyl)(1-methyl-1H-imidazol-5-yl)methyl)-4-(3-chlorophenyl)-1-methylquinolin-2(1H)-one
S1207	Tivozanib (AV-951)	P1-4	N19	99.9	50.3	49.2	99.5	0.978131	1.08681		454.86	205674764	475108-18-0	Tivozanib (AV-951) is a potent and selective <b>VEGFR</b> inhibitor for <b>VEGFR1/2/3</b> with IC50 of 30 nM/6.5 nM/15 nM, and also inhibits PDGFR and c-Kit, low activity observed against FGFR-1, Flt3, c-Met, EGFR and IGF-1R. Phase 3.	VEGFR	Protein Tyrosine Kinase	www.selleckchem.com/products/AV-951.html	1-(2-chloro-4-(6,7-dimethoxyquinolin-4-yloxy)phenyl)-3-(5-methylisoxazol-3-yl)urea
S1437	Tizanidine HCl	P1-4	H12	98.3	73.9	25.1	99	0.339648	0.377387		290.17	179748248	64461-82-1	Tizanidine HCl is an α2-adrenergic receptor agonist and inhibits neurotransmitter release from CNS noradrenergic neurons.	Adrenergic Receptor	Neuronal Signaling	www.selleckchem.com/products/Tizanidine-hydrochloride.html	5-chloro-N-(4,5-dihydro-1H-imidazol-2-yl)benzo[c][1,2,5]thiadiazol-4-amine hydrochloride
S1438	Topiramate	P1-4	J12	98.5	64.1	35	99.1	0.546022	0.606691		339.36	179766911	97240-79-4	Topiramate is a mutil-targeted inhibitor, including voltage-gated <b>sodium channel</b> and </b>calcium channel</b>, <b>AMPA/kainate receptor</b> and <b>carbonic anhydrase</b>, used to treat epilepsy.	Carbonic Anhydrase	Metabolism	www.selleckchem.com/products/Topiramate.html	β-D-Fructopyranose, 2,3:4,5-bis-O-(1-methylethylidene)-, 1-sulfamate
S1231	Topotecan HCl	P1-4	G04	94.8	51.6	47.6	99.2	0.922481	1.02498		457.91	179669724	119413-54-6	Topotecan HCl is a topoisomerase I inhibitor for MCF-7 Luc cells and DU-145 Luc cells with <b>IC50</b> of 13 nM and 2 nM in cell-free assays, respectively.	Topoisomerase	DNA Damage	www.selleckchem.com/products/Topotecan-Hydrochloride.html	(4S)​-10-​[(dimethylamino)​methyl]​-​4-​ethyl-​4,​9-​dihydroxy-​1H-​pyrano[3',​4':6,​7]​indolizino[1,​2-​b]​quinoline-​3,​14(4H,​12H)​-​dione, hydrochloride (1:1)
S1439	Tranilast	P1-4	L12	99.9	49.1	50.4	99.5	1.02648	1.14053		327.33	1128658113	53902-12-8	Tranilast?is an <b>antiallergic</b> drug by inhibiting lipid mediator and cytokine release from inflammatory cells, used for the treatment of allergic disorders such as asthma, allergic rhinitis and atopic dermatitis.	Others	Others	www.selleckchem.com/products/Tranilast.html	(E)-2-(3-(3,4-dimethoxyphenyl)acrylamido)benzoic acid
S1404	Trilostane	P1-4	N08	93.5	55.4	41.4	96.8	0.747292	0.830325		329.43	181348054	13647-35-3	Trilostane is an inhibitor of <b>3β-hydroxysteroid dehydrogenase</b> used in the treatment of Cushing’s syndrome.	Dehydrogenase	Metabolism	www.selleckchem.com/products/Trilostane.html	Androst-2-ene-2-carbonitrile, 4,5-epoxy-3,17-dihydroxy-, (4α,5α,17β)-
S1470	TSU-68 (SU6668, Orantinib)	P1-4	L18	99.9	50.6	49	99.6	0.968379	1.07598		310.35	205673807	252916-29-3	TSU-68 (SU6668, Orantinib) has greatest potency against <b>PDGFR</b> autophosphorylation with <b>K<sub>i</sub></b> of 8 nM in a cell-free assay, but also strongly inhibits Flk-1 and FGFR1 trans-phosphorylation, little activity against IGF-1R, Met, Src, Lck, Zap70, Abl and CDK2; does not inhibit EGFR. Phase 3.	VEGFR	Protein Tyrosine Kinase	www.selleckchem.com/products/TSU-68(SU6668).html	(Z)-3-(2,4-dimethyl-5-((2-oxoindolin-3-ylidene)methyl)-1H-pyrrol-3-yl)propanoic acid
S1102	U0126-EtOH	P1-4	O19	99.3	60	36.2	96.2	0.603333	0.67037		426.56	179639274	1173097-76-1	U0126-EtOH is a highly selective inhibitor of <b>MEK1/2</b> with <b>IC50</b> of 0.07 μM/0.06 μM in cell-free assays, 100-fold higher affinity for ΔN3-S218E/S222D MEK than PD98059.	MEK	MAPK	www.selleckchem.com/products/U0126.html	2,3-bis(amino(2-aminophenylthio)methylene)succinonitrile,ethanol
S1168	Valproic acid sodium salt (Sodium valproate)	P1-4	H11	99.9	49	50.6	99.6	1.03265	1.14739		166.19	179674079	1069-66-5	Valproic acid sodium salt (Sodium valproate) is a <b>HDAC</b> inhibitor by selectively inducing proteasomal degradation of HDAC2, used in the treatment of epilepsy, bipolar disorder and prevention of migraine headaches.	HDAC	Neuronal Signaling	www.selleckchem.com/products/Sodium-valproate.html	sodium 2-propylpentanoate
S1110	Varespladib (LY315920)	P1-4	M21	99.8	49.3	50.4	99.7	1.02231	1.1359		380.39	179679779	172732-68-2	Varespladib (LY315920) is a potent and selective <b>human non-pancreatic secretory phospholipase A2 (hnsPLA)</b> inhibitor with <b>IC50</b> of 7 nM. Phase 3.	Phospholipase (e.g.	Metabolism	www.selleckchem.com/products/LY315920(Varespladib).html	2-(3-(2-amino-2-oxoacetyl)-1-benzyl-2-ethyl-1H-indol-4-yloxy)acetic acid
S1101	Vatalanib (PTK787) 2HCl	P1-4	M19	99.7	48	51.4	99.4	1.07083	1.18981		419.73	179673516	212141-51-0	Vatalanib (PTK787) 2HCl is an inhibitor of <b>VEGFR2/KDR</b> with <b>IC50</b> of 37 nM in a cell-free assay, less potent against VEGFR1/Flt-1, 18-fold against VEGFR3/Flt-4. Phase 3.	VEGFR	Protein Tyrosine Kinase	www.selleckchem.com/products/Vatalanib,Dihydrochloride-Salt.html	N-(4-chlorophenyl)-4-(pyridin-4-ylmethyl)phthalazin-1-amine dihydrochloride
S1405	Vecuronium Bromide	P1-4	P08	99.7	64.1	34.9	99	0.544462	0.604958		637.73	205708755	50700-72-6	Vecuronium is a non-depolarizing neuromuscular blocking agent, used for skeletal muscle relaxation during surgery.	Others	Others	www.selleckchem.com/products/Vecuronium-Bromide.html	Piperidinium, 1-[(2β,3α,5α,16β,17β)-3,17-bis(acetyloxy)-2-(1-piperidinyl)androstan-16-yl]-1-methyl-, bromide (1:1)
S1267	Vemurafenib (PLX4032, RG7204)	P1-4	K10	99.9	47.9	51.7	99.6	1.07933	1.19926		489.92	179674964	918504-65-1	Vemurafenib (PLX4032, RG7204) is a novel and potent inhibitor of <b>B-Raf<sup>V600E</sup></b> with <b>IC50</b> of 31 nM in cell-free assay.	Raf	MAPK	www.selleckchem.com/products/PLX-4032.html	N-​[3-​[[5-​(4-​chlorophenyl)​-​1H-​pyrrolo[2,​3-​b]​pyridin-​3-​yl]​carbonyl]​-​2,​4-​difluorophenyl]​-1-​propanesulfonamide
S1441	Venlafaxine	P1-4	N12	99.9	50	49.5	99.5	0.99	1.1		313.86	1128657909	99300-78-4	Venlafaxine is an arylalkanolamine <b>serotonin-norepinephrine</b> reuptake inhibitor (SNRI), used to treat major depressive disorder (MDD), generalised anxiety disorder (GAD), panic disorder and social phobia.	5-HT Receptor	Neuronal Signaling	www.selleckchem.com/products/Venlafaxine-hydrochloride.html	1-(2-(dimethylamino)-1-(4-methoxyphenyl)ethyl)cyclohexanol hydrochloride
S1248	Vinblastine	P1-4	K06	99.2	67.4	31.9	99.3	0.473294	0.525882		810.97	205674281	865-21-4	Vinblastine inhibits microtubule formation and suppresses <b>nAChR</b> activity with <b>IC50</b> of 8.9 μM in a cell-free assay, used to treat certain kinds of cancer.	Microtubule Associat	Cytoskeletal Signaling	www.selleckchem.com/products/Vinblastine.html	[3aR-[3aα,4β,5β,5aβ,9(3R*,5S*,7R*,9S*),10bR*,13aα]]- 4-(acetyloxy)-3a-ethyl-9-[5-ethyl-1,4,5,6,7,8,9,10-octahydro-5-hydroxy-9-(methoxycarbonyl)-2H-3,7-methanoazacycloundecino[5,4-b]indol-9-yl]-3a,4,5,5a,6,11,12,13a-octahydro-5-hydroxy-8-methoxy-6-methyl-1H-indolizino[8,1-cd]carbazole-5-carboxylic acid methyl ester
S1241	Vincristine	P1-4	A06	84.9	68	29	97	0.426471	0.473856		923.04	205674354	2068-78-2	Vincristine is an inhibitor of polymerization of <b>microtubules</b> by binding to tubulin with <b>IC50</b> of 32 μM in a cell-free assay.	Microtubule Associat	Cytoskeletal Signaling	www.selleckchem.com/products/Vincristine-Sulfate.html	22-​oxo-vincaleukoblastine, sulfate (1:1)
S1082	Vismodegib (GDC-0449)	P1-4	M15	99.6	55.8	43.8	99.6	0.784946	0.872162		421.3	192938766	879085-55-9	Vismodegib (GDC-0449) is a potent, novel and specific <b>hedgehog</b> inhibitor with <b>IC50</b> of 3 nM and also inhibits P-gp with <b>IC50</b> of 3.0 μM in a cell-free assay.	Hedgehog/Smoothened	Stem Cells & Wnt	www.selleckchem.com/products/GDC-0449.html	2-chloro-N-(4-chloro-3-(pyridin-2-yl)phenyl)-4-(methylsulfonyl)benzamide
S1442	Voriconazole	P1-4	P12	98.9	60.6	38.2	98.8	0.630363	0.700403		349.31	179748718	137234-62-9	Voriconazole is a new triazole derivative similar to fluconazole and itraconazole that acts by inhibiting fungal cytochrome P-450-dependent, 14-alpha-sterol demethylase-mediated synthesis of ergosterol.	P450 (e.g. CYP17)	Metabolism	www.selleckchem.com/products/Voriconazole.html	(2R,3S)-2-(2,4-difluorophenyl)-3-(5-fluoropyrimidin-4-yl)-1-(1H-1,2,4-triazol-1-yl)butan-2-ol
S1047	Vorinostat (SAHA, MK0683)	P1-4	M09	91.5	80.7	17.1	97.8	0.211896	0.23544		264.3	205708802	149647-78-9	Vorinostat (suberoylanilide hydroxamic acid, SAHA) is an <b>HDAC</b> inhibitor with <b>IC50</b> of ~10 nM in a cell-free assay.	HDAC	Epigenetics	www.selleckchem.com/products/Vorinostat-saha.html	N1-​hydroxy-​N8-​phenyl-octanediamide
S1480	VX-222 (VCH-222, Lomibuvir)	P1-4	H20	99.8	59.3	40.4	99.7	0.681282	0.75698		445.61	179617462	1026785-59-0	VX-222 (VCH-222) is a novel, potent and selective inhibitor of <b>HCV</b> polymerase with <b>IC50</b> of 0.94-1.2 μM, 15.3-fold less effective for mutant M423T, and 108-fold less effective for mutant I482L. Phase 2.	HCV Protease	Proteases	www.selleckchem.com/products/VX-222.html	2-Thiophenecarboxylic acid, 5-(3,3-dimethyl-1-butyn-1-yl)-3-[(cis-4-hydroxycyclohexyl)[(trans-4-methylcyclohexyl)carbonyl]amino]-
S1048	VX-680 (Tozasertib, MK-0457)	P1-4	O09	68.6	66.2	30.5	96.7	0.460725	0.511917		464.59	1128655253	639089-54-6	VX-680 (Tozasertib, MK-0457) is a pan-Aurora inhibitor, mostly against <b>Aurora A</b> with <b>K<sub>i</sub><sup>app</sup></b> of 0.6 nM in a cell-free assay, less potent towards Aurora B/Aurora C and 100-fold more selective for Aurora A than 55 other kinases. Phase 2.	Aurora Kinase	Cell Cycle	www.selleckchem.com/products/VX-680(MK-0457).html	N-(4-(4-(5-methyl-1H-pyrazol-3-ylamino)-6-(4-methylpiperazin-1-yl)pyrimidin-2-ylthio)phenyl)cyclopropanecarboxamide
S1458	VX-745	P1-4	J16	99.4	55.1	44.4	99.5	0.805808	0.895342		436.26	192936832	209410-46-8	VX-745 is a potent and selective inhibitor of <b>p38α</b> with <b>IC50</b> of 10 nM, 22-fold greater selectivity versus p38β and no inhibition to p38γ.	p38 MAPK	MAPK	www.selleckchem.com/products/VX-745.html	5-(2,6-dichlorophenyl)-2-(2,4-difluorophenylthio)-6H-pyrimido[1,6-b]pyridazin-6-one
S1266	WYE-354	P1-4	I10	99.9	54.8	44.7	99.5	0.815693	0.906326		495.53	205674268	1062169-56-5	WYE-354 is a potent, specific and ATP-competitive inhibitor of <b>mTOR</b> with <b>IC50</b> of 5 nM, blocks mTORC1/P-S6K(T389) and mTORC2/P-AKT(S473) not P-AKT(T308), selective for mTOR than PI3Kα (>100-fold) and PI3Kγ (>500-fold).	mTOR	PI3K/Akt/mTOR	www.selleckchem.com/products/WYE-354.html	4-​[6-​[4-​[(methoxycarbonyl)​amino]​phenyl]​-​4-​(4-​morpholinyl)​-​1H-​pyrazolo[3,​4-​d]​pyrimidin-​1-​yl]​-1-​piperidinecarboxylic acid methyl ester
S1170	WZ3146	P1-4	L11	96.4	56.1	43.2	99.3	0.770053	0.855615		464.95	1128657086	1214265-56-1	WZ3146 is a mutant-selective irreversible inhibitor of <b>EGFR(L858R)</b> and <b>EGFR(E746_A750)</b> with <b>IC50</b> of 2 nM and 2 nM; does not inhibit ERBB2 phosphorylation (T798I).	EGFR	Protein Tyrosine Kinase	www.selleckchem.com/products/WZ3146.html	N-(3-(5-chloro-2-(4-(4-methylpiperazin-1-yl)phenylamino)pyrimidin-4-yloxy)phenyl)acrylamide
S1173	WZ4002	P1-4	B13	99.9	52.2	47.6	99.8	0.911877	1.0132		494.18	1128657094	1213269-23-8	WZ4002 is a novel, mutant-selective EGFR inhibitor for <b>EGFR(L858R)/(T790M)</b> with <b>IC50</b> of 2 nM/8 nM in BaF3 cell line; does not inhibit ERBB2 phosphorylation (T798I).	EGFR	Protein Tyrosine Kinase	www.selleckchem.com/products/WZ4002.html	N-(3-(5-chloro-2-(2-methoxy-4-(4-methylpiperazin-1-yl)phenylamino)pyrimidin-4-yloxy)phenyl)acrylamide
S1179	WZ8040	P1-4	N13	99.8	46.8	52.1	98.9	1.11325	1.23694		481.01	1128657539	1214265-57-2	WZ8040 is a novel mutant-selective irreversible <b>EGFRT790M</b> inhibitor, does not inhibit ERBB2 phosphorylation (T798I).	EGFR	Protein Tyrosine Kinase	www.selleckchem.com/products/WZ8040.html	N-(3-(5-chloro-2-(4-(4-methylpiperazin-1-yl)phenylamino)pyrimidin-4-ylthio)phenyl)acrylamide
S1180	XAV-939	P1-4	P13	99.5	53.4	45.5	98.9	0.85206	0.946733		312.31	205674593	284028-89-3	XAV-939 selectively inhibits Wnt/β-catenin-mediated transcription through tankyrase1/2 inhibition with <b>IC50</b> of 11 nM/4 nM in cell-free assays, regulates axin levels and does not affect CRE, NF-κB or TGF-β.	Wnt/beta-catenin	Stem Cells & Wnt	www.selleckchem.com/products/XAV-939.html	2-(4-(trifluoromethyl)phenyl)-7,8-dihydro-5H-thiopyrano[4,3-d]pyrimidin-4-ol
S1049	Y-27632 2HCl	P1-4	A11	99.8	52.4	47.1	99.5	0.898855	0.998728		320.26	1128659341	129830-38-2	Y-27632 2HCl is a selective <b>ROCK1 (p160ROCK)</b> inhibitor with <b>K<sub>i</sub></b> of 140 nM in a cell-free assay, exhibits >200-fold selectivity over other kinases, including PKC, cAMP-dependent protein kinase, MLCK and PAK.	ROCK	Cell Cycle	www.selleckchem.com/products/Y-27632.html	(1R,4r)-4-((R)-1-aminoethyl)-N-(pyridin-4-yl)cyclohexanecarboxamide dihydrochloride
S1219	YM201636	P1-4	P21	95.5	60.5	35.6	96.1	0.58843	0.653811		467.48	205674882	371942-69-7	YM201636 is a selective <b>PIKfyve</b> inhibitor with <b>IC50</b> of 33 nM, less potent to p110α and insensitive to Fabl (yeast orthologue).	PI3K	PI3K/Akt/mTOR	www.selleckchem.com/products/ym201636.html	3-Pyridinecarboxamide, 6-amino-N-[3-[4-(4-morpholinyl)pyrido[3',2':4,5]furo[3,2-d]pyrimidin-2-yl]phenyl]-
S1456	Zibotentan (ZD4054)	P1-4	F16	99.9	49.9	49.7	99.6	0.995992	1.10666		424.43	192936587	186497-07-4	Zibotentan (ZD4054) is a specific <b>Endothelin (ET)A</b> antagonist with <b>IC50</b> of 21 nM, exhibiting no activity at ETB. Phase 3.	Endothelin Receptor	GPCR & G Protein	www.selleckchem.com/products/Zibotentan(ZD4054).html	N-​(3-​methoxy-​5-​methyl-​2-​pyrazinyl)​-​2-​[4-​(1,​3,​4-​oxadiazol-​2-​yl)​phenyl]​-3-​pyridinesulfonamide
S1443	Zileuton	P1-4	B14	99.9	49.1	47.4	96.5	0.965377	1.07264		236.29	192929935	111406-87-2	Zileuton is an orally active inhibitor of <b>5-lipoxygenase</b>, and thus inhibits leukotrienes (LTB4, LTC4, LTD4, and LTE4) formation, used to decrease the symptoms of asthma.	Others	Others	www.selleckchem.com/products/Zileuton.html	1-(1-(benzo[b]thiophen-2-yl)ethyl)-1-hydroxyurea
S1444	Ziprasidone HCl	P1-4	D14	99.9	51.3	48.3	99.6	0.94152	1.04613		449.4	1128659408	122883-93-6	Ziprasidone HCl is a novel and potent <b>dopamine</b> and <b>serotonin (5-HT) receptor</b> antagonist, used in the treatment of schizophrenia and bipolar disorder.	5-HT Receptor	Neuronal Signaling	www.selleckchem.com/products/Ziprasidone-hydrochloride.html	5-(2-(4-(benzo[d]isothiazol-3-yl)piperazin-1-yl)ethyl)-6-chloroindolin-2-one hydrochloride
S1103	ZM 447439	P1-4	A21	94.5	56.4	41.7	98.1	0.739362	0.821513		513.59	205676167	331771-20-1	ZM 447439 is a selective and ATP-competitive inhibitor for <b>Aurora A</b> and <b>Aurora B</b> with <b>IC50</b> of 110 nM and 130 nM, respectively. It is more than 8-fold selective for Aurora A/B than MEK1, Src, Lck and has little effect against CDK1/2/4, Plk1, Chk1, etc.	Aurora Kinase	Cell Cycle	www.selleckchem.com/products/ZM-447439.html	N-(4-(6-methoxy-7-(3-morpholinopropoxy)quinazolin-4-ylamino)phenyl)benzamide
S1445	Zonisamide	P1-4	F14	99.9	50.1	49.6	99.7	0.99002	1.10002		212.23	1128657831	68291-97-4	Zonisamide is a voltage-dependent <b>sodium channel</b> and T-type <b>calcium channel</b> blocker, used as an antiepileptic drug.	Sodium Channel	Transmembrane Transporters	www.selleckchem.com/products/Zonisamide.html	benzo[d]isoxazol-3-ylmethanesulfonamide
S1481	Zosuquidar (LY335979) 3HCl	P1-4	J20	99.8	51	48.6	99.6	0.952941	1.05882		636.99	181346262	167465-36-3	Zosuquidar (LY335979) 3HCl is a potent modulator of <b>P-glycoprotein</b>-mediated multi-drug resistance with <b>K<sub>i</sub></b> of 60 nM in a cell-free assay. Phase 3.	P-gp	Transmembrane Transporters	www.selleckchem.com/products/LY335979.html	1-Piperazineethanol, 4-[(1aα,6α,10bα)-1,1-difluoro-1,1a,6,10b-tetrahydrodibenzo[a,e]cyclopropa[c]cyclohepten-6-yl]-α-[(5-quinolinyloxy)methyl]-,trihydrochloride
S1072	ZSTK474	P1-4	A15	99.8	48.3	51.3	99.6	1.06211	1.18012		417.41	205708708	475110-96-4	ZSTK474 inhibits class I <b>PI3K</b> isoforms with <b>IC50</b> of 37 nM in a cell-free assay, mostly PI3Kδ. Phase1/2.	PI3K	PI3K/Akt/mTOR	www.selleckchem.com/products/ZSTK474.html	2-(difluoromethyl)-1-(4,6-dimorpholino-1,3,5-triazin-2-yl)-1H-benzo[d]imidazole
	NT			99.3	55	43.6	98.6	0.792727	0.880808
	NT			99.6	53.7	45.2	98.9	0.841713	0.935237
	NT			99.5	53.9	45.3	99.2	0.840445	0.933828
	NT			99.6	52.7	46.5	99.2	0.882353	0.980392
	NT			99.8	55.2	44.3	99.5	0.802536	0.891707
	NT			99.4	56.7	42.8	99.5	0.75485	0.838722
	NT			99.8	51.2	48.4	99.6	0.945312	1.05035
	NT			99.9	50.5	49.2	99.7	0.974257	1.08251
	NT			99.9	51.7	48	99.7	0.928433	1.03159
	NT			99.9	52	47.7	99.7	0.917308	1.01923
	NT-Mean			99.67	53.26	46.1	99.36	0.865565	0.961739

## Sheet: Plate2-3
				Frequency
cat	name	384plate	384 Coordinates	Live	R882H	WT	WT+R882H	WT/R882H	WT/R882H (Normalize to NT)		mw	barcode	cas	information	smallTarget	bigTarget	url	chemicalName
S1895	Dipyridamole	P5-8	C16	0	0	0	0	#DIV/0!	#DIV/0!		504.63	192934629	58-32-2	Dipyridamole (Persantine) is a phosphodiesterase inhibitor that blocks uptake and metabolism of adenosine by erythrocytes and vascular endothelial cells.	PDE	Metabolism	www.selleckchem.com/products/Dipyridamole(Permole,-Persantine).html	Ethanol, 2,2',2'',2'''-[(4,8-di-1-piperidinylpyrimido[5,4-d]pyrimidine-2,6-diyl)dinitrilo]tetrakis-
S1555	AZD8055	P5-8	I09	0.041	0	0	0	#DIV/0!	#DIV/0!		465.54	194458822	1009298-09-2	AZD8055 is a novel ATP-competitive <b>mTOR</b> inhibitor with <b>IC50</b> of 0.8 nM in MDA-MB-468 cells with excellent selectivity (∼1,000-fold) against PI3K isoforms and ATM/DNA-PK. Phase 1.	mTOR	PI3K/Akt/mTOR	www.selleckchem.com/products/AZD8055.html	(5-(2,4-bis((S)-3-methylmorpholino)pyrido[2,3-d]pyrimidin-7-yl)-2-methoxyphenyl)methanol
S2131	Roflumilast	P9-12	M05	41.2	19.1	2.13	21.23	0.111518	0.0743455		403.21	205072585	162401-32-3	Roflumilast is a selective inhibitor of <b>PDE4</b> with <b>IC50</b> of 0.2-4.3 nM in a cell-free assay.	PDE	Metabolism	www.selleckchem.com/products/Roflumilast(Daxas).html	3-​(cyclopropylmethoxy)​-​N-​(3,​5-​dichloro-​4-​pyridinyl)​-​4-​(difluoromethoxy)​-benzamide
S2509	Sotalol	P9-12	P04	41.2	19.1	2.13	21.23	0.111518	0.0743455		308.82	205675609	959-24-0	Sotalol is a non-selective beta blocker and a potassium channel blocker with an IC50 of 43 μM.	Adrenergic Receptor	Neuronal Signaling	www.selleckchem.com/products/Sotalol-hydrochloride(Betapace).html	N-​[4-​[1-​hydroxy-​2-​[(1-​methylethyl)​amino]​ethyl]​phenyl]​-methanesulfonamide,hydrochloride (1:1)
S2182	SB743921	P9-12	K11	47.1	6.25	18.8	25.05	3.008	2.00533		553.52	179712399	940929-33-9	SB743921 is a <b>kinesin spindle protein (KSP)</b> inhibitor with <b>K<sub>i</sub></b> of 0.1 nM, almost no affinity to MKLP1, Kin2, Kif1A, Kif15, KHC, Kif4 and CENP-E. Phase 1/2.	Kinesin	Cytoskeletal Signaling	www.selleckchem.com/products/SB-743921.html	(R)-N-(3-aminopropyl)-N-(1-(3-benzyl-7-chloro-4-oxo-4H-chromen-2-yl)-2-methylpropyl)-4-methylbenzamide hydrochloride
S2448	Gambogic Acid	P9-12	A16	27	14.8	29.3	44.1	1.97973	1.31982		628.75	1128654480	2752-65-0	Gambogic Acid activates caspases with EC50 of 0.78-1.64 &mu;M and competitively inhibits Bcl-X<sub>L</sub>, Bcl-2, Bcl-W, Bcl-B, Bfl-1 and Mcl-1 with IC50 of 1.47, 1.21, 2.02, 0.66, 1.06 and 0.79 &mu;M, respectively.	Bcl-2	Apoptosis	www.selleckchem.com/products/gambogic-acid.html	2-Butenoic acid, 2-methyl-4-[(1R,3aS,5S,11R,14aS)-3a,4,5,7-tetrahydro-8-hydroxy-3,3,11-trimethyl-13-(3-methyl-2-buten-1-yl)-11-(4-methyl-3-penten-1-yl)-7,15-dioxo-1,5-methano-1H,3H,11H-furo[3,4-g]pyrano[3,2-b]xanthen-1-yl]-, (2Z)-
S1994	Lacidipine	P5-8	F06	0.61	12.5	33.3	45.8	2.664	1.776		455.54	205079324	103890-78-4	Lacidipine is a L-type calcium channel blocker.	Calcium Channel	Transmembrane Transporters	www.selleckchem.com/products/lacidipine-lacipil-motens.html	4-​[2-​[(1E)​-​3-​(1,​1-​dimethylethoxy)​-​3-​oxo-​1-​propen-​1-​yl]​phenyl]​-​1,​4-​dihydro-​2,​6-​dimethyl-3,​5-​pyridinedicarboxylic acid 3,​5-​diethyl ester
S2181	MLN9708	P9-12	I11	36	19.8	28	47.8	1.41414	0.942761		517.12	179643389	1201902-80-8	MLN9708 immediately hydrolyzed to MLN2238, the biologically active form, on exposure to aqueous solutions or plasma. MLN2238 inhibits the chymotrypsin-like proteolytic (β5) site of the <b>20S proteasome</b> with <b>IC50/K<sub>i</sub></b> of 3.4 nM/0.93 nM in cell-free assays, less potent to β1 and little activity to β2. Phase 3.	Proteasome	Proteases	www.selleckchem.com/products/MLN9708.html	4-(carboxymethyl)-2-((R)-1-(2-(2,5-dichlorobenzamido)acetamido)-3-methylbutyl)-6-oxo-1,3,2-dioxaborinane-4-carboxylic acid
S1515	Pracinostat (SB939)	P5-8	E03	15.3	38.9	22.2	61.1	0.570694	0.380463		358.48	192936409	929016-96-6	Pracinostat (SB939) is a potent pan-<b>HDAC</b> inhibitor with <b>IC50</b> of 40-140 nM with exception for HDAC6. It has no activity against the class III isoenzyme SIRT I. Phase 2.	HDAC	Cytoskeletal Signaling	www.selleckchem.com/products/SB939.html	(E)-3-(2-butyl-1-(2-(diethylamino)ethyl)-1H-benzo[d]imidazol-5-yl)-N-hydroxyacrylamide
S2180	Ixazomib (MLN2238)	P9-12	G11	32.2	18.6	44.5	63.1	2.39247	1.59498		361.03	1128659608	1072833-77-2	MLN2238 inhibits the chymotrypsin-like proteolytic (β5) site of the <b>20S proteasome</b> with <b>IC50</b> and <b>K<sub>i</sub></b> of 3.4 nM and 0.93 nM in cell-free assays, respectively, also inhibits the caspase-like (β1) and trypsin-like (β2) proteolytic sites, with IC50 of 31 and 3500 nM. Phase 3.	Proteasome	Proteases	www.selleckchem.com/products/MLN-2238.html	(R)-1-(2-(2,5-dichlorobenzamido)acetamido)-3-methylbutylboronic acid
S1917	Crystal Violet	P5-8	E20	83.3	63	6.86	69.86	0.108889	0.0725926		407.98	179627655	548-62-9	Crystal violet is a triarylmethane dye.	Others	Others	www.selleckchem.com/products/Crystal-violet.html	N-​[4-​[bis[4-​(dimethylamino)​phenyl]​methylene]​-​2,​5-​cyclohexadien-​1-​ylidene]​-​N-​methyl-methanaminium, chloride (1:1)
S1532	AZD7762	P5-8	K05	30.5	57.4	23.4	80.8	0.407666	0.271777		362.42	192906511	860352-01-8	AZD7762 is a potent and selective inhibitor of <b>Chk1</b> with <b>IC50</b> of 5 nM in a cell-free assay. It is equally potent against Chk2 and less potent against CAM, Yes, Fyn, Lyn, Hck and Lck. Phase 1.	Chk	Cell Cycle	www.selleckchem.com/products/AZD7762.html	1-(2-((S)-piperidin-3-ylcarbamoyl)-5-(3-fluorophenyl)thiophen-3-yl)urea
S2114	Dronedarone HCl	P9-12	C03	56.5	34.2	48.2	82.4	1.40936	0.939571		593.22	192928944	141625-93-6	Dronedarone HCl is a therapy for the treatment of patients with paroxysmal and persistent atrial fibrillation or atrial flutter.	Potassium Channel	Transmembrane Transporters	www.selleckchem.com/products/dronedarone-hcl-multaq.html	N-​[2-​butyl-​3-​[4-​[3-​(dibutylamino)​propoxy]​benzoyl]​-​5-​benzofuranyl]​-methanesulfonamide,hydrochloride (1:1)
S2235	Volasertib (BI 6727)	P9-12	E21	85.1	46.4	37.4	83.8	0.806034	0.537356		618.81	1128658333	755038-65-4	Volasertib (BI 6727) is a highly potent <b>Plk1</b> inhibitor with <b>IC50</b> of 0.87 nM in a cell-free assay. It shows 6- and 65-fold greater selectivity against Plk2 and Plk3. Phase 3.	PLK	Cell Cycle	www.selleckchem.com/products/BI6727-Volasertib.html	N-((1r,4r)-4-(4-(cyclopropylmethyl)piperazin-1-yl)cyclohexyl)-4-((R)-7-ethyl-8-isopropyl-5-methyl-6-oxo-5,6,7,8-tetrahydropteridin-2-ylamino)-3-methoxybenzamide
S2216	Mubritinib (TAK 165)	P9-12	C17	77.2	35.2	49.8	85	1.41477	0.943182		468.47	1128657896	366017-09-6	Mubritinib (TAK-165) is a potent inhibitor of <b>HER2/ErbB2</b> with <b>IC50</b> of 6 nM in BT-474 cell; no activity to EGFR, FGFR, PDGFR, JAK1, Src and Blk in BT-474 cell line. Phase 1.	HER2	Protein Tyrosine Kinase	www.selleckchem.com/products/Mubritinib-TAK-165.html	(E)-1-(4-(4-((2-(4-(trifluoromethyl)styryl)oxazol-4-yl)methoxy)phenyl)butyl)-1H-1,2,3-triazole
S2185	AST-1306	P9-12	M11	87	50.5	34.9	85.4	0.691089	0.460726		621.08	192906159	1050500-29-2	AST-1306 is a novel irreversible inhibitor of <b>EGFR</b> and <b>ErbB2</b> with <b>IC50</b> of 0.5 nM and 3 nM, also effective in mutation EGFR T790M/L858R, more potent to ErbB2-overexpressing cells, 3000-fold selective for ErbB family than other kinases.	EGFR	Protein Tyrosine Kinase	www.selleckchem.com/products/ast-1306.html	2-Propenamide, N-[4-[[3-chloro-4-[(3-fluorophenyl)methoxy]phenyl]amino]-6-quinazolinyl]-, 4-methylbenzenesulfonate (1:1)
S2542	Phenformin HCl	P9-12	P10	87	50.5	34.9	85.4	0.691089	0.460726		241.72	205083626	834-28-6	Phenformin HCl is a hydrochloride salt of phenformin that is an anti-diabetic drug from the biguanide class.	AMPK	PI3K/Akt/mTOR	www.selleckchem.com/products/Phenformin-hydrochloride.html	N-​(2-​phenylethyl)​-imidodicarbonimidic diamide​, hydrochloride (1:1)
S2475	Imatinib (STI571)	P9-12	I20	69	66	20.9	86.9	0.316667	0.211111		493.6	1128658606	152459-95-5	Imatinib (STI571) is a multi-target inhibitor of <b>v-Abl</b>, <b>c-Kit</b> and <b>PDGFR</b> with <b>IC50</b> of 0.6 μM, 0.1 μM and 0.1 μM in cell-free or cell-based assays, respectively.	PDGFR	Protein Tyrosine Kinase	www.selleckchem.com/products/Imatinib(STI571).html	4-​[(4-​methyl-​1-​piperazinyl)​methyl]​-​N-​[4-​methyl-​3-​[[4-​(3-​pyridinyl)​-​2-​pyrimidinyl]​amino]​phenyl]​-benzamide
S1525	MK-1775	P5-8	O03	62.6	50.2	36.8	87	0.733068	0.488712		500.6	192907588	955365-80-7	MK-1775 is a potent and selective <b>Wee1</b> inhibitor with <b>IC50</b> of 5.2 nM in a cell-free assay; hinders G2 DNA damage checkpoint. Phase 2.	Wee1	Cell Cycle	www.selleckchem.com/products/MK-1775.html	2-allyl-1-(6-(2-hydroxypropan-2-yl)pyridin-2-yl)-6-(4-(4-methylpiperazin-1-yl)phenylamino)-1,2-dihydropyrazolo[3,4-d]pyrimidin-3-one
S2485	Mitoxantrone HCl	P9-12	G22	95.3	53.5	34.9	88.4	0.652336	0.434891		517.4	192890346	70476-82-3	Mitoxantrone is a type II <b>topoisomerase</b> inhibitor with <b>IC50</b> of 2.0 μM, 0.42 mM for HepG2 and MCF-7/wt cells, respectively.	Topoisomerase	DNA Damage	www.selleckchem.com/products/Mitoxantrone-Hydrochloride.html	1,4-dihydroxy-5,8-bis(2-(2-hydroxyethylamino)ethylamino)anthracene-9,10-dione dihydrochloride
S1794	Fenofibrate	P5-8	C04	63.4	34.4	54.7	89.1	1.59012	1.06008		360.83	192893531	49562-28-9	Fenofibrate (Tricor, Trilipix) is a compound of the fibrate class and fibric acid derivative.	PPAR	Metabolism	www.selleckchem.com/products/Fenofibrate(Tricor).html	2-​[4-​(4-​chlorobenzoyl)​phenoxy]​-​2-​methyl-propanoic acid-1-​methylethyl ester
S2195	CYT997 (Lexibulin)	P9-12	I13	83.9	63.8	26.2	90	0.410658	0.273772		434.53	192891973	917111-44-5	CYT997 (Lexibulin) is a potent <b>microtubule</b> polymerization inhibitor with <b>IC50</b> of 10-100 nM in cancer cell lines. Phase 2.	Microtubule Associat	Cytoskeletal Signaling	www.selleckchem.com/products/CYT997.html	1-ethyl-3-(2-methoxy-4-(5-methyl-4-((S)-1-(pyridin-3-yl)butylamino)pyrimidin-2-yl)phenyl)urea
S1529	Hesperadin	P5-8	E05	16.4	42.6	47.5	90.1	1.11502	0.743349		516.65	192906052	422513-13-1	Hesperadin potently inhibits <b>Aurora B</b> with <b>IC50</b> of 250 nM in a cell-free assay. It markedly reduces the activity of AMPK, Lck, MKK1, MAPKAP-K1, CHK1 and PHK while it does not inhibit MKK1 activity in vivo.	Aurora Kinase	Cell Cycle	www.selleckchem.com/products/Hesperadin.html	(Z)-N-(2-oxo-3-(phenyl(4-(piperidin-1-ylmethyl)phenylamino)methylene)indolin-5-yl)ethanesulfonamide
S2379	Dioscin	P9-12	I04	95.2	72.5	18.8	91.3	0.25931	0.172874		869.04	192906232	19057-60-4	Dioscin is a saponin extracted and isolated from Polygonatum Zanlanscianense Pamp, showing antitumor activities.	Others	Others	www.selleckchem.com/products/Dioscin(Collettiside-III).html	β-D-Glucopyranoside, (3β,25R)-spirost-5-en-3-yl O-6-deoxy-α-L-mannopyranosyl-(1→2)-O-[6-deoxy-α-L-mannopyranosyl-(1→4)]-
S2443	Tolbutamide	P9-12	M14	71.8	44.1	47.9	92	1.08617	0.724112		270.35	205675538	64-77-7	Tolbutamide is an inhibitor of <b>potassium channel</b>, used for type II diabetes.	Potassium Channel	Transmembrane Transporters	www.selleckchem.com/products/tolbutamide.html	1-butyl-3-tosylurea
S2323	Methyl-Hesperidin	P9-12	P13	71.8	44.1	47.9	92	1.08617	0.724112		642.59	179616707	11013-97-1	Methyl Hesperidin is a flavanone glycoside (flavonoid) (C28H34O15) found abundantly in citrus fruits. Its aglycone form is called hesperetin.	Others	Others	www.selleckchem.com/products/Methyl-Hesperidin.html	4H-1-Benzopyran-4-one, 7-[[6-O-(6-deoxy-α-L-mannopyranosyl)-β-D-glucopyranosyl]oxy]-2,3-dihydro-5-hydroxy-2-(3-hydroxy-4-methoxyphenyl)-, monomethyl ether, (2S)-
S1714	Gemcitabine	P5-8	B13	82.4	46.1	46.3	92.4	1.00434	0.669559		263.2	205083510	95058-81-4	Gemcitabine is a very potent and specific deoxycytidine analogue, used as chemotherapy.	DNA/RNA Synthesis	DNA Damage	www.selleckchem.com/products/Gemcitabine(Gemzar).html	2'-​deoxy-​2',​2'-​difluoro-cytidine
S1889	Mitoxantrone	P5-8	K14	95.5	55.5	36.9	92.4	0.664865	0.443243		444.48	179702781	65271-80-9	Mitoxantrone is a type II topoisomerase inhibitor with IC50 of 2.0 μM, 0.42 mM for HepG2 and MCF-7/wt cells, respectively.	Topoisomerase	Cell Cycle	www.selleckchem.com/products/Mitoxantrone.html	1,​4-​dihydroxy-​5,​8-​bis[[2-​[(2-​hydroxyethyl)​amino]​ethyl]​amino]​-9,​10-​anthracenedione
S2120	Arbidol HCl	P9-12	K03	83.8	54.2	38.5	92.7	0.710332	0.473555		513.88	205086936	131707-23-8	Arbidol HCl is an antiviral treatment for influenza infection.	Others	Others	www.selleckchem.com/products/Arbidol-hcl.html	6-​bromo-​4-​[(dimethylamino)​methyl]​-​5-​hydroxy-​1-​methyl-​2-​[(phenylthio)​methyl]​-1H-​indole-​3-​carboxylic acid ethyl ester, hydrochloride (1:1)
S2202	NVP-BHG712	P9-12	E15	78.8	57.7	35	92.7	0.606586	0.404391		503.48	192905514	940310-85-0	NVP-BHG712 is a specific <b>EphB4</b> inhibitor with <b>ED50</b> of 25 nM that discriminates between VEGFR and EphB4 inhibition; also shows activity against c-Raf, c-Src and c-Abl with <b>IC50</b> of 0.395 μM, 1.266 μM and 1.667 μM, respectively.	Ephrin receptor	Protein Tyrosine Kinase	www.selleckchem.com/products/NVP-BHG712.html	4-methyl-3-(1-methyl-6-(pyridin-3-yl)-1H-pyrazolo[3,4-d]pyrimidin-4-ylamino)-N-(3-(trifluoromethyl)phenyl)benzamide
S1590	TWS119	P5-8	M13	93.4	46.6	46.9	93.5	1.00644	0.670959		318.33	205072696	601514-19-6	TWS119 is a <b>GSK-3β</b> inhibitor with <b>IC50</b> of 30 nM in a cell-free assay; capable of inducing neuronal differentiation and may be useful to stem cell biology.	GSK-3	PI3K/Akt/mTOR	www.selleckchem.com/products/TWS119.html	3-(6-(3-aminophenyl)-7H-pyrrolo[2,3-d]pyrimidin-4-yloxy)phenol
S2193	GSK461364	P9-12	E13	89.9	45.7	47.9	93.6	1.04814	0.69876		543.6	192906227	929095-18-1	GSK461364 inhibits purified <b>Plk1</b> with <b>K<sub>i</sub></b> of 2.2 nM in a cell-free assay. It is more than 1000-fold selective against Plk2/3. Phase 1.	PLK	Cell Cycle	www.selleckchem.com/products/GSK461364.html	5-(6-((4-methylpiperazin-1-yl)methyl)-1H-benzo[d]imidazol-1-yl)-3-((R)-1-(2-(trifluoromethyl)phenyl)ethoxy)thiophene-2-carboxamide
S2162	AZD1480	P9-12	E09	88.9	61.2	32.4	93.6	0.529412	0.352941		348.77	192903714	935666-88-9	AZD1480 is a novel ATP-competitive <b>JAK2</b> inhibitor with <b>IC50</b> of 0.26 nM in a cell-free assay, selectivity against JAK3 and Tyk2, and to a smaller extent against JAK1. Phase 1.	JAK	JAK/STAT	www.selleckchem.com/products/AZD1480.html	(S)-5-chloro-N2-(1-(5-fluoropyrimidin-2-yl)ethyl)-N4-(5-methyl-1H-pyrazol-3-yl)pyrimidine-2,4-diamine
S2179	Gandotinib (LY2784544)	P9-12	E11	86	41.2	53	94.2	1.28641	0.857605		469.94	1128659571	1229236-86-5	Gandotinib (LY2784544) is a potent <b>JAK2</b> inhibitor with <b>IC50</b> of 3 nM, effective in JAK2V617F, 8- and 20-fold selective versus JAK1 and JAK3. Phase 2.	JAK	JAK/STAT	www.selleckchem.com/products/LY2784544.html	3-(4-chloro-2-fluorobenzyl)-2-methyl-N-(3-methyl-1H-pyrazol-5-yl)-8-(morpholinomethyl)imidazo[1,2-b]pyridazin-6-amine
S1973	Cyclocytidine HCl	P5-8	D04	29.4	63.1	31.1	94.2	0.492868	0.328579		261.66	192904436	10212-25-6	Cyclocytidine is the prodrug of cytarabine, which is a pyrimidine nucleoside analog that inhibits the <b>DNA synthesis</b> and used mainly in the treatment of leukemia.	DNA/RNA Synthesis	DNA Damage	www.selleckchem.com/products/cyclocytidine-hcl.html	6H-Furo[2',3':4,5]oxazolo[3,2-a]pyrimidine-2-methanol, 2,3,3a,9a-tetrahydro-3-hydroxy-6-imino-, hydrochloride (1:1), (2R,3R,3aS,9aR)-
S2042	Cyproterone Acetate	P5-8	B14	41.9	51.3	43	94.3	0.838207	0.558804		416.94	181346421	427-51-0	Cyproterone acetate is an <b>androgen receptor (AR)</b> antagonist with <b>IC50</b> of 7.1 nM, as well as a weak progesterone receptor agonist with weak pro-gestational and glucocorticoid activity.	Androgen Receptor	Endocrinology & Hormones	www.selleckchem.com/products/cyproterone-acetate.html	(1β,​2β)​-17-​(acetyloxy)​-​6-​chloro-​1,​2-​dihydro-​3'H-​cyclopropa[1,​2]​pregna-​1,​4,​6-​triene-​3,​20-​dione
S2286	Cyclosporin A	P9-12	H07	92	49.8	44.7	94.5	0.89759	0.598394		1202.61	1128658078	59865-13-3	Cyclosporin A is an immunosuppressive agent, binds to the cyclophilin and then inhibits <b>calcineurin</b> with <b>IC50</b> of 7 nM in a cell-free assay, widely used in organ transplantation to prevent rejection.	Others	Others	www.selleckchem.com/products/Cyclosporin-A(Cyclosporine-A).html	no
S1718	Adefovir Dipivoxil	P5-8	H13	62.2	58.4	36.1	94.5	0.618151	0.4121		501.47	192934338	142340-99-6	Adefovir Dipivoxil is a <b>reverse transcriptase</b> inhibitor, used in the treatment of chronic hepatitis B virus (HBV).	Reverse Transcriptas	Microbiology	www.selleckchem.com/products/Adefovir-Dipivoxil(Preveon).html	1,​1'-​[[[[2-​(6-​amino-​9H-​purin-​9-​yl)​ethoxy]​methyl]​phosphinylidene]​bis(oxymethylene)​]-2,​2-​dimethyl-propanoic acid ester
S1558	AT7867	P5-8	O09	86.8	49.8	44.8	94.6	0.899598	0.599732		337.85	179626966	857531-00-1	AT7867 is a potent ATP-competitive inhibitor of <b>Akt1/2/3</b> and <b>p70S6K/PKA</b> with <b>IC50</b> of 32 nM/17 nM/47 nM and 85 nM/20 nM in cell-free assays, respectively; little activity outside the AGC kinase family.	Akt	PI3K/Akt/mTOR	www.selleckchem.com/products/AT7867.html	4-(4-(1H-pyrazol-4-yl)phenyl)-4-(4-chlorophenyl)piperidine
S2219	Momelotinib (CYT387)	P9-12	I17	90.8	44	50.9	94.9	1.15682	0.771212		414.46	192906247	1056634-68-4	Momelotinib (CYT387) is an ATP-competitive inhibitor of <b>JAK1/JAK2</b> with <b>IC50</b> of 11 nM/18 nM, ~10-fold selectivity versus JAK3. Phase 3.	JAK	JAK/STAT	www.selleckchem.com/products/Cyt387.html	N-(cyanomethyl)-4-(2-(4-morpholinophenylamino)pyrimidin-4-yl)benzamide
S2217	Irinotecan HCl Trihydrate	P9-12	E17	80.1	56.4	38.5	94.9	0.682624	0.455083		677.18	1128658763	136572-09-3	Irinotecan prevents DNA from unwinding by inhibition of <b>topoisomerase 1</b>.	Topoisomerase	DNA Damage	www.selleckchem.com/products/Irinotecan-Hcl-Trihydrate-Campto.html	[1,​4'-​Bipiperidine]​-​1'-​carboxylic acid, (4S)​-​4,​11-​diethyl-​3,​4,​12,​14-​tetrahydro-​4-​hydroxy-​3,​14-​dioxo-​1H-​pyrano[3',​4':6,​7]​indolizino[1,​2-​b]​quinolin-​9-​yl ester, hydrochloride, hydrate (1:1:3)
S2341	(-)-Parthenolide	P9-12	N17	99.5	39.2	59.7	98.9	1.52296	1.01531		248.32	192906303	20554-84-1	(-)-Parthenolide is a sesquiterpene lactone which occurs naturally in the plant feverfew(Tanacetum parthenium) and also promotes the ubiquitination of MDM2 and activates p53 cellular functions.	E3 Ligase	Ubiquitin	www.selleckchem.com/products/Parthenolide((-)-Parthenolide).html	Oxireno[9,10]cyclodeca[1,2-b]furan-9(1aH)-one, 2,3,6,7,7a,8,10a,10b-octahydro-1a,5-dimethyl-8-methylene-, (1aR,4E,7aS,10aS,10bR)-
S2322	(+)-Matrine	P9-12	N13	99.5	39.1	60	99.1	1.53453	1.02302		248.36	205086661	519-02-8	Matrine((+)-Matrine) is an alkaloid found in plants from the Sophora family, which has a variety of pharmacological effects, including anti-cancer effects, and action as a kappa opioid receptor agonist.	Opioid Receptor	Neuronal Signaling	www.selleckchem.com/products/matrine.html	1H,5H,10H-Dipyrido[2,1-f:3',2',1'-ij][1,6]naphthyridin-10-one, dodecahydro-, (7aS,13aR,13bR,13cS)-
S1671	（6-）ε-​Aminocaproic acid	P5-8	J05	99.2	37.8	61.5	99.3	1.62698	1.08466		131.17	1128656606	60-32-2	（6-）ε-​Aminocaproic acid is a derivative and analogue of the amino acid lysine.	Others	Others	www.selleckchem.com/products/Aminocaproic-acid(Amicar).html	6-​amino-hexanoic acid
S2423	(S)-10-Hydroxycamptothecin	P9-12	O12	99.5	38.8	60.3	99.1	1.55412	1.03608		364.35	205083815	19685-09-7	10-Hydroxycamptothecin is a DNA topoisomerase I inhibitor with potent anti-tumor activity.	Topoisomerase	DNA Damage	www.selleckchem.com/products/10-hydroxycamptothecin.html	1H-Pyrano[3',4':6,7]indolizino[1,2-b]quinoline-3,14(4H,12H)-dione, 4-ethyl-4,9-dihydroxy-, (4S)-
S2409	10-Deacetylbaccatin-III	P9-12	M10	99.6	37.6	61.4	99	1.63298	1.08865		544.59	205086699	32981-86-5	10-Deacetylbaccatin-III is an antineoplastic agent and an anti-cancer intermediate.	Others	Others	www.selleckchem.com/products/10-dab-10-deacetylbaccatin.html	7,11-Methano-5H-cyclodeca[3,4]benz[1,2-b]oxet-5-one, 12b-(acetyloxy)-12-(benzoyloxy)-1,2a,3,4,4a,6,9,10,11,12,12a,12b-dodecahydro-4,6,9,11-tetrahydroxy-4a,8,13,13-tetramethyl-, (2aR,4S,4aS,6R,9S,11S,12S,12aR,12bS)-
S2417	20-Hydroxyecdysone	P9-12	I12	99.5	37.5	61.5	99	1.64	1.09333		480.63	192879471	5289-74-7	20-Hydroxyecdysone (Ecdysterone, 20E) is a naturally occurring ecdysteroid hormone which controls the <b>ecdysis (moulting)</b> and <b>metamorphosis</b> of arthropods.	Others	Others	www.selleckchem.com/products/20-hydroxyecdysone.html	(2S,3R,5R,9R,10R,13R,14S,17S)-2,3,14-trihydroxy-10,13-dimethyl-17-((2R,3R)-2,3,6-trihydroxy-6-methylheptan-2-yl)-1,2,3,4,5,10,11,12,13,15,16,17-dodecahydro-9H-cyclopenta[a]phenanthren-6(14H)-one
S2553	5-Aminolevulinic acid HCl	P9-12	P12	99.5	38.2	61	99.2	1.59686	1.06457		167.59	192936507	5451-09-2	5-Aminolevulinic acid HCl is an intermediate in heme biosynthesis in the body and the universal precursor of tetrapyrroles.	Others	Others	www.selleckchem.com/products/5-Aminolevulinic-acid-hydrochloride.html	5-​amino-​4-​oxo-​pentanoic acid, hydrochloride (1:1)
S2374	5-hydroxytryptophan (5-HTP)	P9-12	A04	98.9	34.9	64.3	99.2	1.84241	1.22827		220.22	181350134	56-69-9	5-Hydroxytryptophan (5-HTP), also known as oxitriptan (INN), is a naturally occurring amino acid and chemical precursor for the treatment of depression.	Others	Others	www.selleckchem.com/products/5-hydroxytryptophan(5-HTP).html	5-​hydroxy-tryptophan
S2197	A-966492	P9-12	K13	92.6	63.8	33.1	96.9	0.518809	0.345873		324.35	1128654249	934162-61-5	A-966492 is a novel and potent inhibitor of <b>PARP1</b> and <b>PARP2</b> with <b>K<sub>i</sub></b> of 1 nM and 1.5 nM, respectively.	PARP	DNA Damage	www.selleckchem.com/products/A-966492.html	2-(2-fluoro-4-((S)-pyrrolidin-2-yl)phenyl)-3H-benzo[d]imidazole-4-carboxamide
S2602	Acemetacin	P9-12	N20	99.5	39.9	59.2	99.1	1.48371	0.98914		415.82	205698264	53164-05-9	Acemetacin is a non-steroidal anti-inflammatory drug and a glycolic acid ester of indometacin that is a cyclooxygenase inhibitor.	COX	Neuronal Signaling	www.selleckchem.com/products/acemetacin-emflex.html	1-​(4-​chlorobenzoyl)​-​5-​methoxy-​2-​methyl-1H-​indole-​3-​acetic acid carboxymethyl ester
S2538	Acetanilide	P9-12	L10	99.6	36.8	61.9	98.7	1.68207	1.12138		135.16	192906188	103-84-4	Acetanilide is an aniline derivative and has possess analgesic.	Others	Others	www.selleckchem.com/products/Acetanilide-Antifebrin.html	N-​phenyl-acetamide
S1805	Acetylcholine Chloride	P5-8	K04	99	40.6	58.7	99.3	1.44581	0.963875		181.66	205083530	60-31-1	The chemical compound Acetylcholine Chloride is a neurotransmitter in both the peripheral nervous system (PNS) and central nervous system (CNS) in many organisms including humans.	AChR	Neuronal Signaling	www.selleckchem.com/products/Acetylcholine-chloride.html	2-acetoxy-N,N,N-trimethylethanaminium chloride
S1623	Acetylcysteine	P5-8	G19	98.4	39.5	59.6	99.1	1.50886	1.00591		163.19	179765718	616-91-1	Acetylcysteine is used mainly as a mucolytic, protects against acetaminophen overdose-induced hepatotoxicity by maintaining or restoring hepatic concentrations of glutathione.	Others	Others	www.selleckchem.com/products/acetylcysteine.html	N-​acetyl-L-​cysteine
S1807	Aciclovir	P5-8	O04	99.4	39.7	59.5	99.2	1.49874	0.99916		225.2	179730098	59277-89-3	Aciclovir is a synthetic nucleoside analogue active against herpesviruses.	Others	Others	www.selleckchem.com/products/Acyclovir(Aciclovir).html	2-​amino-​1,​9-​dihydro-​9-​[(2-​hydroxyethoxy)​methyl]​-6H-​purin-​6-​one
S1806	Acipimox	P5-8	M04	99.7	36.1	63.1	99.2	1.74792	1.16528		154.12	205071326	51037-30-0	Acipimox is a niacin derivative used as a hypolipidemic agent.	Others	Others	www.selleckchem.com/products/Acipimox.html	2-Pyrazinecarboxylic acid, 5-methyl-, 4-oxide
S1983	Adenine HCl	P5-8	N04	99.5	39.9	59.5	99.4	1.49123	0.994152		171.59	179646410	2922-28-3	Adenine HCl is a hydrochloride salt form of adenine which is a purine derivative and a nucleobase with a variety of roles in biochemistry.	DNA/RNA Synthesis	DNA Damage	www.selleckchem.com/products/adenine-hydrochloride.html	9H-​Purin-​6-​amine, hydrochloride (1:1)
S2082	Adiphenine HCl	P5-8	L20	99.2	39.2	60.1	99.3	1.53316	1.02211		347.88	179729322	50-42-0	Adiphenine HCl is a nicotinic receptor inhibitor with IC50 of 15 μM, used as an antispasmodic drug.	Others	Others	www.selleckchem.com/products/adiphenine-hcl.html	α-​phenyl-benzeneacetic acid 2-​(diethylamino)​ethyl ester, hydrochloride (1:1)
S2178	AG-14361	P9-12	C11	99.7	39.6	59.6	99.2	1.50505	1.00337		320.39	1128658085	328543-09-5	AG14361 is a potent inhibitor of <b>PARP1</b> with <b>K<sub>i</sub></b> of <5 nM in a cell-free assay. It is at least 1000-fold more potent than the benzamides.	PARP	DNA Damage	www.selleckchem.com/products/AG14361.html	Imidazo[4,5,1-jk][1,4]benzodiazepin-7(4H)-one, 2-[4-[(dimethylamino)methyl]phenyl]-5,6-dihydro-
S1802	AICAR (Acadesine)	P5-8	I04	99.3	38.3	61	99.3	1.59269	1.06179		258.23	192908723	2627-69-2	AICAR (Acadesine) results in accumulation of ZMP, which mimics the stimulating effect of AMP on <b>AMPK</b> and <b>AMPK kinase</b>. Phase 3.	AMPK	PI3K/Akt/mTOR	www.selleckchem.com/products/Acadesine.html	5-amino-1-((2R,3R,4S,5R)-3,4-dihydroxy-5-(hydroxymethyl)-tetrahydrofuran-2-yl)-1H-imidazole-4-carboxamide
S1836	Albendazole Oxide	P5-8	M08	99.6	43.1	56.1	99.2	1.30162	0.867749		281.33	179730144	54029-12-8	Albendazole is a <b>tubulin</b> polymerization or assembly inhibitor, used for the treatment of a variety of parasitic worm infestations.	Others	Others	www.selleckchem.com/products/albendazole-oxide-ricobendazole.html	N-​[6-​(propylsulfinyl)​-​1H-​benzimidazol-​2-​yl]​-carbamic acid methyl ester
S1928	Alibendol	P5-8	K20	98.9	38	61.3	99.3	1.61316	1.07544		251.28	179627932	26750-81-2	Alibendol is an antispasmodic,choleretic, and cholekinetic.	Others	Others	www.selleckchem.com/products/alibendol.html	2-​hydroxy-​N-​(2-​hydroxyethyl)​-​3-​methoxy-​5-​(2-​propen-​1-​yl)​-benzamide
S2199	Aliskiren Hemifumarate	P9-12	O13	99.4	38.7	60.3	99	1.55814	1.03876		609.83	205675470	173334-58-2	Aliskiren hemifumarate is a direct <b>renin</b> inhibitor with <b>IC50</b> of 1.5 nM.	RAAS	Endocrinology & Hormones	www.selleckchem.com/products/Aliskiren-hemifumarate.html	(2S,4S,5S,7S)-7-(4-methoxy-3-(3-methoxypropoxy)benzyl)-5-amino-N-(3-amino-2,2-dimethyl-3-oxopropyl)-4-hydroxy-2-isopropyl-8-methylnonanamide hemifumarate
S2526	Alizarin	P9-12	F08	99.6	38.8	60.3	99.1	1.55412	1.03608		240.21	181364449	72-48-0	Alizarin strongly inhibits P450 isoform CYP1A1, CYP1A2 and <b>CYP1B1</b> with <b>IC50</b> of 6.2 μM, 10.0 μM and 2.7 μM, respectively; weakly inhibits CYP2A6 and CYP2E1, and does not inhibit CYP2C19, CYP3A4 and CYP3A5.	P450 (e.g. CYP17)	Metabolism	www.selleckchem.com/products/Alizarin.html	1,​2-​dihydroxy-9,​10-​anthracenedione
S1630	Allopurinol	P5-8	C21	96.3	40.6	58.7	99.3	1.44581	0.963875		136.11	1128658529	315-30-0	Allopurinol is a purine analog inhibitor of the enzyme <b>xanthine oxidase</b>, used to treat gout or kidney stones, and to decrease levels of uric acid.	Others	Others	www.selleckchem.com/products/Allopurinol(Zyloprim).html	1,​5-​dihydro-4H-​pyrazolo[3,​4-​d]​pyrimidin-​4-​one
S1631	Allopurinol Sodium	P5-8	E21	96.4	40.6	58.8	99.4	1.44828	0.965517		159.1	179701805	17795-21-0	Allopurinol Sodium is a xanthine oxidase inhibitor with an IC50 of 7.82±0.12 μM.	Others	Others	www.selleckchem.com/products/Allopurinol-Sodium(Aloprim).html	1,​5-​dihydro-4H-​pyrazolo[3,​4-​d]​pyrimidin-​4-​one, sodium salt (1:1)
S2160	Almorexant HCl	P9-12	A09	95	30.3	68.3	98.6	2.25413	1.50275		549.02	1128658946	913358-93-7	Almorexant HCl is an orally active, dual <b>orexin receptor</b> antagonist with <b>IC50</b> of 6.6 nM and 3.4 nM for OX1 and OX2 receptor, respectively. Phase 3.	OX Receptor	GPCR & G Protein	www.selleckchem.com/products/almorexant-hcl.html	(R)-2-((S)-1-(4-(trifluoromethyl)phenethyl)-6,7-dimethoxy-3,4-dihydroisoquinolin-2(1H)-yl)-N-methyl-2-phenylacetamide hydrochloride
S2096	Almotriptan Malate	P5-8	L22	98.7	38	61.1	99.1	1.60789	1.07193		469.55	205086767	181183-52-8	Almotriptan Malate is a selective 5-hydroxytryptamine1B/1D (5-HT1B/1D) receptor agonist, used for the treatment of Migraine attacks in adults.	5-HT Receptor	Neuronal Signaling	www.selleckchem.com/products/almotriptan-malate-axert.html	N,​N-​dimethyl-​5-​[(1-​pyrrolidinylsulfonyl​)​methyl]​-1H-​indole-​3-​ethanamine,compd. with 2-​hydroxy-butanedioic acid
S2375	Aloin	P9-12	C04	99.6	39.6	59.5	99.1	1.50253	1.00168		418.39	192906269	1415-73-2	Aloin, a natural anthracycline from Aloe vera, is a tyrosinase inhibitor.	Others	Others	www.selleckchem.com/products/Aloin(Barbaloin).html	9(10H)-Anthracenone, 10-β-D-glucopyranosyl-1,8-dihydroxy-3-(hydroxymethyl)-, (10S)-
S2420	Aloperine	P9-12	K12	91	62.2	34.2	96.4	0.549839	0.366559		232.36	192879240	56293-29-9	Aloperine is an isolated alkaloid in sophora plants such as Sophora alopecuroides L, and exhibits anti-inflammatory, antibacterial, antiviral, and anti-tumor properties.	Others	Others	www.selleckchem.com/products/aloperine.html	6,13-Methano-2H-dipyrido[1,2-a:3',2'-e]azocine, 1,3,4,6,6a,7,8,9,10,12,13,13a-dodecahydro-, (6R,6aR,13R,13aS)-
S1544	AM1241	P5-8	M07	99.4	38.2	60.7	98.9	1.58901	1.05934		503.33	192906350	444912-48-5	AM-1241 is a selective <b>cannabinoid CB2 receptor</b> agonist with <b>K<sub>i</sub></b> of 3.4 nM, exhibits 82-fold selectivity over CB1 receptor.	Cannabinoid Receptor	GPCR & G Protein	www.selleckchem.com/products/AM-1241.html	(2-iodo-5-nitrophenyl)(1-((1-methylpiperidin-2-yl)methyl)-1H-indol-3-yl)methanone
S2451	Amantadine HCl	P9-12	G16	99.5	38.9	60.4	99.3	1.5527	1.03513		187.7	179728557	665-66-7	Amantadine HCl is used to treat or prevent infections of the respiratory tract caused by a certain virus.	Dopamine Receptor	Neuronal Signaling	www.selleckchem.com/products/Amantadine-hydrochloride(Symmetrel).html	Tricyclo[3.3.1.13,​7]​decan-​1-​amine, hydrochloride (1:1)
S2097	Ambrisentan	P5-8	N22	98.6	39.1	60	99.1	1.53453	1.02302		378.42	205086914	177036-94-1	Ambrisentan is a highly selective antagonist of the <b>endothelin-1 type A receptor</b>, used in the treatment of pulmonary arterial hypertension (PAH).	Endothelin Receptor	GPCR & G Protein	www.selleckchem.com/products/ambrisentan.html	(αS)​-α-​[(4,​6-​dimethyl-​2-​pyrimidinyl)​oxy]​-​β-​methoxy-​β-​phenyl-benzenepropanoic acid
S2452	Amfebutamone (Bupropion) HCl	P9-12	I16	99.6	39.1	59.8	98.9	1.52941	1.01961		276.2	179728561	31677-93-7	Amfebutamone (Bupropion) HCl is a selective norepinephrine-dopamine reuptake inhibitor with IC50 of 6.5 and 3.4 μM for the reuptake of dopamine and norepinephrine, respectively.	AChR	Neuronal Signaling	www.selleckchem.com/products/Amfebutamone-hydrochloride(Bupropion).html	1-​(3-​chlorophenyl)​-​2-​[(1,​1-​dimethylethyl)​amino]​-1-​propanone,hydrochloride (1:1)
S1811	Amiloride HCl	P5-8	C06	98.2	39.3	60.1	99.4	1.52926	1.01951		266.09	181356763	2016-88-8	Amiloride HCl is a relatively selective inhibitor of the epithelial <b>sodium channel</b> (ENaC), used in the management of hypertension and congestive heart failure.	Sodium Channel	Transmembrane Transporters	www.selleckchem.com/products/Amiloride-hydrochloride(Midamor).html	1-(3,5-diamino-2-chloropyrazine-6-carbonyl)guanidine hydrochloride
S2560	Amiloride HCl dihydrate	P9-12	L14	99.4	38.7	60.3	99	1.55814	1.03876		302.12	181350608	17440-83-4	Amiloride HCl dihydrate is a potent epithelial <b>sodium channel</b> (ENaC) blocker, used in the management of hypertension and congestive heart failure.	Sodium Channel	Transmembrane Transporters	www.selleckchem.com/products/amilorida.html	3,​5-​diamino-​N-​(aminoiminomethyl)​-​6-​chloro-2-​pyrazinecarboxamide​, hydrochloride, hydrate (1:1:2)
S1672	Aminoglutethimide	P5-8	L05	99.4	36.6	62.9	99.5	1.71858	1.14572		232.28	179629288	125-84-8	Aminoglutethimide is an <b>aromatase</b> inhibitor with <b>IC50</b> of 10 μM.	Aromatase	Endocrinology & Hormones	www.selleckchem.com/products/Aminoglutethimide(Cytadren).html	3-​(4-​aminophenyl)​-​3-​ethyl-2,​6-​piperidinedione
S1673	Aminophylline	P5-8	N05	99.6	38	61.2	99.2	1.61053	1.07368		420.43	181344718	317-34-0	Aminophylline is a competitive nonselective phosphodiesterase inhibitor with an IC50 of 0.12 mM and also a nonselective adenosine receptor antagonist.	PDE	Metabolism	www.selleckchem.com/products/Aminophylline(Truphylline).html	3,​9-​dihydro-​1,​3-​dimethyl-1H-​purine-​2,​6-​dione
S1979	Amiodarone HCl	P5-8	L04	97.5	29.6	69.4	99	2.34459	1.56306		681.77	205086296	19774-82-4	Amiodarone HCl is a <b>sodium/potassium-ATPase</b> inhibitor and an <b>autophagy</b> activator, used to treat various types of cardiac dysrhythmias.	Potassium Channel	Transmembrane Transporters	www.selleckchem.com/products/amiodarone-hcl.html	(2-​butyl-​3-​benzofuranyl)​[4-​[2-​(diethylamino)​ethoxy]​-​3,​5-​diiodophenyl]​-​methanone, hydrochloride (1:1)
S1905	Amlodipine	P5-8	C18	5.88	46.8	51.5	98.3	1.10043	0.733618		408.88	205083487	88150-42-9	Amlodipine is a long-acting <b>calcium channel</b> blocker, used to lower blood pressure and prevent chest pain.	Calcium Channel	Transmembrane Transporters	www.selleckchem.com/products/Amlodipine(Norvasc).html	2-​[(2-​aminoethoxy)​methyl]​-​4-​(2-​chlorophenyl)​-​1,​4-​dihydro-​6-​methyl-​3,​5-​pyridinedicarboxylic acid 3-​ethyl 5-​methyl ester
S1813	Amlodipine Besylate	P5-8	E06	9.65	42.8	54.5	97.3	1.27336	0.84891		567.05	179615730	111470-99-6	Amlodipine Besylate is a long-acting <b>calcium channel</b> blocker, used to lower blood pressure and prevent chest pain.	Calcium Channel	Transmembrane Transporters	www.selleckchem.com/products/Amlodipine-besylate(Norvasc).html	2-​[(2-​aminoethoxy)​methyl]​-​4-​(2-​chlorophenyl)​-​1,​4-​dihydro-​6-​methyl-3,​5-​pyridinedicarboxylic acid-3-​ethyl 5-​methyl ester, benzenesulfonate (1:1)
S2376	Ammonium Glycyrrhizinate	P9-12	E04	99.8	38.5	60.9	99.4	1.58182	1.05455		839.96	179679269	1407-03-0	Ammonium Glycyrrhizinate is a unique product derived from Licorice root and has an extremely sweet taste.	Dehydrogenase	Metabolism	www.selleckchem.com/products/Ammonium-Glycyrrhizinate(AMGZ).html	(3β,​20β)​-​20-​carboxy-​11-​oxo-​30-​norolean-​12-​en-​3-​yl 2-​O-​β-​D-​glucopyranuronosyl-α-​D-​Glucopyranosiduronic acid,ammonium salt (1:1)
S1676	Amorolfine HCl	P5-8	B07	98.8	38.6	60.5	99.1	1.56736	1.04491		353.97	205071671	78613-38-4	Amorolfine HCl is an antifungal reagent.	Others	Others	www.selleckchem.com/products/Amorolfine-Hydrochloride.html	(2R,​6S)​-​rel-4-​[3-​[4-​(1,​1-​dimethylpropyl)​phenyl]​-​2-​methylpropyl]​-​2,​6-​dimethyl-morpholine, hydrochloride (1:1)
S2565	Amoxicillin Sodium	P9-12	B16	98.4	38.5	60.6	99.1	1.57403	1.04935		387.39	205675502	34642-77-8	Amoxicillin Sodium is a moderate- spectrum, bacteriolytic, β-lactam antibiotic.	Others	Others	www.selleckchem.com/products/amoxicillin-amox.html	(2S,​5R,​6R)​-6-​[[(2R)​-​2-​amino-​2-​(4-​hydroxyphenyl)​acetyl]​amino]​-​3,​3-​dimethyl-​7-​oxo-​4-​thia-​1-​azabicyclo[3.2.0]​heptane-​2-​carboxylic acid, sodium salt (1:1)​
S1636	Amphotericin B	P5-8	K21	98.8	40	59.2	99.2	1.48	0.986667		924.08	1128658573	1397-89-3	Amphotericin B (AmB) is an amphipathic polyene antibiotic which permeabilizes ergosterol-containing membranes.	Others	Others	www.selleckchem.com/products/Amphotericin-B(Abelcet).html	no
S1639	Amprenavir	P5-8	O21	94.5	35.5	63.7	99.2	1.79437	1.19624		505.63	1128658015	161814-49-9	Amprenavir is a potent <b>PXR</b>-selective agonist, and an <b>HIV protease</b> inhibitor, used to treat HIV.	HIV Protease	Proteases	www.selleckchem.com/products/Amprenavir-(Agenerase).html	N-​[(1S,​2R)​-​3-​[[(4-​aminophenyl)​sulfonyl]​(2-​methylpropyl)​amino]​-​2-​hydroxy-​1-​(phenylmethyl)​propyl]​-carbamic acid (3S)​-​tetrahydro-​3-​furanyl ester
S2261	Andrographolide	P9-12	D03	99.6	41.4	58.2	99.6	1.4058	0.937198		350.45	179615660	5508-58-7	Andrographolide is a labdane diterpenoid that is the main bioactive component of the medicinal plant Andrographis paniculata.	NF-κB	NF-κB	www.selleckchem.com/products/Andrographolide.html	2(3H)-Furanone, 3-[2-[(1R,4aS,5R,6R,8aS)-decahydro-6-hydroxy-5-(hydroxymethyl)-5,8a-dimethyl-2-methylene-1-naphthalenyl]ethylidene]dihydro-4-hydroxy-, (3E,4S)-
S2221	Apatinib	P9-12	M17	99.6	38.6	60.8	99.4	1.57513	1.05009		493.58	192925761	811803-05-1	Apatinib is an orally bioavailable, selective <b>VEGFR2</b> inhibitor with <b>IC50</b> of 1 nM.	VEGFR	Protein Tyrosine Kinase	www.selleckchem.com/products/Apatinib-YN968D1.html	N-​[4-​(1-​cyanocyclopentyl)​phenyl]​-​2-​[(4-​pyridinylmethyl)​amino]​-3-​pyridinecarboxamide
S2262	Apigenin	P9-12	F03	99.5	35.2	64.1	99.3	1.82102	1.21402		270.24	179643436	520-36-5	Apigenin is a potent <b>P450</b> inhibitor for CYP2C9 with <b>K<sub>i</sub></b> of 2 μM.	P450 (e.g. CYP17)	Metabolism	www.selleckchem.com/products/Apigenin.html	4H-1-Benzopyran-4-one, 5,7-dihydroxy-2-(4-hydroxyphenyl)-
S1593	Apixaban	P5-8	O13	99.5	38.2	60.6	98.8	1.58639	1.05759		459.5	1128658138	503612-47-3	Apixaban is a highly selective, reversible inhibitor of <b>Factor Xa</b> with <b>K<sub>i</sub></b> of 0.08 nM and 0.17 nM in human and rabbit, respectively.	Factor Xa	Metabolism	www.selleckchem.com/products/Apixaban(BMS-562247-01).html	1-(4-methoxyphenyl)-7-oxo-6-(4-(2-oxopiperidin-1-yl)phenyl)-4,5,6,7-tetrahydro-1H-pyrazolo[3,4-c]pyridine-3-carboxamide
S2425	Apocynin	P9-12	C14	99.6	38.9	60.3	99.2	1.55013	1.03342		166.17	205083835	498-02-2	Apocynin is a selective NADPH-oxidase inhibitor with IC50 of 10 μM.	Others	Others	www.selleckchem.com/products/apocynin-acetovanillone.html	Ethanone, 1-(4-hydroxy-3-methoxyphenyl)-
S2244	AR-42	P9-12	O21	99.4	39.9	59.3	99.2	1.48622	0.99081		312.36	192936575	935881-37-1	AR-42 is an <b>HDAC</b> inhibitor with <b>IC50</b> of 30 nM. Phase 1.	HDAC	Epigenetics	www.selleckchem.com/products/AR-42-HDAC-42.html	(S)-N-hydroxy-4-(3-methyl-2-phenylbutanamido)benzamide
S2263	Arbutin	P9-12	H03	99.4	44.1	54.9	99	1.2449	0.829932		272.25	179616233	497-76-7	Arbutin is a tyrosinase inhibitor with an IC50 of 1.09 mM.	Others	Others	www.selleckchem.com/products/Arbutin(Uva,-p-Arbutin).html	β-D-Glucopyranoside, 4-hydroxyphenyl
S2069	Argatroban	P5-8	L18	98.7	37.2	62.1	99.3	1.66935	1.1129		508.63	205087009	74863-84-6	Argatroban is a potent and selective synthetic <b>thrombin</b> inhibitor with <b>K<sub>i</sub></b> ranging from 5 nM to 39 nM, used as an anticoagulant.	Thrombin	Others	www.selleckchem.com/products/argatroban.html	(2R,​4R)​-1-​[(2S)​-​5-​[(aminoiminomethyl)​amino]​-​1-​oxo-​2-​[[(1,​2,​3,​4-​tetrahydro-​3-​methyl-​8-​quinolinyl)​sulfonyl]​amino]​pentyl]​-​4-​methyl-2-​piperidinecarboxylic acid
S1975	Aripiprazole	P5-8	H04	98.2	39.4	59.8	99.2	1.51777	1.01184		448.39	205083315	129722-12-9	Aripiprazole is a novel atypical antipsychotic drug that is reported to be a high-affinity <b>5-HT receptor</b> partial agonist.	5-HT Receptor	Neuronal Signaling	www.selleckchem.com/products/aripiprazole-abilify.html	7-​[4-​[4-​(2,​3-​dichlorophenyl)​-​1-​piperazinyl]​butoxy]​-​3,​4-​dihydro-2(1H)​-​quinolinone
S2264	Artemether	P9-12	J03	99.2	34.2	65.2	99.4	1.90643	1.27096		298.37	1128657849	71963-77-4	Artemether is an antimalarial for the treatment of resistant strains of falciparum malaria.	Others	Others	www.selleckchem.com/products/Artemether(SM-224).html	(3R,​5aS,​6R,​8aS,​9R,​10S,​12R,​12aR)​-decahydro-​10-​methoxy-​3,​6,​9-​trimethyl-3,​12-​epoxy-​12H-​pyrano[4,​3-​j]​-​1,​2-​benzodioxepin
S2265	Artesunate	P9-12	L03	99.3	39	60.1	99.1	1.54103	1.02735		384.42	192906325	88495-63-0	Artesunate is a part of the artemisinin group of agents with an IC50 of < 5 μM for small cell lung carcinoma cell line H69.	Others	Others	www.selleckchem.com/products/Artesunate.html	Butanedioic acid, 1-[(3R,5aS,6R,8aS,9R,10S,12R,12aR)-decahydro-3,6,9-trimethyl-3,12-epoxy-12H-pyrano[4,3-j]-1,2-benzodioxepin-10-yl] ester
S2531	Asaraldehyde	P9-12	N08	99.7	39	60.2	99.2	1.54359	1.02906		196.2	181365382	4460-86-0	Asaraldehyde is a natural <b>COX-2</b> inhibitor, exhibiting 17-fold selectivity over COX-1.	COX	Neuronal Signaling	www.selleckchem.com/products/Asaraldehyde-Asaronaldehyde.html	2,​4,​5-​trimethoxy-benzaldehyde
S2266	Asiatic Acid	P9-12	N03	99.6	40.3	58.9	99.2	1.46154	0.974359		488.70	192896236	464-92-6	Asiatic acid is the aglycone of asiaticoside isolated from the plant Centella asiatica, commonly used in wound healing.	p38 MAPK	MAPK	www.selleckchem.com/products/Asiatic-acid.html	Urs-12-en-28-oic acid, 2,3,23-trihydroxy-, (2α,3β,4α)-
S2036	Aspartame	P5-8	H12	98.7	43	56.6	99.6	1.31628	0.877519		294.3	179744400	22839-47-0	Aspartame is an artificial, non-saccharide sweetener used as a sugar substitute in some foods and beverages.	Others	Others	www.selleckchem.com/products/aspartame.html	(S)-3-amino-4-((S)-1-methoxy-1-oxo-3-phenylpropan-2-ylamino)-4-oxobutanoic acid
S2415	Astragaloside A	P9-12	G12	99.5	40.1	58.8	98.9	1.46633	0.977556		784.97	192910891	83207-58-3	Astragaloside A (Astragaloside IV) is the primary pure saponin isolated from Astragalus membranaceus, which has been widely used for the treatment of cardiovascular diseases.	Others	Others	www.selleckchem.com/products/astragaloside-a.html	β-D-Glucopyranoside, (3β,6α,16β,24R)-20,24-epoxy-16,25-dihydroxy-3-(β-D-xylopyranosyloxy)-9,19-cyclolanostan-6-yl
S1524	AT7519	P5-8	M03	94.5	63.1	34.3	97.4	0.543582	0.362388		382.24	192906155	844442-38-2	AT7519 is a multi-<b>CDK</b> inhibitor for CDK1, 2, 4, 6 and 9 with <b>IC50</b> of 10-210 nM. It is less potent to CDK3 and little active to CDK7. Phase 2.	CDK	Cell Cycle	www.selleckchem.com/products/AT7519.html	4-(2,6-dichlorobenzamido)-N-(piperidin-4-yl)-1H-pyrazole-3-carboxamide
S2077	Atorvastatin Calcium	P5-8	B20	97.4	38.6	60.8	99.4	1.57513	1.05009		1155.34	192907440	134523-03-8	Atorvastatin Calcium is an inhibitor of <b>HMG-CoA reductase</b> used as a cholesterol-lowering medication that blocks the production of cholesterol.	HMG-CoA Reductase	Metabolism	www.selleckchem.com/products/atorvastatin-calcium-lipitor.html	(βR,​δR)​-2-​(4-​fluorophenyl)​-​β,​δ-​dihydroxy-​5-​(1-​methylethyl)​-​3-​phenyl-​4-​[(phenylamino)​carbonyl]​-1H-​pyrrole-​1-​heptanoic acid,calcium salt (2:1)
S1832	Atracurium Besylate	P5-8	G08	99.4	39	60.5	99.5	1.55128	1.03419		1243.48	205676259	64228-81-5	Atracurium Besylate is a neuromuscular blocking agent with ED95 of 0.2 mg/kg.	Others	Others	www.selleckchem.com/products/atracurium-besylate.html	2,​2'-​[1,​5-​pentanediylbis[oxy(3​-​oxo-​3,​1-​propanediyl)​]​]​bis[1-​[(3,​4-​dimethoxyphenyl)​methyl]​-​1,​2,​3,​4-​tetrahydro-​6,​7-​dimethoxy-​2-​methyl-isoquinolinium,benzenesulfonate (1:2)
S2130	Atropine	P9-12	K05	99.6	38.4	60.8	99.2	1.58333	1.05556		694.83	179765593	5908-99-6	Atropine is a competitive antagonist for the <b>muscarinic acetylcholine receptor</b>, used to decrease the production of saliva and secretions of the airway prior to surgery.	AChR	Neuronal Signaling	www.selleckchem.com/products/Atropine-sulfate-monohydrate.html	α-​(hydroxymethyl)​-benzeneacetic acid (3-​endo)​-​8-​methyl-​8-​azabicyclo[3.2.1]​oct-​3-​yl ester sulfate, hydrate (2:1:1)
S2187	Avasimibe	P9-12	A13	98.7	41.7	57.6	99.3	1.38129	0.920863		501.72	179618134	166518-60-1	Avasimibe inhibits <b>ACAT</b> with <b>IC50</b> of 3.3 μM, also inhibits human P450 isoenzymes CYP2C9, CYP1A2 and CYP2C19 with <b>IC50</b> of 2.9 μM, 13.9 μM and 26.5 μM, respectively.	P450 (e.g. CYP17)	Metabolism	www.selleckchem.com/products/Avasimibe(CI-1011).html	2,6-diisopropylphenyl 2-(2,4,6-triisopropylphenyl)acetylsulfamate
S1904	Avobenzone	P5-8	A18	99	40.9	58.2	99.1	1.42298	0.948655		310.39	192934646	70356-09-1	Avobenzone is an oil soluble ingredient used in sunscreen products to absorb the full spectrum of UVA rays and a dibenzoylmethane derivative.	Others	Others	www.selleckchem.com/products/Avobenzone(Parsol-1789).html	1-​[4-​(1,​1-​dimethylethyl)​phenyl]​-​3-​(4-​methoxyphenyl)​-1,​3-​propanedione
S2214	AZ 960	P9-12	O15	99.6	38.5	60.6	99.1	1.57403	1.04935		354.36	1128658872	905586-69-8	AZ 960 is a novel ATP competitive <b>JAK2</b> inhibitor with <b>IC50</b> and <b>K<sub>i</sub></b> of <3 nM and 0.45 nM, 3-fold selectivity of AZ960 for JAK2 over JAK3.	JAK	JAK/STAT	www.selleckchem.com/products/AZ-960.html	(S)-5-fluoro-2-(1-(4-fluorophenyl)ethylamino)-6-(5-methyl-1H-pyrazol-3-ylamino)nicotinonitrile
S1721	Azathioprine	P5-8	L13	97.7	45.9	53.1	99	1.15686	0.771242		277.26	179645579	446-86-6	Azathioprine is an immunosuppressive drug, inhibiting purine synthesis and GTP-binding protein <b>Rac1</b> activation, used in the treatment of organ transplantation and autoimmune diseases.	Rho	Cell Cycle	www.selleckchem.com/products/Azathioprine(Azasan).html	6-​[(1-​methyl-​4-​nitro-​1H-​imidazol-​5-​yl)​thio]​-9H-​purine
S2134	AZD8330	P9-12	O05	99.5	40.4	58.8	99.2	1.45545	0.970297		461.23	192905556	869357-68-6	AZD8330 is a novel, selective, non-ATP competitive MEK 1/2 inhibitor with <b>IC50</b> of 7 nM. Phase 1.	MEK	MAPK	www.selleckchem.com/products/AZD8330(ARRY-424704).html	2-(2-fluoro-4-iodophenylamino)-N-(2-hydroxyethoxy)-1,5-dimethyl-6-oxo-1,6-dihydropyridine-3-carboxamide
S2192	AZD8931 (Sapitinib)	P9-12	C13	99.1	34.1	64.9	99	1.90323	1.26882		473.93	192905544	848942-61-0	AZD8931 (Sapitinib) is a reversible, ATP competitive inhibitor of <b>EGFR</b>, <b>ErbB2</b> and <b>ErbB3</b> with <b>IC50</b> of 4 nM, 3 nM and 4 nM in cell-free assays, more potent than Gefitinib or Lapatinib against NSCLC cell, 100-fold more selective for the ErbB family than MNK1 and Flt. Phase 2.	HER2	Protein Tyrosine Kinase	www.selleckchem.com/products/AZD8931.html	2-(4-(4-(3-chloro-2-fluorophenylamino)-7-methoxyquinazolin-6-yloxy)piperidin-1-yl)-N-methylacetamide
S2552	Azelastine HCl	P9-12	N12	97.3	36.9	61.2	98.1	1.65854	1.10569		418.36	205675567	79307-93-0	Azelastine HCl is a potent, second-generation, selective, <b>histamine receptor</b> antagonist, used in the treatment of rhinitis.	Histamine Receptor	Neuronal Signaling	www.selleckchem.com/products/azelastine.html	4-​[(4-​chlorophenyl)​methyl]​-​2-​(hexahydro-​1-​methyl-​1H-​azepin-​4-​yl)​-​1(2H)​-​phthalazinone, hydrochloride (1:1)
S1835	Azithromycin	P5-8	K08	98.8	37.5	61.8	99.3	1.648	1.09867		748.98	205071277	83905-01-5	Azithromycin is an antibiotic by inhibiting protein synthesis, used for the treatment of bacterial infections.	Autophagy	Autophagy	www.selleckchem.com/products/azithromycin-zithromax.html	(2R,​3S,​4R,​5R,​8R,​10R,​11R,​12S,​13S,​14R)​-13-​[(2,​6-​dideoxy-​3-​C-​methyl-​3-​O-​methyl-​α-​L-​ribo-​hexopyranosyl)​oxy]​-​2-​ethyl-​3,​4,​10-​trihydroxy-​3,​5,​6,​8,​10,​12,​14-​heptamethyl-​11-​[[3,​4,​6-​trideoxy-​3-​(dimethylamino)​-​β-​D-​xylo-​hexopyranosyl]​oxy]​-1-​oxa-​6-​azacyclopentadecan-​15-​one
S2267	Azomycin	P9-12	P03	99.5	38.3	60.8	99.1	1.58747	1.05831		113.07	192906299	527-73-1	Azomycin is an antimicrobial antibiotic produced by a strain of Nocardia mesenterica.	Others	Others	www.selleckchem.com/products/Azomycin(2-Nitroimidazole).html	2-nitro-1H-imidazole
S2268	Baicalein	P9-12	B05	98.1	42.9	56.5	99.4	1.31702	0.878011		270.24	179643453	491-67-8	Baicalein is a CYP2C9 and prolyl endopeptidase inhibitor.	P450 (e.g. CYP17)	Metabolism	www.selleckchem.com/products/Baicalein.html	4H-1-Benzopyran-4-one, 5,6,7-trihydroxy-2-phenyl-
S2269	Baicalin	P9-12	D05	99.6	40.3	58.7	99	1.45658	0.97105		446.36	192904156	21967-41-9	Baicalin is a known prolyl endopeptidase inhibitor and affects the GABA receptors.	GABA Receptor	Neuronal Signaling	www.selleckchem.com/products/Baicalin.html	β-D-Glucopyranosiduronic acid, 5,6-dihydroxy-4-oxo-2-phenyl-4H-1-benzopyran-7-yl
S2064	Balofloxacin	P5-8	D18	97.4	39.8	59.6	99.4	1.49749	0.998325		389.42	205071553	127294-70-6	Balofloxacin is a quinolone antibiotic, inhibiting the synthesis of bacterial DNA by interference with the enqyme DNA gyrase.	Others	Others	www.selleckchem.com/products/balofloxacin.html	1-​cyclopropyl-​6-​fluoro-​1,​4-​dihydro-​8-​methoxy-​7-​[3-​(methylamino)​-​1-​piperidinyl]​-​4-​oxo-3-​quinolinecarboxylic acid
S2128	Bazedoxifene HCl	P9-12	I05	98.7	38	60.9	98.9	1.60263	1.06842		507.06	205086985	198480-56-7	Bazedoxifene HCl is a novel, non-steroidal, indole-based estrogen receptor modulator (SERM) binding to both <b>ERα</b> and <b>ERβ</b> with <b>IC50</b> of 23 nM and 89 nM, respectively.	Estrogen/progestogen	Endocrinology & Hormones	www.selleckchem.com/products/bazedoxifene-hcl.html	1H-Indol-5-ol, 1-[[4-[2-(hexahydro-1H-azepin-1-yl)ethoxy]phenyl]methyl]-2-(4-hydroxyphenyl)-3-methyl-, hydrochloride (1:1)
S2228	Belnacasan (VX-765)	P9-12	I19	99.6	37.7	61.5	99.2	1.6313	1.08753		509	192906312	273404-37-8	Belnacasan (VX-765) is a potent and selective inhibitor of <b>caspase-1</b> with <b>K<sub>i</sub></b> of 0.8 nM in a cell-free assay. Phase 2.	Caspase	Apoptosis	www.selleckchem.com/products/VX-765.html	(S)-1-((S)-2-(4-amino-3-chlorobenzamido)-3,3-dimethylbutanoyl)-N-((2R,3S)-2-ethoxy-5-oxo-tetrahydrofuran-3-yl)pyrrolidine-2-carboxamide
S2017	Benidipine HCl	P5-8	N08	99	37.2	62.2	99.4	1.67204	1.1147		542.02	205675227	91599-74-5	Benidipine HCl is a hydrochloride salt form of benidipine which is a dihydropyridine calcium channel blocker.	Calcium Channel	Transmembrane Transporters	www.selleckchem.com/products/benidipine-hydrochloride.html	(4R)​-​rel-1,​4-​dihydro-​2,​6-​dimethyl-​4-​(3-​nitrophenyl)​-3,​5-​pyridinedicarboxylic acid 3-​methyl 5-​[(3R)​-​1-​(phenylmethyl)​-​3-​piperidinyl] ester, hydrochloride (1:1)
S2453	Benserazide HCl	P9-12	K16	99.5	39.2	60.2	99.4	1.53571	1.02381		293.7	179682655	14919-77-8	Benserazide HCl is a peripherally-acting aromatic L-amino acid decarboxylase (AAAD) or DOPA decarboxylase inhibitor.	Others	Others	www.selleckchem.com/products/Benserazide-hydrochloride(Serazide).html	N'-(2,3,4-trihydroxybenzyl)-2-amino-3-hydroxypropanehydrazide, hydrochloride(1:1)
S2271	Berberine HCl	P9-12	H05	98.7	46.7	52	98.7	1.11349	0.742327		371.82	179649618	633-65-8	Berberine HCl is a quaternary ammonium salt from the group of isoquinoline alkaloids.	Others	Others	www.selleckchem.com/products/Berberine-Hydrochloride.html	Benzo[g]-1,3-benzodioxolo[5,6-a]quinolizinium, 5,6-dihydro-9,10-dimethoxy-, chloride
S2270	Bergenin	P9-12	F05	99.4	38	61.3	99.3	1.61316	1.07544		328.27	1128658080	477-90-7	Bergenin is trihydroxybenzoic acid glycoside and the C-glycoside of 4-O-methyl gallic acid.	Others	Others	www.selleckchem.com/products/Bergenin-(Cuscutin).html	Pyrano[3,2-c][2]benzopyran-6(2H)-one, 3,4,4a,10b-tetrahydro-3,4,8,10-tetrahydroxy-2-(hydroxymethyl)-9-methoxy-, (2R,3S,4S,4aR,10bS)-
S1767	Beta Carotene	P5-8	F21	99.2	39	60	99	1.53846	1.02564		536.87	205071357	7235-40-7	Beta Carotene is an organic compound and classified as a terpenoid. It is a precursor (inactive form) of vitamin A.	Others	Others	www.selleckchem.com/products/Beta-Carotene.html	β,​β-​Carotene
S1688	Betamethasone Dipropionate	P5-8	P07	98.5	33.2	65.8	99	1.98193	1.32129		504.59	179625501	5593-20-4	Betamethasone Dipropionate is a glucocorticoid steroid with anti-inflammatory and immunosuppressive abilities.	Glucocorticoid Recep	Endocrinology & Hormones	www.selleckchem.com/products/Betamethasone-Dipropionate(Diprolene).html	(11β,​16β)​-9-​fluoro-​11-​hydroxy-​16-​methyl-​17,​21-​bis(1-​oxopropoxy)​-pregna-​1,​4-​diene-​3,​20-​dione
S1690	Betamethasone Valerate	P5-8	D09	95.5	38.8	60.5	99.3	1.55928	1.03952		476.58	179625512	2152-44-5	Betamethasone Valerate is a moderately potent glucocorticoid steroid with anti-inflammatory and immunosuppressive properties.	Glucocorticoid Recep	Endocrinology & Hormones	www.selleckchem.com/products/Betamethasone-valerate(Betnovate).html	(11β,​16β)​-9-​fluoro-​11,​21-​dihydroxy-​16-​methyl-​17-​[(1-​oxopentyl)​oxy]​-pregna-​1,​4-​diene-​3,​20-​dione
S2091	Betaxolol	P5-8	H22	98.5	40.5	58.7	99.2	1.44938	0.966255		307.43	192889347	63659-18-7	Betaxolol is a selective beta1 adrenergic receptor blocker used in the treatment of hypertension and glaucoma.	Adrenergic Receptor	Neuronal Signaling	www.selleckchem.com/products/betaxolol-betoptic.html	1-​[4-​[2-​(cyclopropylmethoxy)​ethyl]​phenoxy]​-​3-​[(1-​methylethyl)​amino]​-2-​propanol
S1827	Betaxolol HCl	P5-8	M06	99.5	39.2	59.9	99.1	1.52806	1.01871		343.89	179615935	63659-19-8	Betaxolol is a <b>β<sub>1</sub> adrenergic receptor</b> blocker with <b>IC50</b> of 6 μM.	Adrenergic Receptor	Neuronal Signaling	www.selleckchem.com/products/betaxolol-hydrochloride-betoptic.html	1-​[4-​[2-​(cyclopropylmethoxy)​ethyl]​phenoxy]​-​3-​[(1-​methylethyl)​amino]​-2-​propanol,hydrochloride (1:1)
S2455	Bethanechol chloride	P9-12	O16	99.6	39.2	59.9	99.1	1.52806	1.01871		196.68	179612692	590-63-6	Bethanechol chloride is a selective muscarinic receptor agonist without any effect on nicotinic receptors.	AChR	Neuronal Signaling	www.selleckchem.com/products/Carbamyl-beta-methylcholine-chloride(Bethanechol-chloride).html	2-​[(aminocarbonyl)​oxy]​-​N,​N,​N-​trimethyl-1-​propanaminium,chloride (1:1)
S2098	Bexarotene	P5-8	P22	98	36.7	62.4	99.1	1.70027	1.13351		348	192911992	153559-49-0	Bexarotene is a retinoid specifically selective for retinoid X receptors, used as an oral antineoplastic agent in the treatment of cutaneous T-cell lymphoma.	Retinoid Receptor	Metabolism	www.selleckchem.com/products/bexarotene.html	4-(1-(3,5,5,8,8-pentamethyl-5,6,7,8-tetrahydronaphthalen-2-yl)vinyl)benzoic acid
S1854	Bifonazole	P5-8	M10	99.4	38.1	61.1	99.2	1.60367	1.06912		310.39	176686452	60628-96-8	Bifonazole is an antifungal agent and a prostatic aromatase activity inhibitor with IC50 of 1.6 μM.	Others	Others	www.selleckchem.com/products/bifonazole.html	1-​([1,​1'-​biphenyl]​-​4-​ylphenylmethyl)​-1H-​imidazole
S2276	Bilobalide	P9-12	L05	99.2	35.9	63.2	99.1	1.76045	1.17363		326.30	179615160	33570-04-6	Bilobalide is a biologically active terpenic trilactone present in Ginkgo biloba.	Others	Others	www.selleckchem.com/products/Bilobalide.html	4H,5aH,9H-Furo[2,3-b]furo[3',2':2,3]cyclopenta[1,2-c]furan-2,4,7(3H,8H)-trione, 9-(1,1-dimethylethyl)-10,10a-dihydro-8,9-dihydroxy-, (3aS,5aR,8R,8aS,9R,10aS)-
S2377	Biochanin A	P9-12	G04	99.3	38.5	60.6	99.1	1.57403	1.04935		284.26	205081626	491-80-5	Biochanin A, an O-methylated isoflavone from Trifolium pratense, inhibits protein tyrosine kinase (PTK) of epidermal growth factor receptor with IC50 values of 91.5 &mu;M.	FAAH	Metabolism	www.selleckchem.com/products/Biochanin-A(4-Methylgenistein).html	4H-1-Benzopyran-4-one, 5,7-dihydroxy-3-(4-methoxyphenyl)-
S1574	BIRB 796 (Doramapimod)	P5-8	A13	96.1	39.8	59.4	99.2	1.49246	0.994975		527.66	192905473	285983-48-4	BIRB 796 (Doramapimod) is a pan-<b>p38 MAPK</b> inhibitor with <b>IC50</b> of 38 nM, 65 nM, 200 nM and 520 nM for p38α/β/γ/δ in cell-free assays, and binds <b>p38α</b> with <b>K<sub>d</sub></b> of 0.1 nM in THP-1 cells, 330-fold greater selectivity versus JNK2, weak inhibition for c-RAF, Fyn and Lck, insignificant inhibition of ERK-1, SYK, IKK2.	p38 MAPK	MAPK	www.selleckchem.com/products/BIRB-796-(Doramapimod).html	1-(3-tert-butyl-1-p-tolyl-1H-pyrazol-5-yl)-3-(4-(2-morpholinoethoxy)naphthalen-1-yl)urea
S1530	BIX 02188	P5-8	G05	97.3	38.8	60.4	99.2	1.5567	1.0378		412.48	192905545	1094614-84-2	BIX02188 is a selective inhibitor of <b>MEK5</b> with <b>IC50</b> of 4.3 nM, also inhibits ERK5 catalytic activity with <b>IC50</b> of 810 nM, and does not inhibit closely related kinases MEK1, MEK2, ERK2, and JNK2.	MEK	MAPK	www.selleckchem.com/products/BIX-02188.html	(Z)-3-((3-((dimethylamino)methyl)phenylamino)(phenyl)methylene)-2-oxoindoline-6-carboxamide
S1531	BIX 02189	P5-8	I05	91.5	38.1	61.4	99.5	1.61155	1.07437		440.54	192905474	1094614-85-3	BIX02189 is a selective inhibitor of <b>MEK5</b> with <b>IC50</b> of 1.5 nM, also inhibits ERK5 catalytic activity with <b>IC50</b> of 59 nM in cell-free assays, and does not inhibit closely related kinases MEK1, MEK2, ERK2, and JNK2.	MEK	MAPK	www.selleckchem.com/products/BIX-02189.html	(Z)-3-((3-((dimethylamino)methyl)phenylamino)(phenyl)methylene)-N,N-dimethyl-2-oxoindoline-6-carboxamide
S2014	BMS-265246	P5-8	H08	83.8	31.8	66.1	97.9	2.07862	1.38574		345.34	192905526	582315-72-8	BMS-265246 is a potent and selective CDK1/2 inhibitor with <b>IC50</b> of 6 nM/9 nM in a cell-free assay. It is 25-fold more selective for CDK1/2 than CDK4.	CDK	Cell Cycle	www.selleckchem.com/products/bms-265246.html	(4-butoxy-1H-pyrazolo[3,4-b]pyridin-5-yl)(2,6-difluoro-4-methylphenyl)methanone
S1561	BMS-777607	P5-8	A11	95.3	43.3	55.9	99.2	1.29099	0.860662		512.89	1128658554	1025720-94-8	BMS-777607 is a Met-related inhibitor for <b>c-Met</b>, <b>Axl</b>, <b>Ron</b> and <b>Tyro3</b> with <b>IC50</b> of 3.9 nM, 1.1 nM, 1.8 nM and 4.3 nM in cell-free assays, 40-fold more selective for Met-related targets versus Lck, VEGFR-2, and TrkA/B, and more than 500-fold greater selectivity versus all other receptor and non receptor kinases. Phase 1/2.	c-Met	Protein Tyrosine Kinase	www.selleckchem.com/products/BMS-777607.html	N-(4-(2-amino-3-chloropyridin-4-yloxy)-3-fluorophenyl)-4-ethoxy-1-(4-fluorophenyl)-2-oxo-1,2-dihydropyridine-3-carboxamide
S2201	BMS-794833	P9-12	C15	98.6	36.4	62.7	99.1	1.72253	1.14835		468.84	192905509	1174046-72-0	BMS-794833 is a potent ATP competitive inhibitor of <b>Met/VEGFR2</b> with <b>IC50</b> of 1.7 nM/15 nM, also inhibits Ron, Axl and Flt3 with IC50 of <3 nM; a prodrug of BMS-817378. Phase 1.	c-Met	Protein Tyrosine Kinase	www.selleckchem.com/products/BMS-794833.html	N-(4-(2-amino-3-chloropyridin-4-yloxy)-3-fluorophenyl)-5-(4-fluorophenyl)-4-oxo-1,4-dihydropyridine-3-carboxamide
S2060	Bromhexine HCl	P5-8	N16	99.2	40.4	58.9	99.3	1.45792	0.971947		412.59	179728722	611-75-6	Bromhexine HCl is a medication prescribed for coughs which works by dissolving hard phlegm.	Others	Others	www.selleckchem.com/products/bromhexine-hydrochloride.html	2-​amino-​3,​5-​dibromo-​N-​cyclohexyl-​N-​methyl-​benzenemethanamine,hydrochloride (1:1)
S2585	Brompheniramine hydrogen maleate	P9-12	L18	99.6	38.9	60.5	99.4	1.55527	1.03685		435.31	179627466	980-71-2	Brompheniramine hydrogen maleate is a histamine H1 receptors antagonist.	Histamine Receptor	Neuronal Signaling	www.selleckchem.com/products/brompheniramine.html	γ-​(4-​bromophenyl)​-​N,​N-​dimethyl-2-​pyridinepropanamine,(2Z)​-​2-​butenedioate (1:1)
S1572	BS-181 HCl	P5-8	M11	99.4	36.9	62.2	99.1	1.68564	1.12376		416.99	179626692	1397219-81-6?	BS-181 HCl is a highly selective <b>CDK7</b> inhibitor with <b>IC50</b> of 21 nM. It is more than 40-fold selective for CDK7 than CDK1, 2, 4, 5, 6, or 9.	CDK	Cell Cycle	www.selleckchem.com/products/BS-181.html	N5-(6-aminohexyl)-N7-benzyl-3-isopropylpyrazolo[1,5-a]pyrimidine-5,7-diamine hydrochloride
S2607	Buflomedil HCl	P9-12	H22	99.2	38	61.3	99.3	1.61316	1.07544		343.85	205083615	35543-24-9	Buflomedil HCl is a vasodilator used to treat claudication or the symptoms of peripheral arterial disease.	Others	Others	www.selleckchem.com/products/auflomedil-hcl.html	4-​(1-​pyrrolidinyl)​-​1-​(2,​4,​6-​trimethoxyphenyl)​-1-​butanone,hydrochloride (1:1)
S2454	Bupivacaine HCl	P9-12	M16	99.6	37	61.8	98.8	1.67027	1.11351		324.89	179617097	18010-40-7	Bupivacaine HCl binds to the intracellular portion of voltage-gated sodium channels and blocks sodium influx into nerve cells, used for treating cardiac arrhythmias.	Sodium Channel	Transmembrane Transporters	www.selleckchem.com/products/Bupivacaine-hydrochloride(Marcain).html	1-​butyl-​N-​(2,​6-​dimethylphenyl)​-2-​piperidinecarboxamid​e,hydrochloride (1:1)
S1692	Busulfan	P5-8	H09	96.6	39.7	59.9	99.6	1.50882	1.00588		246.3	192930079	55-98-1	Busulfan is a cell cycle non-specific alkylating antineoplastic agent.	Others	Others	www.selleckchem.com/products/Busulfan(Busulfex).html	1,​4-​dimethanesulfonate-1,​4-​butanediol
S1833	Butoconazole nitrate	P5-8	I08	99.5	39.8	59.6	99.4	1.49749	0.998325		474.79	205083506	64872-77-1	Butoconazole nitrate is an anti-fungal agent for IL-2, TNFα, IFN and GM-CSF with IC50 of 7.2 μg/mL, 14.4 μg/mL, 7.36 μg/mL and 7.6 μg/mL, respectively.	Others	Others	www.selleckchem.com/products/butoconazole-nitrate.html	1-​[4-​(4-​chlorophenyl)​-​2-​[(2,​6-​dichlorophenyl)​thio]​butyl]​-​1H-​imidazole,nitrate (1:1)
S2277	Caffeic Acid	P9-12	N05	98.8	39	60.1	99.1	1.54103	1.02735		180.16	192906371	331-39-5	Caffeic acid is a hydroxycinnamic acid, a naturally occurring organic compound.	Others	Others	www.selleckchem.com/products/Caffeic-acid.html	2-Propenoic acid, 3-(3,4-dihydroxyphenyl)-
S2226	CAL-101 (Idelalisib, GS-1101)	P9-12	E19	97.6	30.8	68.6	99.4	2.22727	1.48485		415.42	192906170	870281-82-6	CAL-101 (Idelalisib, GS-1101) is a selective <b>p110δ</b> inhibitor with <b>IC50</b> of 2.5 nM in cell-free assays; shown to have 40- to 300-fold greater selectivity for p110δ than p110α/β/γ, and 400- to 4000-fold more selectivity to p110δ than C2β, hVPS34, DNA-PK and mTOR.	PI3K	PI3K/Akt/mTOR	www.selleckchem.com/products/CAL-101.html	(S)-2-(1-(9H-purin-6-ylamino)propyl)-5-fluoro-3-phenylquinazolin-4(3H)-one
S1578	Candesartan	P5-8	I13	98.4	37.6	61.7	99.3	1.64096	1.09397		440.45	181346267	139481-59-7	Candesartan is an <b>angiotensin II</b> receptor antagonist with <b>IC50</b> of 0.26 nM.	RAAS	Endocrinology & Hormones	www.selleckchem.com/products/Candesartan(Atacand).html	1H-Benzimidazole-7-carboxylic acid, 2-ethoxy-1-[[2'-(2H-tetrazol-5-yl)[1,1'-biphenyl]-4-yl]methyl]-
S2037	Candesartan Cilexetil	P5-8	J12	98.3	37.3	62.1	99.4	1.66488	1.10992		610.66	205071758	145040-37-5	Candesartan Cilexetil is an <b>angiotensin II receptor</b> antagonist with <b>IC50</b> of 0.26 nM, used in the treatment of hypertension.	RAAS	Endocrinology & Hormones	www.selleckchem.com/products/Candesartan-cilexetil-Atacand.html	2-​ethoxy-​1-​[[2'-​(2H-​tetrazol-​5-​yl)​[1,​1'-​biphenyl]​-​4-​yl]​methyl]​-1H-​benzimidazole-​7-​carboxylic acid-1-​[[(cyclohexyloxy)​carbonyl]​oxy]​ethyl ester
S2051	Captopril	P5-8	N14	99.4	40.4	58.7	99.1	1.45297	0.968647		217.29	179729145	62571-86-2	Captopril is an angiotensin-converting enzyme (ACE) inhibitor with IC50 of 6 nM.	RAAS	Endocrinology & Hormones	www.selleckchem.com/products/captopril-capoten.html	(S)-1-((S)-3-mercapto-2-methylpropanoyl)pyrrolidine-2-carboxylic acid
S1693	Carbamazepine	P5-8	J09	98.7	37.8	61.8	99.6	1.63492	1.08995		236.27	205072577	298-46-4	Carbamazepine (Carbatrol) is a <b>sodium channel</b> blocker with <b>IC50</b> of 131 μM in rat brain synaptosomes.	Sodium Channel	Transmembrane Transporters	www.selleckchem.com/products/Carbamazepine(Carbatrol).html	5H-​Dibenz[b,​f]​azepine-​5-​carboxamide
S1891	Carbidopa	P5-8	O14	99.5	40.5	58.6	99.1	1.44691	0.964609		226.23	181353134	28860-95-9	Carbidopa is an aromatic-L-amino-acid decarboxylase inhibitor with an IC50 of 29 ± 2 μM.	Others	Others	www.selleckchem.com/products/Carbidopa.html	(αS)​-α-​hydrazinyl-​3,​4-​dihydroxy-​α-​methyl-​benzenepropanoic acid
S1831	Carvedilol	P5-8	E08	88.9	37.5	61.5	99	1.64	1.09333		406.47	181346384	72956-09-3	Carvedilol is a non-selective <b>beta blocker/alpha-1</b> blocker, used to treat congestive heart failure (CHF) and high blood pressure.	Adrenergic Receptor	Neuronal Signaling	www.selleckchem.com/products/carvedilol.html	1-​(9H-​carbazol-​4-​yloxy)​-​3-​[[2-​(2-​methoxyphenoxy)​ethyl]​amino]​-2-​propanol
S1519	CCT129202	P5-8	I03	96	36.4	62.9	99.3	1.72802	1.15201		497.02	192906440	942947-93-5	CCT129202 is an ATP-competitive pan-Aurora inhibitor for <b>Aurora A</b>, <b>Aurora B</b> and <b>Aurora C</b> with <b>IC50</b> of 0.042 μM, 0.198 μM and 0.227 μM, respectively. It is less potent to FGFR3, GSK3β, PDGFRβ, etc.	Aurora Kinase	Cell Cycle	www.selleckchem.com/products/CCT129202.html	2-(4-(6-chloro-2-(4-(dimethylamino)phenyl)-3H-imidazo[4,5-b]pyridin-7-yl)piperazin-1-yl)-N-(thiazol-2-yl)acetamide
S1605	Cefdinir	P5-8	K15	84.5	65.6	29.7	95.3	0.452744	0.301829		395.41	179628914	91832-40-5	Cefdinir is a bacteriocidal antibiotic.	Others	Others	www.selleckchem.com/products/Cefdinir(Omnicef).html	(6R,​7R)​-7-​[[(2Z)​-​2-​(2-​amino-​4-​thiazolyl)​-​2-​(hydroxyimino)​acetyl]​amino]​-​3-​ethenyl-​8-​oxo-5-​thia-​1-​azabicyclo[4.2.0]​oct-​2-​ene-​2-​carboxylic acid
S1768	Cefditoren Pivoxil	P5-8	H21	98.6	37.2	62.2	99.4	1.67204	1.1147		620.72	205676043	117467-28-4	Cefditoren Pivoxil is a broad-spectrum antibiotic against Gram-negative and Gram-positive bacteria.	Others	Others	www.selleckchem.com/products/Cefditoren-pivoxil.html	(6R,​7R)​-7-​[[(2Z)​-​2-​(2-​amino-​4-​thiazolyl)​-​2-​(methoxyimino)​acetyl]​amino]​-​3-​[(1Z)​-​2-​(4-​methyl-​5-​thiazolyl)​ethenyl]​-​8-​oxo-5-​thia-​1-​azabicyclo[4.2.0]​oct-​2-​ene-​2-​carboxylic acid- (2,​2-​dimethyl-​1-​oxopropoxy)​methyl ester
S1611	Cefoperazone	P5-8	G17	98.9	39.7	59.5	99.2	1.49874	0.99916		645.67	179765571	62893-19-0	Cefoperazone is a cephalosporin antibiotic for inhibition of rMrp2-mediated [<sup>3</sup>H]E<sub>2</sub>17βG uptake with <b>IC50</b> of 199 μM.	Others	Others	www.selleckchem.com/products/cefoperazone-cefobid.html	(6R,​7R)​-7-​[[(2R)​-​2-​[[(4-​ethyl-​2,​3-​dioxo-​1-​piperazinyl)​carbonyl]​amino]​-​2-​(4-​hydroxyphenyl)​acetyl]​amino]​-​3-​[[(1-​methyl-​1H-​tetrazol-​5-​yl)​thio]​methyl]​-​8-​oxo-5-​thia-​1-​azabicyclo[4.2.0]​oct-​2-​ene-​2-​carboxylic acid
S2543	Ceftiofur HCl	P9-12	B12	98.7	40.5	59.1	99.6	1.45926	0.97284		560.02	205674970	103980-44-5	Ceftiofur HCl is a cephalosporin <b>antibiotic</b>, used to treat both Gram-positive and Gram-negative bacteria infection.	Others	Others	www.selleckchem.com/products/Ceftiofur-hydrochloride.html	(6R,​7R)​-7-​[[(2Z)​-​2-​(2-​amino-​4-​thiazolyl)​-​2-​(methoxyimino)​acetyl]​amino]​-​3-​[[(2-​furanylcarbonyl)​thio]​methyl]​-​8-​oxo-5-​thia-​1-​azabicyclo[4.2.0]​oct-​2-​ene-​2-​carboxylic acid​, hydrochloride (1:1)
S2408	Cephalomannine	P9-12	K10	89.5	63.8	33.4	97.2	0.523511	0.349007		831.9	179730154	71610-00-9	Cephalomannine is an active anti-cancer agent obtained from Taxus yunnanensis and has an antineoplastic effect on tumors found in mice.	Others	Others	www.selleckchem.com/products/cephalomannine.html	Benzenepropanoic acid, α-hydroxy-β-[[(2E)-2-methyl-1-oxo-2-buten-1-yl]amino]-, (2aR,4S,4aS,6R,9S,11S,12S,12aR,12bS)-6,12b-bis(acetyloxy)-12-(benzoyloxy)-2a,3,4,4a,5,6,9,10,11,12,12a,12b-dodecahydro-4,11-dihydroxy-4a,8,13,13-tetramethyl-5-oxo-7,11-methano-1H-cyclodeca[3,4]benz[1,2-b]oxet-9-yl ester, (αR,βS)-
S2153	CGS 21680 HCl	P9-12	E07	99.3	45.9	52.9	98.8	1.15251	0.768337		535.98	179766107	124431-80-7	CGS 21680 HCl is an <b>adenosine A2 receptor</b> agonist with <b>IC50</b> of 22 nM, exhibits 140-fold over A1 receptor.	Adenosine Receptor	GPCR & G Protein	www.selleckchem.com/products/CGS-21680-hydrochloride.html	3-(4-(2-(6-amino-9-((2R,3R,4S,5S)-5-(ethylcarbamoyl)-3,4-dihydroxy-tetrahydrofuran-2-yl)-9H-purin-2-ylamino)ethyl)phenyl)propanoic acid hydrochloride
S1843	Chenodeoxycholic Acid	P5-8	C10	97.8	39.3	59.9	99.2	1.52417	1.01612		392.57	179729565	474-25-9	Chenodeoxycholic Acid is a naturally occurring human bile acid.	Others	Others	www.selleckchem.com/products/Chenodeoxycholic-acid.html	(3α,​5β,​7α)​-3,​7-​dihydroxy-cholan-​24-​oic acid
S1677	Chloramphenicol	P5-8	D07	98.2	38.7	60.5	99.2	1.56331	1.0422		323.13	192930088	56-75-7	Chloramphenicol is a bacteriostatic by inhibiting protein synthesis.	Others	Others	www.selleckchem.com/products/Chloramphenicol(Chloromycetin).html	2,​2-​dichloro-​N-​[(1R,​2R)​-​2-​hydroxy-​1-​(hydroxymethyl)​-​2-​(4-​nitrophenyl)​ethyl]​-acetamide
S2021	Chlormezanone	P5-8	D10	97.4	40.2	59.1	99.3	1.47015	0.9801		273.74	179628243	80-77-3	Chlormezanone，a non-benzodiazepine that is used in the management of anxiety. It has been suggested for use in the treatment of muscle spasm.	Others	Others	www.selleckchem.com/products/Chlormezanone(Trancopal).html	1,​1-​dioxide-2-​(4-​chlorophenyl)​tetrahydro-​3-​methyl-​4H-​1,​3-​thiazin-​4-​one
S2280	Chlorogenic Acid	P9-12	P05	98.4	38.7	60.3	99	1.55814	1.03876		354.31	192907316	327-97-9	Chlorogenic acid is a hydroxycinnamic acid and a member of a family of naturally occurring organic compounds.	Others	Others	www.selleckchem.com/products/Chlorogenic-acid.html	Cyclohexanecarboxylic acid, 3-[[3-(3,4-dihydroxyphenyl)-1-oxo-2-propen-1-yl]oxy]-1,4,5-trihydroxy-, (1S,3R,4R,5R)-
S1839	Chloroxine	P5-8	O08	99.5	39.9	59	98.9	1.4787	0.985798		214.05	179730166	773-76-2	Chloroxine is a synthetic antibacterial compound that is effective in the treatment of dandruff and seborrheic dermatitis when incorporated in a shampoo.	Others	Others	www.selleckchem.com/products/Chloroxine.html	5,​7-​dichloro-8-​quinolinol
S1816	Chlorpheniramine Maleate	P5-8	G06	99.1	38.6	60.5	99.1	1.56736	1.04491		390.86	192923577	113-92-8	Chlorpheniramine (Chlorpheniramine maleate, Chlorphenamine) is an <b>histamine H1</b> receptor antagonist with <b>IC50</b> of 12 nM.	Histamine Receptor	Neuronal Signaling	www.selleckchem.com/products/Chlorpheniramine-maleate.html	2-Pyridinepropanamine, γ-(4-chlorophenyl)-N,N-dimethyl-, (2Z)-2-butenedioate (1:1)
S2456	Chlorpromazine HCl	P9-12	A18	90.6	50.2	47.8	98	0.952191	0.634794		355.33	181365357	69-09-0	Chlorpromazine HCl is a dopamine and potassium channel inhibitor with IC50 of 6.1 and 16 μM for inward-rectifying K+ currents and time-independent outward currents.	Dopamine Receptor	Neuronal Signaling	www.selleckchem.com/products/Chlorpromazine-hydrochloride(Sonazine).html	2-​chloro-​N,​N-​dimethyl-​10H-​phenothiazine-​10-​propanamine,hydrochloride (1:1)
S1771	Chlorprothixene	P5-8	L21	98.6	32.6	66.9	99.5	2.05215	1.3681		315.86	179746473	113-59-7	Chlorprothixene has strong binding affinities to <b>dopamine</b> and <b>histamine receptors</b>, such as <b>D1, D2, D3, D5, H1, 5-HT2, 5-HT6</b> and <b>5-HT7</b>, with <b>K<sub>i</sub></b> of 18 nM, 2.96 nM, 4.56 nM, 9 nM, 3.75 nM, 9.4 nM, 3 nM and 5.6 nM, respectively.	Dopamine Receptor	Neuronal Signaling	www.selleckchem.com/products/Chlorprothixene.html	(3Z)​-3-​(2-​chloro-​9H-​thioxanthen-​9-​ylidene)​-​N,​N-​dimethyl-1-​propanamine
S2281	Chrysin	P9-12	B07	98.3	38.8	60.5	99.3	1.55928	1.03952		254.24	192906921	480-40-0	Chrysin is a naturally occurring flavone chemically extracted from the blue passion flower (Passiflora caerulea).	Others	Others	www.selleckchem.com/products/Chrysin.html	4H-1-Benzopyran-4-one, 5,7-dihydroxy-2-phenyl-
S2406	Chrysophanic Acid	P9-12	G10	99.6	40.3	58.7	99	1.45658	0.97105		254.24	192910721	481-74-3	Chrysophanic acid (Chrysophanol), a natural anthraquinone isolated from Dianella longifolia, is a EGFR/mTOR pathway inhibitor.	EGFR	Protein Tyrosine Kinase	www.selleckchem.com/products/Chrysophanic-acid-Chrysophanol.html	1,8-dihydroxy-3-methylanthracene-9,10-dione
S2528	Ciclopirox	P9-12	J08	98.2	42.6	55.1	97.7	1.29343	0.862285		207.27	192892366	29342-05-0	Ciclopirox is a broad-spectrum antifungal agent working as an <b>iron chelator</b>.	Others	Transmembrane Transporters	www.selleckchem.com/products/Ciclopirox-Penlac.html	6-​cyclohexyl-​1-​hydroxy-​4-​methyl-2(1H)​-​pyridinone
S2081	Cilazapril Monohydrate	P5-8	J20	98.8	39.9	59.2	99.1	1.48371	0.98914		435.51	179728733	92077-78-6	Cilazapril Monohydrate is an angiotensin-converting enzyme (ACE) inhibitor used for the treatment of hypertension and congestive heart failure.	RAAS	Endocrinology & Hormones	www.selleckchem.com/products/cilazapril-monohydrate-inhibace.html	(1S,​9S)​-9-​[[(1S)​-​1-​(ethoxycarbonyl)​-​3-​phenylpropyl]​amino]​octahydro-​10-​oxo-​6H-​pyridazino[1,​2-​a]​[1,​2]​diazepine-​1-​carboxylic acid, hydrate (1:1)
S1845	Cimetidine	P5-8	E10	96.8	38.6	60.9	99.5	1.57772	1.05181		252.34	205071812	51481-61-9	Cimetidine, a histamine congener, competitively inhibits histamine binding to histamine H2 receptors.	Histamine Receptor	Neuronal Signaling	www.selleckchem.com/products/Cimetidine(Tagamet).html	2-cyano-1-methyl-3-(2-{[(5-methyl-1H-imidazol-4-yl)methyl]thio}ethyl)guanidine
S2282	Cinchonidine	P9-12	D07	99.7	31.1	68.6	99.7	2.20579	1.47053		294.39	179649616	485-71-2	Cinchonidine is an alkaloid used in asymmetric synthesis in organic chemistry.	Others	Others	www.selleckchem.com/products/Cinchonidine.html	Cinchonan-9-ol, (8α,9R)-
S2113	Cisatracurium Besylate	P9-12	A03	98.6	36.2	63.2	99.4	1.74586	1.1639		1243.48	205067660	96946-42-8	Cisatracurium Besylate is a nondepolarizing neuromuscular blocking agent, antagonizing the action of acetylcholine by inhibiting neuromuscular transmission.	Adrenergic Receptor	Neuronal Signaling	www.selleckchem.com/products/cisatracurium-besylate-nimbex.html	(1R,​1'R,​2R,​2'R)​-2,​2'-​[1,​5-​pentanediylbis[oxy(3​-​oxo-​3,​1-​propanediyl)​]​]​bis[1-​[(3,​4-​dimethoxyphenyl)​methyl]​-​1,​2,​3,​4-​tetrahydro-​6,​7-​dimethoxy-​2-​methyl-isoquinolinium,benzenesulfonate (1:2)
S2555	Clarithromycin	P9-12	D14	99.6	34.8	64.5	99.3	1.85345	1.23563		747.95	205698412	81103-11-9	Clarithromycin is a macrolide antibiotic and a <b>CYP3A4</b> inhibitor, used to treat a number of bacterial infections.	P450 (e.g. CYP17)	Metabolism	www.selleckchem.com/products/clarithromycin.html	6-​O-​methyl-erythromycin
S1847	Clemastine Fumarate	P5-8	G10	95.6	36.4	63.1	99.5	1.73352	1.15568		459.96	179646125	14976-57-9	Clemastine Fumarate (Clemastine) is a selective <b>histamine H1</b> receptor antagonist with <b>IC50</b> of 3 nM.	Histamine Receptor	Neuronal Signaling	www.selleckchem.com/products/Clemastine-Fumarate.html	Pyrrolidine, 2-[2-[(1R)-1-(4-chlorophenyl)-1-phenylethoxy]ethyl]-1-methyl-, (2R)-, (2E)-2-butenedioate
S2080	Clevidipine Butyrate	P5-8	H20	98.3	37.7	61.4	99.1	1.62865	1.08576		456.32	179710854	167221-71-8	Clevidipine Butyrate is a dihydropyridine calcium channel blocker, uses as an agent for the reduction of blood pressure.	Calcium Channel	Transmembrane Transporters	www.selleckchem.com/products/cleviprex-clevidipine.html	4-​(2,​3-​dichlorophenyl)​-​1,​4-​dihydro-​2,​6-​dimethyl-​3,​5-​pyridinedicarboxylic acid 3-​methyl 5-​[(1-​oxobutoxy)​methyl] ester
S2457	Clindamycin HCl	P9-12	C18	99.6	40.2	58.9	99.1	1.46517	0.976783		461.44	205675053	21462-39-5	Clindamycin HCl inhibits protein synthesis by acting on the <b>50S ribosomal</b>, used for the treatment of bacterial infections.	Others	Others	www.selleckchem.com/products/Clindamycin-hydrochloride(Dalacin).html	(L-​threo-​α-​D-​galacto-​Octopyranoside, methyl 7-​chloro-​6,​7,​8-​trideoxy-​6-​[[[(2S,​4R)​-​1-​methyl-​4-​propyl-​2-​pyrrolidinyl]​carbonyl]​amino]​-​1-​thio-​, hydrochloride (1:1))
S2596	Clindamycin palmitate HCl	P9-12	H20	99.8	37.8	61.5	99.3	1.62698	1.08466		699.85	205675196	25507-04-4	Clindamycin palmitate HCl is a water soluble hydrochloride salt of the ester of clindamycin and palmitic acid and a lincosamide antibiotic.	Others	Others	www.selleckchem.com/products/clindamycin-palmitate-hcl.html	methyl 7-​chloro-​6,​7,​8-​trideoxy-​6-​[[[(2S,​4R)​-​1-​methyl-​4-​propyl-​2-​pyrrolidinyl]​carbonyl]​amino]​-​1-​thio-​ 2-​hexadecanoate-L-​threo-​α-​D-​galacto-​octopyranoside,monohydrochloride
S2584	Clobetasol propionate	P9-12	J18	99	38.1	61	99.1	1.60105	1.06737		466.97	192892905	25122-46-7	Clobetasol propionate is an anti-inflammatory corticosteroid used to treat various skin disorders.	Glucocorticoid Recep	Endocrinology & Hormones	www.selleckchem.com/products/clobetasol-propionate.html	(11β,​16β)​-21-​chloro-​9-​fluoro-​11-​hydroxy-​16-​methyl-​17-​(1-​oxopropoxy)​-​pregna-​1,​4-​diene-​3,​20-​dione
S2561	Clomifene citrate	P9-12	N14	99.6	39.9	59.5	99.4	1.49123	0.994152		598.08	205083645	50-41-9	Clomifene Citrate is a selective <b>estrogen receptor</b> modulator, used in the treatment of ovulation induction.	Estrogen/progestogen	Endocrinology & Hormones	www.selleckchem.com/products/Clomifene-citrate-Serophene.html	2-​[4-​(2-​chloro-​1,​2-​diphenylethenyl)​phenoxy]​-​N,​N-​diethyl-​ethanamine, 2-​hydroxy-​1,​2,​3-​propanetricarboxylat​e (1:1)
S2541	Clomipramine HCl	P9-12	N10	99.6	38.6	58.6	97.2	1.51813	1.01209		351.31	205675169	17321-77-6	Clomipramine HCl is a hydrochloride salt of clomipramine which is a serotonin transporter (SERT), norepinephrine transporter (NET) dopamine transporter (DAT) blocker with Ki of 0.14, 54 and 3 nM, respectively.	5-HT Receptor	Neuronal Signaling	www.selleckchem.com/products/Clomipramine-hydrochloride-Anafranil.html	3-​chloro-​10,​11-​dihydro-​N,​N-​dimethyl-​5H-​dibenz[b,​f]​azepine-​5-​propanamine, hydrochloride (1:1)
S2458	Clonidine HCl	P9-12	E18	99.3	39.8	59.6	99.4	1.49749	0.998325		266.5	179617748	4205-91-8	Clonidine HCl is a direct-acting α2 adrenergic agonist with an ED50 of 0.02±0.01 mg/kg.	Adrenergic Receptor	Neuronal Signaling	www.selleckchem.com/products/Clonidine-hydrochloride(Catapres).html	N-​(2,​6-​dichlorophenyl)​-​4,​5-​dihydro-1H-​imidazol-​2-​amine,hydrochloride (1:1)
S1606	Clotrimazole	P5-8	M15	99	40.6	57.3	97.9	1.41133	0.940887		344.84	205086512	23593-75-1	Clotrimazole alters the permeability of the fungal cell wall by inhibiting the biosynthesis of ergosterol, used in the treatment of fungal infections.	Others	Others	www.selleckchem.com/products/Clotrimazole(Canesten).html	1-​[(2-​chlorophenyl)​diphenylmethyl]​-1H-​imidazole
S2564	Cloxacillin Sodium	P9-12	P14	93.8	67.9	28.3	96.2	0.416789	0.27786		475.88	205674915	7081-44-9	Cloxacillin Sodium is a sodium salt of cloxacillin that is a penicillinase-resistant, acid resistant, semi-synthetic penicillin.	Others	Others	www.selleckchem.com/products/Cloxacillin-sodium-Cloxacap.html	(2S,​5R,​6R)​-6-​[[[3-​(2-​chlorophenyl)​-​5-​methyl-​4-​isoxazolyl]​carbonyl]​amino]​-​3,​3-​dimethyl-​7-​oxo-​4-​thia-​1-​azabicyclo[3.2.0]​heptane-​2-​carboxylic acid, sodium salt, hydrate (1:1:1)
S2459	Clozapine	P9-12	G18	98.9	43.3	55.7	99	1.28637	0.857583		326.82	179614937	5786-21-0	Clozapine is an atypical antipsychotic drug by acting as a <b>5-HT</b> antagonist, used in the treatment of schizophrenia.	5-HT Receptor	Neuronal Signaling	www.selleckchem.com/products/Clozapine(Clozaril).html	8-​chloro-​11-​(4-​methyl-​1-​piperazinyl)​-5H-​dibenzo[b,​e]​[1,​4]​diazepine
S2116	Conivaptan HCl	P9-12	E03	94.7	25.5	72.2	97.7	2.83137	1.88758		535.04	179730175	168626-94-6	Conivaptan HCl is an orally active, non-peptide, <b>vasopressin V1A</b> and </b>V2 receptor</b> antagonist, used in the treatment of euvolemic and hypervolemic hyponatremia.	Vasopressin Receptor	GPCR & G Protein	www.selleckchem.com/products/conivaptan-hcl-vaprisol.html	N-​[4-​[(4,​5-​dihydro-​2-​methylimidazo[4,​5-​d]​[1]​benzazepin-​6(1H)​-​yl)​carbonyl]​phenyl]​-[1,​1'-​biphenyl]​-​2-​carboxamide, hydrochloride (1:1)
S2559	Cortisone acetate	P9-12	J14	99.4	38.8	60.3	99.1	1.55412	1.03608		402.48	205675112	50-04-4	Cortisone acetate (Cortone) is an acetate salt form of cortisone that is a steroid hormone and a glucocorticoid.	Glucocorticoid Recep	Endocrinology & Hormones	www.selleckchem.com/products/Cortisone-acetate-Cortone.html	2-((8S,9S,10R,13S,14S,17R)-17-hydroxy-10,13-dimethyl-3,11-dioxo-2,3,6,7,8,9,10,11,12,13,14,15,16,17-tetradecahydro-1H-cyclopenta[a]phenanthren-17-yl)-2-oxoethyl acetate
S1536	CP-673451	P5-8	A07	27.1	52.4	43.5	95.9	0.830153	0.553435		417.5	179626344	343787-29-1	CP-673451 is a selective inhibitor of <b>PDGFRα/β</b> with <b>IC50</b> of 10 nM/1 nM in cell-free assays, exhibits >450-fold selectivity over other angiogenic receptors, has antiangiogenic and antitumor activity.	PDGFR	Protein Tyrosine Kinase	www.selleckchem.com/products/CP-673451.html	1-(2-(5-(2-methoxyethoxy)-1H-benzo[d]imidazol-1-yl)quinolin-8-yl)piperidin-4-amine
S2285	Cryptotanshinone	P9-12	F07	98.9	35.6	63.6	99.2	1.78652	1.19101		296.36	192906222	35825-57-1	Cryptotanshinone is a <b>STAT3</b> inhibitor with <b>IC50</b> of 4.6 μM in a cell-free assay, strongly inhibits phosphorylation of STAT3 Tyr705, with a small effect on STAT3 Ser727, but none against STAT1 nor STAT5.	STAT	JAK/STAT	www.selleckchem.com/products/Cryptotanshinone.html	Phenanthro[1,2-b]furan-10,11-dione, 1,2,6,7,8,9-hexahydro-1,6,6-trimethyl-, (1R)-
S1848	Curcumin	P5-8	I10	90.3	40.4	59.1	99.5	1.46287	0.975248		368.38	205676526	458-37-7	Curcumin is the principal curcuminoid of the popular Indian spice turmeric, which is a member of the ginger family (Zingiberaceae).	Others	Others	www.selleckchem.com/products/Curcumin.html	(1E,6E)-1,7-bis(4-hydroxy-3-methoxyphenyl)hepta-1,6-diene-3,5-dione
S2407	Curcumol	P9-12	I10	99.6	37.7	61.5	99.2	1.6313	1.08753		236.35	192906328	4871-97-0	Curcumol is a pure monomer isolated from Rhizoma Curcumaeis with antitumor activities.	JAK	JAK/STAT	www.selleckchem.com/products/Curcumol.html	6H-3a,6-Epoxyazulen-6-ol, octahydro-3-methyl-8-methylene-5-(1-methylethyl)-, (3S,3aS,5S,6R,8aS)-
S2057	Cyclophosphamide Monohydrate	P5-8	H16	99	39.9	59.1	99	1.4812	0.987469		279.1	205067657	6055-19-2	Cyclophosphamide Monohydrate is a nitrogen mustard alkylating agent, it attaches the alkyl group to the guanine base of DNA.	Others	Others	www.selleckchem.com/products/cyclophosphamide-monohydrate.html	2-​oxide-N,​N-​bis(2-​chloroethyl)​tetrahydro-2H-​1,​3,​2-​oxazaphosphorin-​2-​amine, hydrate (1:1)
S1514	Cyclosporine	P5-8	C03	99.3	39.1	59.9	99	1.53197	1.02131		1202.61	1128658517	79217-60-0	Cyclosporine is a <b>calcineurin phosphatase</b> pathway inhibitor, used as an immunosuppressant drug to prevent rejection in organ transplantation.	Others	Others	www.selleckchem.com/products/Cyclosporine.html	no
S2044	Cyproheptadine HCl	P5-8	F14	89.5	37.9	61.5	99.4	1.62269	1.08179		323.86	205071801	41354-29-4	Cyproheptadine HCl is a hydrochloride salt form of cyproheptadine which is a histamine receptor antagonist.	Histamine Receptor	Neuronal Signaling	www.selleckchem.com/products/cyproheptadine-hydrochloride-periactin.html	4-​(5H-​dibenzo[a,​d]​cyclohepten-​5-​ylidene)​-​1-​methyl-​piperidine,hydrochloride, hydrate (2:2:3)
S2053	Cytidine	P5-8	B16	64.9	43.1	56.6	99.7	1.31323	0.875483		243.22	205067692	65-46-3	Cytidine is a nucleoside molecule that is formed when cytosine is attached to a ribose ring, cytidine is a component of RNA.	Others	Others	www.selleckchem.com/products/cytidine.html	4-amino-1-((2R,3R,4S,5R)-3,4-dihydroxy-5-(hydroxymethyl)-tetrahydrofuran-2-yl)pyrimidin-2(1H)-one
S2287	Cytisine	P9-12	J07	99.7	38	61.2	99.2	1.61053	1.07368		190.24	181350911	485-35-8	Cytisine is a nicotinic acetylcholine receptor agonist.	AChR	Neuronal Signaling	www.selleckchem.com/products/Cytisine(Baphitoxine,-Sophorine).html	1,5-Methano-8H-pyrido[1,2-a][1,5]diazocin-8-one, 1,2,3,4,5,6-hexahydro-, (1R,5S)-
S2154	Dabigatran Etexilate	P9-12	G07	98	41.6	54.4	96	1.30769	0.871795		627.73	179636871	211915-06-9	Dabigatran Etexilate is the prodrug of dabigatran, a potent, nonpeptidic small molecule that specifically and reversibly inhibits both free and clot-bound thrombin by binding to the active site of the <b>thrombin</b> molecule.	Thrombin	Others	www.selleckchem.com/products/BIBR-1048(Dabigatran-etexilate).html	(E)-ethyl 3-(2-((4-(N'-(hexyloxycarbonyl)carbamimidoyl)phenylamino)methyl)-1-methyl-N-(pyridin-2-yl)-1H-benzo[d]imidazole-5-carboxamido)propanoate
S1849	Daidzein	P5-8	K10	98.6	39.2	59.9	99.1	1.52806	1.01871		254.24	205676309	486-66-8	Daidzein is a natural isoflavone phytoestrogen found in Leguminosae, used as a component of foods and dietary supplements.	Others	Others	www.selleckchem.com/products/Daidzein.html	7-hydroxy-3-(4-hydroxyphenyl)-4H-chromen-4-one
S1548	Dapagliflozin	P5-8	C09	98.1	40.1	59.2	99.3	1.47631	0.984206		408.87	205072653	461432-26-8	Dapagliflozin is a potent and selective <b>hSGLT2</b> inhibitor with <b>EC50</b> of 1.1 nM, exhibiting 1200-fold selectivity over hSGLT1. Phase 4.	SGLT	GPCR & G Protein	www.selleckchem.com/products/Dapagliflozin.html	(2S,3R,4R,5S,6R)-2-(3-(4-ethoxybenzyl)-4-chlorophenyl)-6-(hydroxymethyl)-tetrahydro-2H-pyran-3,4,5-triol
S2554	Daphnetin	P9-12	B14	98.4	40.9	58.4	99.3	1.42787	0.951915		178.14	205674973	486-35-1	Daphnetin, a natural coumarin derivative, is a protein kinase inhibitor, inhibits <b>EGFR</b>, <b>PKA</b> and PKC with <b>IC50</b> of 7.67 μM, 9.33 μM and 25.01 μM, respectively, also known to exhibit anti-inflammatory and anti-oxidant activities.	DNA/RNA Synthesis	DNA Damage	www.selleckchem.com/products/Daphnetin.html	7,​8-​dihydroxy-2H-​1-​benzopyran-​2-​one
S1869	Dapoxetine HCl	P5-8	I12	95.9	39.9	59.6	99.5	1.49373	0.995823		341.87	179766093	129938-20-1	Dapoxetine HCl is a short-acting novel selective serotonin reuptake inhibitor.	5-HT Receptor	Neuronal Signaling	www.selleckchem.com/products/Dapoxetine-hydrochloride(Priligy).html	(αS)​- N,​N-​dimethyl-​α-​[2-​(1-​naphthalenyloxy)​ethyl]​-benzenemethanamine, hydrochloride (1:1)
S2215	DAPT (GSI-IX)	P9-12	A17	98.4	34.5	64.6	99.1	1.87246	1.24831		432.46	205675568	208255-80-5	DAPT (GSI-IX) is a novel <b>γ-secretase</b> inhibitor, which inhibits Aβ production with <b>IC50</b> of 20 nM in HEK 293 cells.	Gamma-secretase	Proteases	www.selleckchem.com/products/DAPT-GSI-IX.html	(S)-tert-butyl 2-((S)-2-(2-(3,5-difluorophenyl)acetamido)propanamido)-2-phenylacetate
S1620	Darunavir Ethanolate	P5-8	C19	42.8	45.7	53.6	99.3	1.17287	0.781911		593.73	179646279	635728-49-3	Darunavir Ethanolate (DRV) is a nonpeptidic <b>HIV protease</b> inhibitor, used to treat HIV infection.	HIV Protease	Proteases	www.selleckchem.com/products/Darunavir-Ethanolate(Prezista).html	N-​[(1S,​2R)​-​3-​[[(4-​aminophenyl)​sulfonyl]​(2-​methylpropyl)​amino]​-​2-​hydroxy-​1-​(phenylmethyl)​propyl]​-​, (3R,​3aS,​6aR)​-​hexahydrofuro[2,​3-​b]​furan-​3-​yl carbamic acid ester, compd. with ethanol (1:1)
S1712	Deferasirox	P5-8	N11	98.8	38.8	60.6	99.4	1.56186	1.04124		373.36	205069090	201530-41-8	Deferasirox is a rationally-designed oral iron chelator.	Others	Others	www.selleckchem.com/products/Deferasirox(Exjade).html	4-​[3,​5-​bis(2-​hydroxyphenyl)​-​1H-​1,​2,​4-​triazol-​1-​yl]​-benzoic acid
S1888	Deflazacort	P5-8	I14	98.6	38.7	60.7	99.4	1.56848	1.04565		441.52	179730172	14484-47-0	Deflazacort is a glucocorticoid used as an anti-inflammatory and immunosuppressant.	Glucocorticoid Recep	Endocrinology & Hormones	www.selleckchem.com/products/Deflazacor.html	5'H-Pregna-1,4-dieno[17,16-d]oxazole-3,20-dione, 21-(acetyloxy)-11-hydroxy-2'-methyl-, (11β,16β)-
S2243	Degrasyn (WP1130)	P9-12	M21	99.1	36.8	61.7	98.5	1.67663	1.11775		384.27	192936435	856243-80-6	Degrasyn (WP1130) is a selective <b>deubiquitinase</b> (DUB: USP5, UCH-L1, USP9x, USP14, and UCH37) inhibitor and also suppresses Bcr/Abl, also a JAK2 transducer (without affecting 20S proteasome) and activator of transcription (STAT).	Bcr-Abl	Angiogenesis	www.selleckchem.com/products/WP1130.html	(S,E)-3-(6-bromopyridin-2-yl)-2-cyano-N-(1-phenylbutyl)acrylamide
S2604	Dehydroepiandrosterone (DHEA)	P9-12	B22	99.6	39.7	59.5	99.2	1.49874	0.99916		288.43	192915889	53-43-0	Dehydroepiandrosterone is an important endogenous steroid hormone, which is an <b>androgen receptor</b> antagonist and an <b>estrogen receptor</b> agonist.	Androgen Receptor	Endocrinology & Hormones	www.selleckchem.com/products/Dehydroepiandrosterone(DHEA).html	(3β)​-3-​hydroxy-androst-​5-​en-​17-​one
S1701	Desonide	P5-8	N09	98.6	36.8	62.5	99.3	1.69837	1.13225		416.51	205071743	638-94-8	Desonide is a low potency topical corticosteroid.	Glucocorticoid Recep	Endocrinology & Hormones	www.selleckchem.com/products/Desonide.html	(11β,​16α)​-11,​21-​dihydroxy-​16,​17-​[(1-​methylethylidene)​bis(oxy)​]​-pregna-​1,​4-​diene-​3,​20-​dione
S2092	Detomidine HCl	P5-8	J22	98.8	40.3	59	99.3	1.46402	0.976013		222.71	205086967	90038-01-0	Detomidine HCl produce dose-dependent sedative and analgesic effects, mediatated by activation of α2 catecholamine receptors.	Adrenergic Receptor	Neuronal Signaling	www.selleckchem.com/products/detomidine-hcl.html	4-(2,3-dimethylbenzyl)-1H-imidazole hydrochloride
S2090	Dexmedetomidine HCl	P5-8	F22	99.7	42.9	56.5	99.4	1.31702	0.878011		236.74	179625993	145108-58-3	Dexmedetomidine HCl is a highly selective and potent alpha-2 adrenoceptor agonist, which reduces anesthetic requirements for patients by providing significant sedation.	Adrenergic Receptor	Neuronal Signaling	www.selleckchem.com/products/dexmedetomidine-hcl-precedex.html	5-​[(1S)​-​1-​(2,​3-​dimethylphenyl)​ethyl]​-​1H-​imidazole,hydrochloride (1:1)
S2123	Dextrose	P9-12	O03	99.5	37.7	61.4	99.1	1.62865	1.08576		180.16	192906161	50-99-7	Dextrose, a simple sugar (monosaccharide), is an important carbohydrate in biology.	Others	Others	www.selleckchem.com/products/Dextrose(D-glucose).html	(2R,3S,4R,5R)-2,3,4,5,6-pentahydroxyhexanal
S2177	Dichlorphenamide	P9-12	A11	98.8	37.5	61.4	98.9	1.63733	1.09156		305.16	179729862	120-97-8	Dichlorphenamide is a sulfonamide and a carbonic anhydrase inhibitor of the meta-Disulfamoylbenzene class.	Carbonic Anhydrase	Metabolism	www.selleckchem.com/products/Dichlorphenamide(Diclofenamide).html	4,5-dichlorobenzene-1,3-disulfonamide
S2028	Diclazuril	P5-8	L10	99.4	40.3	58.9	99.2	1.46154	0.974359		407.64	179611410	101831-37-2	Diclazuril is an anti-coccidial drug.	Others	Others	www.selleckchem.com/products/diclazuril.html	2,​6-​dichloro-​α-​(4-​chlorophenyl)​-​4-​(4,​5-​dihydro-​3,​5-​dioxo-​1,​2,​4-​triazin-​2(3H)​-​yl)​-benzeneacetonitrile
S1903	Diclofenac Sodium	P5-8	O16	99.5	37.3	62.1	99.4	1.66488	1.10992		318.13	205676401	15307-79-6	Diclofenac Sodium is a non-selective </b>COX</b> inhibitor with <b>IC50</b> of 0.5 μg/ml and 0.5 μg/ml for COX-1 and -2 in intact cells, respectively, used as a nonsteroidal anti-inflammatory drug (NSAID) to relieve pain and reduce swelling in flammation.	COX	Neuronal Signaling	www.selleckchem.com/products/Diclofenac-sodium.html	2-​[(2,​6-​dichlorophenyl)​amino]​-​benzeneacetic acid,sodium salt (1:1)
S1702	Didanosine	P5-8	P09	98.5	39.3	60.1	99.4	1.52926	1.01951		236.23	205082701	69655-05-6	Didanosine is a reverse transcriptase inhibitor with an IC50 of 0.49 μM.	Reverse Transcriptas	Microbiology	www.selleckchem.com/products/Didanosine(Videx).html	2',​3'-​dideoxy-inosine
S1859	Diethylstilbestrol	P5-8	C12	98.2	37.9	61.2	99.1	1.61478	1.07652		268.35	205071725	56-53-1	Diethylstilbestrol, a synthetic nonsteroidal estrogen used in the treatment of menopausal and postmenopausal disorders.	Estrogen/progestogen	Endocrinology & Hormones	www.selleckchem.com/products/Diethylstilbestrol(Stilbestrol).html	4,​4'-​[(1E)​-​1,​2-​diethyl-​1,​2-​ethenediyl]​bis-phenol
S2290	Dihydroartemisinin (DHA)	P9-12	L07	99.6	37	62.1	99.1	1.67838	1.11892		284.35	1128658229	71939-50-9	Dihydroartemisinin (DHA) is a semi-synthetic derivative of artemisinin and isolated from the traditional Chinese herb Artemisia annua.	Others	Others	www.selleckchem.com/products/Dihydroartemisinin(DHA).html	3,12-Epoxy-12H-pyrano[4,3-j]-1,2-benzodioxepin-10-ol, decahydro-3,6,9-trimethyl-, (3R,5aS,6R,8aS,9R,10S,12R,12aR)-
S2399	Dihydromyricetin	P9-12	M08	99.3	38.2	60.7	98.9	1.58901	1.05934		320.25	192906183	27200-12-0	Dihydromyricetin (Ampelopsin, Ampeloptin) is a natural antioxidant flavonoid from Ampelopsis grossedentata.	GABA Receptor	Neuronal Signaling	www.selleckchem.com/products/Dihydromyricetin-Ampeloptin.html	(2R,3R)-3,5,7-trihydroxy-2-(3,4,5-trihydroxyphenyl)-2,3-dihydrochromen-4-one
S1865	Diltiazem HCl	P5-8	E12	93.4	36.3	63.1	99.4	1.73829	1.15886		450.98	181351818	33286-22-5	Diltiazem HCl (Tiazac) is a benzothiazepine derivative with vasodilating action due to its antagonism of the actions of the calcium ion in membrane functions.	Calcium Channel	Transmembrane Transporters	www.selleckchem.com/products/Diltiazem-HCl(Tiazac).html	(2S,​3S)​- 3-​(acetyloxy)​-​5-​[2-​(dimethylamino)​ethyl]​-​2,​3-​dihydro-​2-​(4-​methoxyphenyl)​-1,​5-​benzothiazepin-​4(5H)​-​one,hydrochloride (1:1)
S2586	Dimethyl Fumarate	P9-12	N18	99.5	38.7	60.6	99.3	1.56589	1.04393		144.13	205674954	624-49-7	Dimethyl fumarate (DMF)is the methyl ester of fumaric acid, used to treat people with relapsing forms of multiple sclerosis.	Others	Others	www.selleckchem.com/products/dimethyl-Fumarate.html	(2E)​-​2-​butenedioic acid 1,​4-​dimethyl ester
S2380	Diosmetin	P9-12	K04	84.4	61.7	34	95.7	0.551053	0.367369		300.26	192905552	520-34-3	Diosmetin is a bioflavonoid found in spearmint, oregano, and many other plants.	P450 (e.g. CYP17)	Metabolism	www.selleckchem.com/products/Diosmetin(Luteolin-4-methyl-ether).html	4H-1-Benzopyran-4-one, 5,7-dihydroxy-2-(3-hydroxy-4-methoxyphenyl)-
S2292	Diosmin	P9-12	N07	99.6	38.3	60.7	99	1.58486	1.05657		608.55	192907222	520-27-4	Diosmin is a semisynthetic phlebotropic agent and a member of the flavonoid family.	Others	Others	www.selleckchem.com/products/Diosmin.html	4H-1-Benzopyran-4-one, 7-[[6-O-(6-deoxy-α-L-mannopyranosyl)-β-D-glucopyranosyl]oxy]-5-hydroxy-2-(3-hydroxy-4-methoxyphenyl)-
S1866	Diphenhydramine HCl	P5-8	G12	97.8	40.9	58	98.9	1.41809	0.945395		291.82	181365106	147-24-0	Diphenhydramine HCl (Benadryl), a histamine H1 antagonist used as an antiemetic, antitussive, for dermatoses and pruritus, for hypersensitivity reactions, as a hypnotic, an antiparkinson, and as an ingredient in common cold preparations.	Histamine Receptor	Neuronal Signaling	www.selleckchem.com/products/Diphenhydramine-hydrochloride(Benadryl).html	2-​(diphenylmethoxy)​-​N,​N-​dimethyl-​ethanamine, hydrochloride (1:1)
S1680	Disulfiram	P5-8	H07	99	38.6	60.6	99.2	1.56995	1.04663		296.54	192930945	97-77-8	Disulfiram is a specific inhibitor of <b>aldehyde-dehydrogenase (ALDH1)</b>, used for the treatment of chronic alcoholism by producing an acute sensitivity to alcohol.	Dehydrogenase	Metabolism	www.selleckchem.com/products/Disulfiram(Antabuse).html	N,​N,​N',​N'-​tetraethyl-thioperoxydicarbonic diamide([(H2N)​C(S)​]​2S2)
S1703	Divalproex Sodium	P5-8	B11	98.4	38.5	60.5	99	1.57143	1.04762		310.41	179645821	76584-70-8	Divalproex Sodium, consisting of a compound of sodium valproate and valproic acid in a 1:1 molar relationship in an enteric coated form, is a <b>HDAC</b> inhibitor, used in the treatment for epilepsy.	Autophagy	Autophagy	www.selleckchem.com/products/Divalproex-sodium.html	2-​propyl-pentanoic acid, sodium salt (2:1)
S2293	DL-Carnitine HCl	P9-12	P07	99.3	38.2	60.7	98.9	1.58901	1.05934		197.66	192925823	461-05-2	DL-Carnitine HCl is a quaternary ammonium compound biosynthesized from the amino acids lysine and methionine.	Others	Others	www.selleckchem.com/products/DL-Carnitine-hydrochloride.html	3-​carboxy-​2-​hydroxy-​N,​N,​N-​trimethyl-​1-​propanaminium,chloride (1:1)
S2381	D-Mannitol	P9-12	M04	99.5	38.3	60.8	99.1	1.58747	1.05831		182.17	179679331	69-65-8	D-Mannitol is an osmotic diuretic agent and a weak renal vasodilator.	Others	Others	www.selleckchem.com/products/D-Mannitol(Osmitrol).html	(2R,3R,4R,5R)-hexane-1,2,3,4,5,6-hexaol
S1537	DMXAA (Vadimezan)	P5-8	C07	98.5	37.7	61.7	99.4	1.6366	1.09107		282.29	192907630	117570-53-3	DMXAA (Vadimezan) is a <b>vascular disrupting agents (VDA)</b> and competitive inhibitor of DT-diaphorase with <b>K<sub>i</sub></b> of 20 μM and <b>IC50</b> of 62.5 μM in cell-free assays, respectively. Phase 3.	VDA	Angiogenesis	www.selleckchem.com/products/DMXAA(ASA404).html	2-(5,6-dimethyl-9-oxo-9H-xanthen-4-yl)acetic acid
S1658	Dofetilide	P5-8	N03	99.5	38.2	61.2	99.4	1.60209	1.06806		441.56	1128657120	115256-11-6	Dofetilide is a selective <b>potassium channel ((hERG))</b> blocker, used as a Class III antiarrhythmic drug.	Potassium Channel	Transmembrane Transporters	www.selleckchem.com/products/Dofetilide(Tikosyn).html	N-​[4-​[2-​[methyl[2-​[4-​[(methylsulfonyl)​amino]​phenoxy]​ethyl]​amino]​ethyl]​phenyl]​-methanesulfonamide
S2461	Domperidone	P9-12	K18	99.5	39.2	59.7	98.9	1.52296	1.01531		425.91	179611480	57808-66-9	Domperidone is an oral <b>dopamine D2 receptor</b> antagonist, used to treat nausea and vomiting.	Dopamine Receptor	Neuronal Signaling	www.selleckchem.com/products/Domperidone(Motilium).html	5-​chloro-​1-​[1-​[3-​(2,​3-​dihydro-​2-​oxo-​1H-​benzimidazol-​1-​yl)​propyl]​-​4-​piperidinyl]​-​1,​3-​dihydro-2H-​benzimidazol-​2-​one
S2529	Dopamine HCl	P9-12	L08	99.4	38.3	60.8	99.1	1.58747	1.05831		189.64	205675516	62-31-7	Dopamine HCl is a catecholamine neurotransmitter present in a wide variety of animals,And a dopamine D1-5 receptors agonist.	Dopamine Receptor	Neuronal Signaling	www.selleckchem.com/products/Dopamine-hydrochloride-Inotropin.html	4-(2-aminoethyl)benzene-1,2-diol hydrochloride
S2045	Doxifluridine	P5-8	H14	94.2	46.7	51.7	98.4	1.10707	0.738044		246.19	179611429	3094-09-5	Doxifluridine is a thymidine phosphorylase activator for PC9-DPE2 cells with IC50 of 0.62 μM.	Others	Others	www.selleckchem.com/products/doxifluridine.html	5'-​deoxy-​5-​fluoro-uridine
S2084	Duloxetine HCl	P5-8	N20	98.9	40.3	59.1	99.4	1.4665	0.977667		333.88	179679060	136434-34-9	Duloxetine HCl is a serotonin-norepinephrine reuptake inhibitor with K<sub>i</sub> of 4.6 nM, used for treatment of major depressive disorder and generalized anxiety disorder (GAD).	5-HT Receptor	Neuronal Signaling	www.selleckchem.com/products/duloxetine-hcl-cymbalta.html	(γS)​-N-​methyl-​γ-​(1-​naphthalenyloxy)​-2-​thiophenepropanamine, hydrochloride (1:1)
S2041	Dyclonine HCl	P5-8	P12	97.8	41.1	58.1	99.2	1.41363	0.942417		325.87	179628169	536-43-6	Dyclonine HCl is a hydrochloride salt form of dyclonine which is an oral anaesthetic.	Others	Others	www.selleckchem.com/products/dyclonine-hydrochloride.html	1-​(4-​butoxyphenyl)​-​3-​(1-​piperidinyl)​-1-​propanone,hydrochloride (1:1)
S2535	Econazole nitrate	P9-12	F10	99.5	40	58.1	98.1	1.4525	0.968333		444.7	205083625	24169-02-6	Econazole nitrate (Spectazole) is an imidazole class antifungal medication.	Others	Others	www.selleckchem.com/products/Econazole-nitrate-Spectazole.html	1-​[2-​[(4-​chlorophenyl)​methoxy]​-​2-​(2,​4-​dichlorophenyl)​ethyl]​-​1H-​imidazole, nitrate (1:1)
S2229	Eltrombopag Olamine	P9-12	K19	99.5	38.7	60.6	99.3	1.56589	1.04393		564.63	1128659565	496775-62-3	Eltrombopag Olamine is a member of the biarylhydrazone class, which is a nonpeptide agonist of the <b>thrombopoietin receptor (TpoR)</b>.	Others	Others	www.selleckchem.com/products/Eltrombopag-SB-497115-GR.html	3'-[(2Z)-2-[1-(3,4-dimethylphenyl)-1,5-dihydro-3-methyl-5-oxo-4H-pyrazol-4-ylidene]hydrazinyl]-2'-hydroxy-[1,1'-Biphenyl]-3-carboxylic acid compd.with 2-aminoethanol (1:2)
S2001	Elvitegravir (GS-9137, JTK-303)	P5-8	H06	99.1	36.5	62.7	99.2	1.71781	1.14521		447.88	179711622	697761-98-1	Elvitegravir (GS-9137, JTK-303) is an HIV integrase inhibitor for <b>HIV-1 IIIB</b>, <b>HIV-2 EHO</b> and <b>HIV-2 ROD</b> with <b>IC50</b> of 0.7 nM, 2.8 nM and 1.4 nM in cell-free assays, respectively.	Integrase	Microbiology	www.selleckchem.com/products/Elvitegravir.html	(S)-6-(3-chloro-2-fluorobenzyl)-1-(1-hydroxy-3-methylbutan-2-yl)-7-methoxy-4-oxo-1,4-dihydroquinoline-3-carboxylic acid
S2295	Emodin	P9-12	B09	98.9	38.3	61.1	99.4	1.5953	1.06353		270.24	1128658390	518-82-1	Emodin is a purgative resin, 6-methyl-1,3,8-trihydroxyanthraquinone, from rhubarb, the buckthorn and Japanese Knotweed (Fallopia japonica).	Dehydrogenase	Metabolism	www.selleckchem.com/products/Emodin.html	1,3,8-Trihydroxy-6-methylanthraquinone
S1704	Emtricitabine	P5-8	D11	96.5	40.2	59.4	99.6	1.47761	0.985075		247.25	192925815	143491-57-0	Emtricitabine (FTC) is a nucleoside <b>reverse transcriptase</b> inhibitor that has activity against both human immunodeficiency virus (HIV) and hepatitis B virus.	Reverse Transcriptas	Microbiology	www.selleckchem.com/products/Emtricitabine.html	4-​amino-​5-​fluoro-​1-​[(2R,​5S)​-​2-​(hydroxymethyl)​-​1,​3-​oxathiolan-​5-​yl]​-2(1H)​-​pyrimidinone
S1941	Enalapril Maleate	P5-8	G22	99.4	40.6	58.8	99.4	1.44828	0.965517		492.52	205083460	76095-16-4	Enalapril Maleate is an <b>angiotensin-converting enzyme (ACE)</b> inhibitor, used in the treatment of hypertension, diabetic nephropathy, and chronic heart failure.	RAAS	Endocrinology & Hormones	www.selleckchem.com/products/Enalapril-maleate(Vasotec).html	N-​[(1S)​-​1-​(ethoxycarbonyl)​-​3-​phenylpropyl]​-​L-​alanyl-​L-​proline,(2Z)​-​2-​butenedioate (1:1)
S1657	Enalaprilat Dihydrate	P5-8	L03	99.2	36.2	63	99.2	1.74033	1.16022		348.4	179629280	84680-54-6	Enalaprilat is an <b>angiotensin-converting enzyme (ACE)</b> inhibitor with <b>IC50</b> of 1.94 nM.	RAAS	Endocrinology & Hormones	www.selleckchem.com/products/Enalaprilat.html	N-​[(1S)​-​1-​carboxy-​3-​phenylpropyl]​-​L-​alanyl-L-​proline, hydrate (1:2)
S2018	ENMD-2076 L-(+)-Tartaric acid	P5-8	P08	70.2	50.8	46.1	96.9	0.90748	0.604987		525.56	1128653652	1291074-87-7	ENMD-2076 L-(+)-Tartaric acid is the tartaric acid of ENMD-2076, selective activity against <b>Aurora A</b> and <b>Flt3</b> with <b>IC50</b> of 14 nM and 1.86 nM, 25-fold more selective for Aurora A than Aurora B and less potent to VEGFR2/KDR and VEGFR3, FGFR1 and FGFR2 and PDGFRα. Phase 2.	FLT3	Angiogenesis	www.selleckchem.com/products/enmd-2076-l-tartaric-acid.html	(E)-N-(5-methyl-1H-pyrazol-3-yl)-6-(4-methylpiperazin-1-yl)-2-styrylpyrimidin-4-amine,L-(+)-Tartaric acid
S1756	Enoxacin	P5-8	H19	98.4	39	60.4	99.4	1.54872	1.03248		320.32	205071280	74011-58-8	Enoxacin is an oral broad-spectrum fluoroquinolone antibacterial agent used in the treatment of urinary tract infections and gonorrhea. Insomnia is a common adverse effect.	Topoisomerase	DNA Damage	www.selleckchem.com/products/Enoxacin(Penetrex).html	1-​ethyl-​6-​fluoro-​1,​4-​dihydro-​4-​oxo-​7-​(1-​piperazinyl)​-1,​8-​naphthyridine-​3-​carboxylic acid
S2296	Enoxolone	P9-12	D09	99.5	40.2	59	99.2	1.46766	0.978441		470.68	181349495	471-53-4	Enoxolone is a pentacyclic triterpenoid derivative of the beta-amyrin type obtained from the hydrolysis of glycyrrhizic acid, which was obtained from the herb liquorice.	Dehydrogenase	Metabolism	www.selleckchem.com/products/Enoxolone(Glycyrrhetin).html	Olean-12-en-29-oic acid, 3-hydroxy-11-oxo-, (3β,20β)-
S2035	Epalrestat	P5-8	F12	93.2	39.9	59.5	99.4	1.49123	0.994152		319.4	205071266	82159-09-9	Epalrestat is an aldose reductase inhibitor with IC50 of 72 nM.	Others	Others	www.selleckchem.com/products/epalrestat.html	(5Z)​-5-​[(2E)​-​2-​methyl-​3-​phenyl-​2-​propen-​1-​ylidene]​-​4-​oxo-​2-​thioxo-3-​thiazolidineacetic acid
S2521	Epinephrine Bitartrate	P9-12	N06	99.5	40.5	58.6	99.1	1.44691	0.964609		333.29	192907848	51-42-3	Epinephrine Bitartrate is an alpha- and beta-adrenergic receptor stimulator.	Adrenergic Receptor	GPCR & G Protein	www.selleckchem.com/products/Epinephrine-bitartrate-Adrenalinium.html	4-​[(1R)​-​1-​hydroxy-​2-​(methylamino)​ethyl]​-1,​2-​benzenediol​, (2R,​3R)​-​2,​3-​dihydroxybutanedioat​e (1:1)
S2450	Equol	P9-12	E16	99.6	37.4	61.6	99	1.64706	1.09804		242.27	181365246	531-95-3	Equol ,a metabolite of soybeans, is an important isoflavone in humans，specifically binds to 5α-DHT, has a modest affinity for recombinant estrogen receptor ERβ. Phase 2.	Estrogen/progestogen	Endocrinology & Hormones	www.selleckchem.com/products/equol.html	2H-1-Benzopyran-7-ol, 3,4-dihydro-3-(4-hydroxyphenyl)-, (3S)-
S1825	Erdosteine	P5-8	K06	99.2	41.1	58.4	99.5	1.42092	0.947283		249.31	205083466	84611-23-4	Erdosteine is a mucolytic which is used in treatment of excessive viscous mucus.	Others	Others	www.selleckchem.com/products/erdosteine.html	2-​[[2-​oxo-​2-​[(tetrahydro-​2-​oxo-​3-​thienyl)​amino]​ethyl]​thio]​-acetic acid
S1598	Erteberel (LY500307)	P5-8	C15	0.49	70.8	25	95.8	0.353107	0.235405		282.33	1128654505	533884-09-2	LY500307 is a potent, selective <b>estrogen receptor β</b> agonist with <b>EC50</b> of 0.66 nM, 32-fold selectivity against estrogen receptor α. Phase 2.	Estrogen/progestogen	Endocrinology & Hormones	www.selleckchem.com/products/LY500307.html	(3aS,4R,9bR)-4-(4-hydroxyphenyl)-1,2,3,3a,4,9b-hexahydrocyclopenta[c]chromen-8-ol
S1635	Erythromycin	P5-8	I21	98.9	39.9	59.3	99.2	1.48622	0.99081		733.93	179645632	114-07-8	Erythromycin is a macrolide antibiotic that has an antimicrobial spectrum similar to or slightly wider than that of penicillin (IC50=1.5 μg/ml).	Others	Others	www.selleckchem.com/products/Erythromycin(E-Mycin).html	no
S1743	Esomeprazole Magnesium	P5-8	N17	99.4	38.5	60.5	99	1.57143	1.04762		713.12	179625485	161973-10-0	Esomeprazole Magnesium is a <b>proton pump</b> inhibitor to reduce gastric acid secretion.	Proton Pump	Transmembrane Transporters	www.selleckchem.com/products/Esomeprazole-magnesium(Nexium).html	(T-​4)​-bis[6-​methoxy-​2-​[(S)​-​[(4-​methoxy-​3,​5-​dimethyl-​2-​pyridinyl)​methyl]​sulfinyl-​κO]​-​1H-​benzimidazolato-​κN3]​-magnesium
S2233	Esomeprazole Sodium	P9-12	C21	99.5	37.6	61.6	99.2	1.6383	1.0922		367.4	192925711	161796-78-7	Esomeprazole Sodium is a sodium salt of esomeprazole that is a potent proton pump inhibitor with an IC50 of 0.076 mg/kg.	ATPase	Transmembrane Transporters	www.selleckchem.com/products/Esomeprazole-sodium-Nexium-I.V..html	1H-Benzimidazole, 6-methoxy-2-[(S)-[(4-methoxy-3,5-dimethyl-2-pyridinyl)methyl]sulfinyl]-, sodium salt (1:1)
S1709	Estradiol	P5-8	L11	98.4	39.2	59.7	98.9	1.52296	1.01531		272.38	179646036	50-28-2	Estradiol, or more precisely, 17β-estradiol, is a human sex hormone and steroid, and the primary female sex hormone.	Estrogen/progestogen	Endocrinology & Hormones	www.selleckchem.com/products/Estradiol.html	(17β)​-estra-​1,​3,​5(10)​-​triene-​3,​17-​diol
S2466	Estriol	P9-12	M18	99.5	39.5	59.8	99.3	1.51392	1.00928		288.39	179611732	50-27-1	Estriol is an antagonist of the G-protein coupled <b>estrogen receptor</b> in estrogen receptor-negative breast cancer cells.	Estrogen/progestogen	Endocrinology & Hormones	www.selleckchem.com/products/Estriol(Oestriol).html	(16α,​17β)​-estra-​1,​3,​5(10)​-​triene-​3,​16,​17-​triol
S1665	Estrone	P5-8	B05	98.6	36.6	62.6	99.2	1.71038	1.14026		270.37	1128658571	53-16-7	Estrone is an estrogenic hormone.	Estrogen/progestogen	Endocrinology & Hormones	www.selleckchem.com/products/Estrone.html	3-​hydroxy-estra-​1,​3,​5(10)​-​trien-​17-​one
S1625	Ethinyl Estradiol	P5-8	I19	95.8	44.6	54.2	98.8	1.21525	0.810164		296.4	192904679	57-63-6	Ethinyl Estradiol is an orally bio-active estrogen used in almost all modern formulations of combined oral contraceptive pills.	Estrogen/progestogen	Endocrinology & Hormones	www.selleckchem.com/products/Ethinyl-Estradiol.html	(17α)​-19-​Norpregna-​1,​3,​5(10)​-​trien-​20-​yne-​3,​17-​diol
S1541	EX 527 (Selisistat)	P5-8	I07	98.7	38.7	60.8	99.5	1.57106	1.04737		248.71	205072620	49843-98-3	EX 527 is a potent and selective <b>SIRT1</b> inhibitor with <b>IC50</b> of 38 nM in a cell-free assay, exhibits >200-fold selectivity against SIRT2 and SIRT3.	Sirtuin	Epigenetics	www.selleckchem.com/products/EX-527.html	(S)-6-chloro-2,3,4,9-tetrahydro-1H-carbazole-1-carboxamide
S1655	Ezetimibe	P5-8	J03	99.5	38.3	61	99.3	1.59269	1.06179		409.4	1128657628	163222-33-1	Ezetimibe is a potent, selective, cholesterol absorption inhibitor, used to lower cholesterol.	Others	Others	www.selleckchem.com/products/Ezetimibe(Zetia).html	(3R,​4S)​-1-​(4-​fluorophenyl)​-​3-​[(3S)​-​3-​(4-​fluorophenyl)​-​3-​hydroxypropyl]​-​4-​(4-​hydroxyphenyl)​-​2-​azetidinone
S2467	Famciclovir	P9-12	O18	99.4	37.7	61.7	99.4	1.6366	1.09107		321.33863	205675171	104227-87-4	Famciclovir is a guanine analogue antiviral drug used for the treatment of various herpesvirus infections.	Others	Others	www.selleckchem.com/products/Famciclovir(Famvir).html	2-​[2-​(2-​amino-​9H-​purin-​9-​yl)​ethyl]​-1,​3-​propanediol 1,​3-​diacetate
S2078	Famotidine	P5-8	D20	95.1	38.2	61.3	99.5	1.60471	1.06981		337.45	205071290	76824-35-6	Famotidine is a histamine H2–receptor antagonist with IC50 of 0.6 mM, commonly used to treat heartburn, GERD, ulcers, and other digestive conditions.	Histamine Receptor	Neuronal Signaling	www.selleckchem.com/products/famotidine-pepcid.html	3-​[[[2-​[(aminoiminomethyl)​amino]​-​4-​thiazolyl]​methyl]​thio]​-​N-​(aminosulfonyl)​-propanimidamide
S1573	Fasudil (HA-1077) HCl	P5-8	O11	99.4	36.8	62.2	99	1.69022	1.12681		327.83	179626720	105628-07-7	Fasudil (HA-1077) HCl is a potent inhibitor of <b>ROCK-II</b>, <b>PKA</b>, <b> PKG</b>, <b> PKC</b>, and <b>MLCK</b> with <b>K<sub>i</sub></b> of 0.33 μM, 1.6 μM, 1.6 μM, 3.3 μM and 36 μM in cell-free assays, respectively.	ROCK	Cell Cycle	www.selleckchem.com/products/Fasudil-HCl(HA-1077).html	5-(1,4-diazepan-1-ylsulfonyl)isoquinoline hydrochloride
S1547	Febuxostat	P5-8	A09	98.8	41	58.1	99.1	1.41707	0.944715		316.37	179765694	144060-53-7	Febuxostat is a selective <b>xanthine oxidase</b> inhibitor with <b>K<sub>i</sub></b> of 0.6 nM.	Others	Others	www.selleckchem.com/products/Febuxostat(Uloric).html	2-(3-cyano-4-isobutoxyphenyl)-4-methylthiazole-5-carboxylic acid
S1885	Felodipine	P5-8	G14	7.61	31.6	64.1	95.7	2.02848	1.35232		384.25	181358145	72509-76-3	Felodipine is a selective <b>L-type Ca<sup>2+</sup> channel</b> blocker with <b>IC50</b> of 0.15 nM.	Calcium Channel	Transmembrane Transporters	www.selleckchem.com/products/Felodipine(Plendil).html	4-​(2,​3-​dichlorophenyl)​-​1,​4-​dihydro-​2,​6-​dimethyl-3,​5-​pyridinedicarboxylic acid-3-​ethyl 5-​methyl ester
S2468	Fenbendazole	P9-12	A20	86.2	58.3	36.8	95.1	0.631218	0.420812		299.35	205675508	43210-67-9	Fenbendazole is a broad spectrum benzimidazole anthelmintic used against gastrointestinal parasites with an IC50 of about 0.01 μg/mL.	Others	Others	www.selleckchem.com/products/Fenbendazole(Panacur).html	N-​[6-​(phenylthio)​-​1H-​benzimidazol-​2-​yl]​-carbamic acid methyl ester
S1823	Fenoprofen Calcium	P5-8	I06	99.3	37.3	61.8	99.1	1.65684	1.10456		522.6	205676354	34597-40-5	Fenoprofen Calcium is a nonsteroidal, anti-inflammatory antiarthritic agent.	Others	Others	www.selleckchem.com/products/fenoprofen-calcium.html	α-​methyl-​3-​phenoxy-benzeneacetic acid,calcium salt (2:1)
S2031	Fenticonazole Nitrate	P5-8	B12	82.5	53.6	42.6	96.2	0.794776	0.529851		518.41	179727191	73151-29-8	Fenticonazole Nitrate is an azole antifungal agent.	Others	Others	www.selleckchem.com/products/fenticonazole-nitrate.html	1-​[2-​(2,​4-​dichlorophenyl)​-​2-​[[4-​(phenylthio)​phenyl]​methoxy]​ethyl]​-​1H-​imidazole,nitrate (1:1)
S2300	Ferulic Acid	P9-12	J09	99.6	37.5	61.6	99.1	1.64267	1.09511		194.19	205675574	1135-24-6	Ferulic Acid is a hydroxycinnamic acid and a type of organic compound found in the Ferula assafoetida L. or Ligusticum chuanxiong.	Others	Others	www.selleckchem.com/products/Fumalic-acid(Ferulic-acid).html	3-​(4-​hydroxy-​3-​methoxyphenyl)​-2-​propenoic acid
S2240	Fesoterodine Fumarate	P9-12	K21	99.5	39.9	59.2	99.1	1.48371	0.98914		527.65	1128658067	286930-03-8	Fesoterodine Fumarate is a prodrug of 5-hydroxymethyl tolterodine that is a <b>muscarinic AChR receptor</b> antagonist, used to treat overactive bladder syndrome.	AChR	Neuronal Signaling	www.selleckchem.com/products/Fesoterodine-fumarate-Toviaz.html	(R)-2-(3-(diisopropylamino)-1-phenylpropyl)-4-(hydroxymethyl)phenyl isobutyrate fumarate
S2298	Fisetin	P9-12	F09	99.5	37.5	62	99.5	1.65333	1.10222		286.24	1128658441	528-48-3	Fisetin (Fustel) is a potent sirtuin activating compound (STAC) and an agent that modulates sirtuins.	Sirtuin	Epigenetics	www.selleckchem.com/products/Fisetin(Fustel).html	4H-1-Benzopyran-4-one, 2-(3,4-dihydroxyphenyl)-3,7-dihydroxy-
S1666	Flucytosine	P5-8	D05	97.1	40	59.4	99.4	1.485	0.99		129.09	1128658492	2022-85-7	Flucytosine (5-Fluorocytosine, 5-FC) is an <b>antifungal</b> drug with <b>IC50</b> of 0.93 μM in C. albicans.	Others	Others	www.selleckchem.com/products/Flucytosine(Ancobon).html	6-​amino-​5-​fluoro-2(1H)​-​pyrimidinone
S2030	Flunarizine 2HCl	P5-8	P10	90.8	45.7	52.7	98.4	1.15317	0.768782		477.42	179612995	30484-77-6	Flunarizine 2HCl is a dihydrochloride salt form which is a calcium channel blocker with a K<sub>i</sub> of 68 nM.	Calcium Channel	Transmembrane Transporters	www.selleckchem.com/products/flunarizine-dihydrochloride.html	1-​[bis(4-​fluorophenyl)​methyl]​-​4-​[(2E)​-​3-​phenyl-​2-​propen-​1-​yl]​-piperazine,hydrochloride (1:2)
S2470	Fluocinolone Acetonide	P9-12	C20	99.2	40.8	58.1	98.9	1.42402	0.949346		452.4999	205675427	67-73-2	Fluocinolone Acetonide is a corticosteroid that binds to the cytosolic glucocorticoid receptor.	Glucocorticoid Recep	Endocrinology & Hormones	www.selleckchem.com/products/Fluocinolone-acetonide(Flucort-N).html	(6α,​11β,​16α)​-6,​9-​difluoro-​11,​21-​dihydroxy-​16,​17-​[(1-​methylethylidene)​bis(oxy)​]​-​pregna-​1,​4-​diene-​3,​20-​dione
S2608	Fluocinonide	P9-12	J22	99.5	39.1	59.9	99	1.53197	1.02131		494.52	205083616	356-12-7	Fluocinonide (Vanos) is a potent glucocorticoid steroid used topically as anti-inflammatory agent for the treatment of skin disorders such as eczema.	Glucocorticoid Recep	Endocrinology & Hormones	www.selleckchem.com/products/Fluocinonide(Vanos).html	(6α,​11β,​16α)​-21-​(acetyloxy)​-​6,​9-​difluoro-​11-​hydroxy-​16,​17-​[(1-​methylethylidene)​bis(oxy)​]​-​pregna-​1,​4-​diene-​3,​20-​dione
S1679	Flurbiprofen	P5-8	F07	93.4	43.5	54.9	98.4	1.26207	0.841379		244.26	1128658548	5104-49-4	Flurbiprofen is a member of the phenylalkanoic acid derivative family of non-steroidal anti-inflammatory drugs (NSAIDs).	Others	Others	www.selleckchem.com/products/Flurbiprofen(Ansaid).html	2-Fluoro-α-methyl-[1,1'-biphenyl]-4-acetic acid
S1908	Flutamide	P5-8	G18	98.6	34.5	64.7	99.2	1.87536	1.25024		276.21	181346728	13311-84-7	Flutamide is an antiandrogen drug, with its active metablolite binding at androgen receptor with <b>K<sub>i</sub></b> values of 55 nM, and primarily used to treat prostate cancer.	Androgen Receptor	Endocrinology & Hormones	www.selleckchem.com/products/Flutamide(Eulexin).html	2-​methyl-​N-​[4-​nitro-​3-​(trifluoromethyl)​phenyl]​-propanamide
S1992	Fluticasone propionate	P5-8	D06	96.1	38.5	61	99.5	1.58442	1.05628		500.57	179628551	80474-14-2	Fluticasone Propionate is a synthetic <b>glucocorticoid</b>, used to treat non-allergic and allergic rhinitis.	Glucocorticoid Recep	Endocrinology & Hormones	www.selleckchem.com/products/fluticasone-propionate-Flonase-Veramyst.html	(6α,​11β,​16α,​17α)​-androsta-​1,​4-​diene-​17-​carbothioic acid-6,​9-​difluoro-​11-​hydroxy-​16-​methyl-​3-​oxo-​17-​(1-​oxopropoxy)​-​S-​(fluoromethyl) ester
S1909	Fluvastatin Sodium	P5-8	I18	96.2	47.9	50.9	98.8	1.06263	0.70842		433.45	192934610	93957-55-2	Fluvastatin Sodium inhibits <b>HMG-CoA reductase</b> activity with <b>IC50</b> of 8 nM in a cell-free assay.	HMG-CoA Reductase	Metabolism	www.selleckchem.com/products/Fluvastatin-Sodium(Lescol).html	sodium (3S,5R,E)-7-(3-(4-fluorophenyl)-1-isopropyl-1H-indol-2-yl)-3,5-dihydroxyhept-6-enoate
S2208	Formestane	P9-12	K15	99.6	39.9	59.5	99.4	1.49123	0.994152		302.41	179617732	566-48-3	Formestane is a second generation selective aromatase inhibitor with an IC50 of 80 nM.	Aromatase	Endocrinology & Hormones	www.selleckchem.com/products/Formestane.html	(8R,9S,10R,13S,14S)-4-hydroxy-10,13-dimethyl-1,7,8,9,10,11,12,13,15,16-decahydro-2H-cyclopenta[a]phenanthrene-3,17(6H,14H)-dione
S2299	Formononetin	P9-12	H09	98.8	50.2	48.4	98.6	0.964143	0.642762		268.26	1128658425	485-72-3	Formononetin is a phytoestrogen from the root of Astragalus membranaceus and an O-methylated isoflavone.	Others	Others	www.selleckchem.com/products/Formononetin(Formononetol).html	7-Hydroxy-3-(4-methoxyphenyl)chromen-4-one
S2020	Formoterol Hemifumarate	P5-8	B10	98.6	37.2	61.7	98.9	1.6586	1.10573		402.40	205067653	43229-80-7	Formoterol Hemifumarate is a potent, selective and long-acting <b>β2-adrenoceptor</b> agonist used in the management of asthma and chronic obstructive pulmonary disease(COPD).	Adrenergic Receptor	Neuronal Signaling	www.selleckchem.com/products/formoterol-hemifumarate.html	N-(2-hydroxy-5-((S)-1-hydroxy-2-((S)-1-(4-methoxyphenyl)propan-2-ylamino)ethyl)phenyl)formamide hemifumaric acid
S2449	Forskolin	P9-12	C16	99.3	35.4	62.4	97.8	1.76271	1.17514		410.5	179766513	66575-29-9	Forskolin is a ubiquitous activator of eukaryotic adenylyl cyclase (AC) in a wide variety of cell types, commonly used to raise levels of <b>cAMP</b> in the study and research of cell physiology.	cAMP	GPCR & G Protein	www.selleckchem.com/products/forskolin.html	1H-Naphtho[2,1-b]pyran-1-one, 5-(acetyloxy)-3-ethenyldodecahydro-6,10,10b-trihydroxy-3,4a,7,7,10a-pentamethyl-, (3R,4aR,5S,6S,6aS,10S,10aR,10bS)-
S1603	Furosemide	P5-8	G15	97	38.8	60.3	99.1	1.55412	1.03608		330.74	205674607	54-31-9	Furosemide is a potent <b>NKCC2</b> (Na-K-2Cl symporter) inhibitor, used in the treatment of congestive heart failure and edema.	Others	Others	www.selleckchem.com/products/Furosemide(Lasix).html	Benzoic acid, 5-(aminosulfonyl)-4-chloro-2-[(2-furanylmethyl)amino]-
S2471	Gallamine Triethiodide	P9-12	E20	99.6	37.1	62.5	99.6	1.68464	1.12309		891.53	179611474	65-29-2	Gallamine Triethiodide is a cholinergic receptor blocker with an IC50 of 68.0 ± 8.4 μM.	AChR	Neuronal Signaling	www.selleckchem.com/products/Gallamine-triethiodide(Flaxedil).html	2,​2',​2''-​[1,​2,​3-​benzenetriyltris(oxy​)​]​tris[N,​N,​N-​triethyl-ethanaminium, iodide (1:3)
S2230	Galunisertib (LY2157299)	P9-12	M19	99.7	40.2	58.8	99	1.46269	0.975124		369.42	179643330	700874-72-2	Galunisertib (LY2157299) is a potent <b>TGFβ receptor I (TβRI)</b> inhibitor with <b>IC50</b> of 56 nM in a cell-free assay. Phase 2/3.	TGF-beta/Smad	TGF-beta/Smad	www.selleckchem.com/products/ly2157299.html	4-(2-(6-methylpyridin-2-yl)-5,6-dihydro-4H-pyrrolo[1,2-b]pyrazol-3-yl)quinoline-6-carboxamide
S1878	Ganciclovir	P5-8	M12	98.4	41.1	58.1	99.2	1.41363	0.942417		255.23	179730262	82410-32-0	Ganciclovir is an antiviral drug for feline herpesvirus type-1 with IC50 of 5.2 μM in a cell-free assay.	Others	Others	www.selleckchem.com/products/ganciclovir.html	2-​amino-​1,​9-​dihydro-​9-​[[2-​hydroxy-​1-​(hydroxymethyl)​ethoxy]​methyl]​-6H-​purin-​6-​one
S2383	Gastrodin	P9-12	O04	99.2	35.9	63.2	99.1	1.76045	1.17363		286.28	205086708	62499-27-8	Gastrodin, an anti-inflammatory polyphenol extracted from Chinese natural herbal Gastrodia elata Blume., benefits neurodegenerative diseases.	Others	Others	www.selleckchem.com/products/Gastrodin(Gastrodine).html	β-D-Glucopyranoside, 4-(hydroxymethyl)phenyl
S1729	Gemfibrozil	P5-8	D15	76.2	40.1	59.4	99.5	1.4813	0.987531		250.33	205674557	25812-30-0	Gemfibrozil (Lopid) is a compound used to lower lipid levels.	PPAR	Metabolism	www.selleckchem.com/products/Gemfibrozil(Lopid).html	5-​(2,​5-​dimethylphenoxy)​-​2,​2-​dimethyl-pentanoic acid
S2412	Genipin	P9-12	C12	99.6	41.1	58.2	99.3	1.41606	0.944039		226.23	205083829	6902-77-8	Genipin is an active aglycone derived from an iridoid glycoside called geniposide, which is found in the fruit of Gardenia jasminoides Ellis.	Others	Others	www.selleckchem.com/products/genipin.html	(1R,4aS,7aS)-methyl 1-hydroxy-7-(hydroxymethyl)-1,4a,5,7a-tetrahydrocyclopenta[c]pyran-4-carboxylate
S2411	Geniposide	P9-12	A12	98.6	37.3	61.8	99.1	1.65684	1.10456		388.37	205675428	24512-63-8	Geniposide is an iridoid glycoside isolated from the fruit of Gardenia jasminoides Ellis.	Others	Others	www.selleckchem.com/products/geniposide.html	(1S,4aS,7aS)-methyl 7-(hydroxymethyl)-1-((2S,3R,4S,5S,6R)-3,4,5-trihydroxy-6-(hydroxymethyl)-tetrahydro-2H-pyran-2-yloxy)-1,4a,5,7a-tetrahydrocyclopenta[c]pyran-4-carboxylate
S2413	Geniposidic acid	P9-12	E12	99.5	38.7	59.8	98.5	1.54522	1.03015		374.34	205675505	27741-01-1	Geniposidic acid is an iridoid glucoside, used to treat inflammation, jaundice and hepatic disorders.	Others	Others	www.selleckchem.com/products/geniposidic-acid.html	(1S,4aS,7aS)-7-(hydroxymethyl)-1-((2S,3R,4S,5S,6R)-3,4,5-trihydroxy-6-(hydroxymethyl)-tetrahydro-2H-pyran-2-yloxy)-1,4a,5,7a-tetrahydrocyclopenta[c]pyran-4-carboxylic acid
S2055	Gimeracil	P5-8	F16	98.2	37.8	61.7	99.5	1.63228	1.08818		145.54	179764947	103766-25-2	Gimeracil is an inhibitor of dihydropyrimidine dehydrogenase, which inhibits the early step in homologous recombination for double strand breaks repair.	Dehydrogenase	Metabolism	www.selleckchem.com/products/gimeracil.html	5-​chloro-​4-​hydroxy-2(1H)​-​pyridinone
S2026	Ginkgolide A	P5-8	J10	98.3	40.4	59	99.4	1.4604	0.973597		408.4	205071772	15291-75-5	Ginkgolide A is an extract from in Ginkgo biloba and a g-aminobutyric acid (GABA) antagonist with a K<sub>i</sub> of 14.5 μM.	GABA Receptor	Neuronal Signaling	www.selleckchem.com/products/ginkgolide-a.html	(1R,​3S,​3aS,​4R,​6aR,​7aR,​7bR,​8S,​10aS,​11aS)​-3-​(1,​1-​dimethylethyl)​hexahydro-​4,​7b-​dihydroxy-​8-​methyl-9H-​1,​7a-​(epoxymethano)​-​1H,​6aH-​cyclopenta[c]​furo[2,​3-​b]​furo[3',​2':3,​4]​cyclopenta[1,​2-​d]​furan-​5,​9,​12(4H)​-​trione
S2170	Givinostat (ITF2357)	P9-12	M09	99.1	40	58.7	98.7	1.4675	0.978333		475.97	192891997	732302-99-7	Givinostat (ITF2357) is a potent <b>HDAC</b> inhibitor for maize HD2, HD1B and HD1A with <b>IC50</b> of 10 nM, 7.5 nM and 16 nM in cell-free assays. Phase 2.	HDAC	Cytoskeletal Signaling	www.selleckchem.com/products/ITF2357(Givinostat).html	(6-((diethylamino)methyl)naphthalen-2-yl)methyl 4-(hydroxycarbamoyl)phenylcarbamate hydrochloride hydrate
S2601	Gliclazide	P9-12	L20	99.6	39.3	59.8	99.1	1.52163	1.01442		323.41	205698422	21187-98-4	Gliclazide is a whole-cell beta-cell ATP-sensitive potassium currents blocker with an IC50 of 184 nM.	Potassium Channel	Transmembrane Transporters	www.selleckchem.com/products/gliclazide-diamicron.html	N-​[[(hexahydrocyclopen​ta[c]​pyrrol-​2(1H)​-​yl)​amino]​carbonyl]​-​4-​methyl-benzenesulfonamide
S1715	Glipizide	P5-8	D13	96.4	37.1	62.5	99.6	1.68464	1.12309		445.54	192907433	29094-61-9	Glipizide is used to treat high blood sugar levels caused by a type of diabetes mellitus called type 2 diabetes.	Others	Others	www.selleckchem.com/products/Glipizide(Glucotrol).html	N-​[2-​[4-​[[[(cyclohexylamino)​carbonyl]​amino]​sulfonyl]​phenyl]​ethyl]​-​5-​methyl-2-​pyrazinecarboxamide
S1716	Glyburide (Glibenclamide)	P5-8	F13	93.6	39.5	59.9	99.4	1.51646	1.01097		494	192903743	10238-21-8	Glyburide (Glibenclamide) is a known blocker of vascular ATP-sensitive <b>K+ channels</b> (KATP), used in the treatment of type 2 diabetes.	Potassium Channel	Transmembrane Transporters	www.selleckchem.com/products/Glyburide(Diabeta).html	5-​chloro-​N-​[2-​[4-​[[[(cyclohexylamino)​carbonyl]​amino]​sulfonyl]​phenyl]​ethyl]​-​2-​methoxy-benzamide
S2302	Glycyrrhizin (Glycyrrhizic Acid)	P9-12	L09	99.4	38.5	60.6	99.1	1.57403	1.04935		822.93	181349516	1405-86-3	Glycyrrhizin (Glycyrrhizic Acid) is a widely used anti-inflammatory agent isolated from the licorice root.	Dehydrogenase	Metabolism	www.selleckchem.com/products/Glycyrrhizic-acid.html	α-D-Glucopyranosiduronic acid, (3β,20β)-20-carboxy-11-oxo-30-norolean-12-en-3-yl 2-O-β-D-glucopyranuronosyl-
S2303	Gossypol Acetate	P9-12	N09	98.8	33.9	64.6	98.5	1.9056	1.2704		578.61	1128658443	12542-36-8	Gossypol Acetate is a polyphenolic aldehyde that permeates cells and acts as an inhibitor for several dehydrogenase enzymes.	Dehydrogenase	Metabolism	www.selleckchem.com/products/Gossypol.html	1,1',6,6',7,7'-hexahydroxy-3,3'-dimethyl-5,5'-bis(1-methylethyl)-[2,2'-binaphthalene]-8,8'-dicarboxaldehyde,acetic acid(1:1)
S2304	Gramine	P9-12	P09	99.6	37.6	61.4	99	1.63298	1.08865		174.24	205083746	87-52-5	Gramine is a naturally occurring indole alkaloid present in several plant species.	Others	Others	www.selleckchem.com/products/Gramine.html	(1H-indol-3-yl)-N,N-dimethylmethanamine
S2305	Grape Seed Extract	P9-12	B11	98.6	36.6	62.6	99.2	1.71038	1.14026			1128653608	N/A	84929-27-1	Others	Grape Seed Extract are industrial derivatives from whole grape seeds that have a great concentration of vitamin E, flavonoids, linoleic acid, and OPCs.	http://selleckchem.com/products/Grape-Seed-Extract.html	Others
S2149	GSK1292263	P9-12	A07	98	40.8	58.2	99	1.42647	0.95098		456.56	179711719	1032823-75-8	GSK1292263 is a novel <b>GPR119</b> agonist, showing potential for the treatment of type 2 diabetes. Phase 2.	GPR	Endocrinology & Hormones	www.selleckchem.com/products/GSK1292263.html	5-((1-(3-isopropyl-1,2,4-oxadiazol-5-yl)piperidin-4-yl)methoxy)-2-(4-(methylsulfonyl)phenyl)pyridine
S1740	Guaifenesin	P5-8	H17	98.9	37.7	61.5	99.2	1.6313	1.08753		198.22	205676068	93-14-1	Guaifenesin is thought to act as an expectorant.	Others	Others	www.selleckchem.com/products/Guaifenesin(Guaiphenesin).html	3-​(2-​methoxyphenoxy)​-1,​2-​propanediol
S2439	Guanosine	P9-12	I14	99.6	39.4	59.4	98.8	1.50761	1.00508		283.24	192904511	118-00-3	Guanosine is a purine nucleoside comprising guanine attached to a ribose (ribofuranose) ring via a &beta;-N9-glycosidic bond.	Others	Others	www.selleckchem.com/products/guanosine.html	2-Amino-1,9-dihydro-9-β-D-ribofuranosyl-6H-purin-6-one
S2306	Gynostemma Extract	P9-12	D11	99.5	40.3	59	99.3	1.46402	0.976013		917.13	192906234	80321-63-7	Gynostemma Extract is a saponins extract derived from the Gynostemma pentaphyllum.	Others	Others	www.selleckchem.com/products/Gynostemma-Extract.html	β-D-Glucopyranoside, (3β,12β)-3-(β-D-glucopyranosyloxy)-12-hydroxydammar-24-en-20-yl 6-O-β-D-xylopyranosyl-
S1582	H 89 2HCl	P5-8	K13	96.5	48.9	50.2	99.1	1.02658	0.68439		519.28	179642932	130964-39-5	H 89 2HCl is a potent <b>PKA</b> inhibitor with <b>K<sub>i</sub></b> of 48 nM in a cell-free assay, 10-fold selective for PKA than PKG,500-fold greater selectivity than PKC, MLCK, calmodulin kinase II and casein kinase I/II.	PKA	PI3K/Akt/mTOR	www.selleckchem.com/products/H-89-dihydrochloride.html	(E)-N-(2-(4-bromocinnamylamino)ethyl)isoquinoline-5-sulfonamide dihydrochloride
S1920	Haloperidol	P5-8	G20	96.7	39.6	59.9	99.5	1.51263	1.00842		375.86	205082746	52-86-8	Haloperidol (Haldol) is an antipsychotic and butyrophenone.	Others	Others	www.selleckchem.com/products/Haloperidol(Haldol).html	4-​[4-​(4-​chlorophenyl)​-​4-​hydroxy-​1-​piperidinyl]​-​1-​(4-​fluorophenyl)​-1-​butanone
S2384	Hematoxylin	P9-12	A06	98.4	37.8	61.6	99.4	1.62963	1.08642		302.28	205086693	517-28-2	Hematoxylin (Hydroxybrazilin) is a compound that forms strongly colored complexes with certain metal ions, notably Fe(III) and Al(III) salts and a kind of stain in histology.	Others	Others	www.selleckchem.com/products/Hematoxylin(Hydroxybrazilin).html	Benz[b]indeno[1,2-d]pyran-3,4,6a,9,10(6H)-pentol, 7,11b-dihydro-, (6aS,11bR)-
S2308	Hesperetin	P9-12	F11	99.7	37.7	61.2	98.9	1.62334	1.08223		302.27	179643859	520-33-2	Hesperetin is a bioflavonoid and, to be more specific, a flavanone.	TGF-beta/Smad	TGF-beta/Smad	www.selleckchem.com/products/Hesperetin.html	2,3-Dihydro-5,7-dihydroxy-2-(3-hydroxy-4-methoxyphenyl)-4H-1-benzopyran-4-one
S2309	Hesperidin	P9-12	H11	98.8	57.2	41.6	98.8	0.727273	0.484848		610.56	192907083	520-26-3	Hesperidin is a flavanone glycoside found abundantly in citrus fruits.	Others	Others	www.selleckchem.com/products/Hesperidin.html	4H-1-Benzopyran-4-one, 7-[[6-O-(6-deoxy-α-L-mannopyranosyl)-β-D-glucopyranosyl]oxy]-2,3-dihydro-5-hydroxy-2-(3-hydroxy-4-methoxyphenyl)-, (2S)-
S2473	Hexestrol	P9-12	G20	99.5	39.3	59.5	98.8	1.51399	1.00933		270.37	181365386	84-16-2	Hexestrol binds to <b>ERα</b> and <b>ERβ</b> with <b>EC50</b> of 0.07 nM and 0.175 nM, respectively.	Estrogen/progestogen	Endocrinology & Hormones	www.selleckchem.com/products/Hexestrol(Bibenzyl).html	rel-4,​4'-​[(1R,​2S)​-​1,​2-​diethyl-​1,​2-​ethanediyl]​bis-phenol
S2310	Honokiol	P9-12	J11	99.7	39	60.3	99.3	1.54615	1.03077		266.334	192907324	35354-74-6	Honokiol is the active principle of magnolia extract that inhibits <b>Akt</b>-phosphorylation and promotes <b>ERK1/2</b> phosphorylation. Phase 3.	Akt	PI3K/Akt/mTOR	www.selleckchem.com/products/Honokiol.html	3',​5-​di-​2-​propen-​1-​yl-[1,​1'-​biphenyl]​-​2,​4'-​diol
S2385	Hordenine	P9-12	C06	99.6	38.6	60.5	99.1	1.56736	1.04491		165.23	205086672	539-15-1	Hordenine (N,N-dimethyl-4-hydroxyphenylethylamine) is a phenylethylamine alkaloid with antibacterial and antibiotic properties.	Others	Others	www.selleckchem.com/products/Hordenine.html	4-(2-(dimethylamino)ethyl)phenol
S1708	Hydrochlorothiazide	P5-8	J11	98.6	38.4	60.7	99.1	1.58073	1.05382		297.74	205676368	58-93-5	Hydrochlorothiazide is a first line diuretic compound of the thiazide class.	Others	Others	www.selleckchem.com/products/Hydrochlorothiazide.html	6-​chloro-​3,​4-​dihydro-​1,​1-​dioxide-2H-​1,​2,​4-​benzothiadiazine-​7-​sulfonamide
S1696	Hydrocortisone	P5-8	L09	99	39	60.2	99.2	1.54359	1.02906		362.46	192930061	50-23-7	Hydrocortisone is a steroid hormone or glucocorticoid produced by the adrenal gland.	Glucocorticoid Recep	Endocrinology & Hormones	www.selleckchem.com/products/Hydrocortisone.html	(11β)​-11,​17,​21-​trihydroxy-​pregn-​4-​ene-​3,​20-​dione
S1896	Hydroxyurea	P5-8	E16	97.2	40.1	59.1	99.2	1.47382	0.982544		76.05	179645480	127-07-1	Hydroxyurea is an antineoplastic agent that inhibits DNA synthesis through the inhibition of ribonucleoside diphosphate reductase.	DNA/RNA Synthesis	DNA Damage	www.selleckchem.com/products/Hydroxyurea(Cytodrox).html	1-hydroxyurea
S2311	Hyodeoxycholic acid (HDCA)	P9-12	L11	98.3	37.8	61.4	99.2	1.62434	1.08289		392.57	205086710	83-49-8	Hyodeoxycholic(HDCA) acid is a secondary bile acid, one of the metabolic byproducts of intestinal bacteria.	Others	Others	www.selleckchem.com/products/Hyodeoxycholic-acid(HDCA).html	Cholan-24-oic acid, 3,6-dihydroxy-, (3α,5β,6α)-
S2424	Hypoxanthine	P9-12	A14	98.3	39.3	59.9	99.2	1.52417	1.01612		136.11	205083814	68-94-0	Hypoxanthine is a naturally occurring purine derivative.	Others	Others	www.selleckchem.com/products/hypoxanthine.html	6H-Purin-6-one, 1,9-dihydro-
S1638	Ibuprofen	P5-8	M21	98.9	36.6	62.5	99.1	1.70765	1.13843		206.28	179644968	15687-27-1	Ibuprofen (Dolgesic) is an anti-inflammatory inhibitor targeting <b>COX-1</b> and COX-2 with <b>IC50</b> of 13 μM and 370 μM, respectively.	COX	Neuronal Signaling	www.selleckchem.com/products/Ibuprofen(Advil).html	α-​methyl-​4-​(2-​methylpropyl)​-benzeneacetic acid
S2118	Ibutilide Fumarate	P9-12	G03	99.2	38.6	60.4	99	1.56477	1.04318		885.23	179709603	122647-32-9	Ibutilide Fumarate is a Class III antiarrhythmic agent that is indicated for acute cardioconversion of atrial fibrillation and atrial flutter of a recent onset to sinus rhythm by induction of slow inward sodium current, which prolongs action potential and refractory period of myocardial cells.	Sodium Channel	Transmembrane Transporters	www.selleckchem.com/products/ibutilide-fumarate.html	N-​[4-​[4-​(ethylheptylamino)​-​1-​hydroxybutyl]​phenyl]​-​methanesulfonamide, (2E)​-​2-​butenedioate (2:1)
S2312	Icariin	P9-12	N11	99.7	39.7	59.2	98.9	1.49118	0.994123		676.66	205083765	489-32-7	Icariin is a cGMP-specific <b>PDE5</b> inhibitor with <b>IC50</b> of 0.432 μM, 167-fold more selective for PDE5 than PDE4.	PDE	Metabolism	www.selleckchem.com/products/Icariin.html	4H-1-Benzopyran-4-one, 3-[(6-deoxy-α-L-mannopyranosyl)oxy]-7-(β-D-glucopyranosyloxy)-5-hydroxy-2-(4-methoxyphenyl)-8-(3-methyl-2-buten-1-yl)-
S2605	Idebenone	P9-12	D22	99.7	36.8	62.5	99.3	1.69837	1.13225		338.44	205083581	58186-27-9	Idebenone is a synthetic analog of coenzyme Q10 (CoQ10) and a brain stimulant.	Others	Others	www.selleckchem.com/products/idebenone.html	2-​(10-​hydroxydecyl)​-​5,​6-​dimethoxy-​3-​methyl-2,​5-​cyclohexadiene-​1,​4-​dione
S1883	Idoxuridine	P5-8	C14	81.6	45.1	54.1	99.2	1.19956	0.799704		354.1	205067706	54-42-2	Idoxuridine is an antiviral agent for feline herpesvirus type-1 with IC50 of 4.3 μM.	Others	Others	www.selleckchem.com/products/idoxuridine.html	1-((2R,4S,5R)-4-hydroxy-5-(hydroxymethyl)-tetrahydrofuran-2-yl)-5-iodopyrimidine-2,4(1H,3H)-dione
S1730	Indapamide	P5-8	F15	98.5	38.1	61.5	99.6	1.61417	1.07612		365.83	205676147	26807-65-8	Indapamide is a non-thiazide sulphonamide diuretic compound, generally used in the treatment of hypertension, as well as decompensated cardiac failure.	Others	Others	www.selleckchem.com/products/Indapamide(Lozol).html	3-​(aminosulfonyl)​-​4-​chloro-​N-​(2,​3-​dihydro-​2-​methyl-​1H-​indol-​1-​yl)​-benzamide
S2386	Indirubin	P9-12	E06	99.5	40.3	59	99.3	1.46402	0.976013		262.26	192930608	479-41-4	Indirubin is a potent cyclin-dependent kinases and GSK-3β inhibitor with IC50 of about 5 μM and 0.6 μM.	GSK-3	PI3K/Akt/mTOR	www.selleckchem.com/products/Indirubin.html	2H-Indol-2-one, 3-(1,3-dihydro-3-oxo-2H-indol-2-ylidene)-1,3-dihydro-
S2313	Indole-3-carbinol	P9-12	P11	99.7	39.2	60.1	99.3	1.53316	1.02211		147.18	205083798	700-06-1	Indole-3-carbinol is produced by the breakdown of the glucosinolate glucobrassicin, which can be found at relatively high levels in cruciferous vegetables.	Others	Others	www.selleckchem.com/products/Indole-3-carbinol.html	(1H-indol-3-yl)methanol
S1723	Indomethacin	P5-8	N13	99.5	40.5	58.8	99.3	1.45185	0.967901		357.79	205071592	53-86-1	Indomethacin is a nonselective <b>COX1</b> and <b>COX2</b> inhibitor with <b>IC50</b> of 0.1 μg/mL and 5 μg/mL, respectively, used to reduce fever, pain, stiffness, and swelling.	COX	Neuronal Signaling	www.selleckchem.com/products/Indomethacin(Indocid).html	1-​(4-​chlorobenzoyl)​-​5-​methoxy-​2-​methyl-1H-​indole-​3-​acetic acid
S2442	Inosine	P9-12	K14	99.4	40.1	58.8	98.9	1.46633	0.977556		268.23	205083811	58-63-9	Inosine is a nucleoside that is formed when hypoxanthine is attached to a ribose ring via a &beta;-N9-glycosidic bond.	Others	Others	www.selleckchem.com/products/inosine.html	1,9-Dihydro-9-β-D-ribofuranosyl-6H-purin-6-one; 6H-Purin-6-one, 1,9-dihydro-9-β-D-ribofuranosyl-
S2609	Inulin	P9-12	L22	99.4	39.9	59.3	99.2	1.48622	0.99081			1128654475	N/A	9005-80-5	Others	Inulin(Inulin and sodium chloride), a starch found in the tubers and roots of many plants. Since it is hydrolyzable to fructose, it is classified as a fructosan.	http://selleckchem.com/products/inulin.html	Others
S1683	Ipratropium Bromide	P5-8	L07	99.2	40.4	58.9	99.3	1.45792	0.971947		412.37	179629066	22254-24-6	Ipratropium Bromide is an antagonist of M3 type <b>muscarinic acetylcholine receptors</b>, used for the treatment of chronic obstructive pulmonary disease (COPD).	AChR	Neuronal Signaling	www.selleckchem.com/products/Ipratropium-bromide.html	(3-​endo,​8-​syn)​-3-​(3-​hydroxy-​1-​oxo-​2-​phenylpropoxy)​-​8-​methyl-​8-​(1-​methylethyl)​-​8-​azoniabicyclo[3.2.1]​octane, bromide (1:1)
S2422	Ipriflavone (Osteofix)	P9-12	M12	99.7	39.2	60.1	99.3	1.53316	1.02211		280.32	181350852	35212-22-7	Ipriflavone (7-Isopropoxyisoflavon) is used to inhibit bone resorption.	Others	Others	www.selleckchem.com/products/ipriflavone.html	7-isopropoxy-3-phenyl-4H-chromen-4-one
S1929	Irsogladine	P5-8	M20	98.9	41.1	58.2	99.3	1.41606	0.944039		256.09	181346758	57381-26-7	Irsogladine is an anti-gastric ulcer agent that facilitates gap-junctional intercellular communication through M1 muscarininc acetylcholine receptor binding.	PDE	Metabolism	www.selleckchem.com/products/Irsogladine-maleate.html	6-(2,5-dichlorophenyl)-1,3,5-triazine-2,4-diamine
S2534	Isoconazole nitrate	P9-12	D10	97.8	47	51	98	1.08511	0.723404		479.14	205083608	24168-96-5	Isoconazole nitrate (Travogen) is an azole antifungal reagent.	Others	Others	www.selleckchem.com/products/Isoconazole-nitrate-Travogen.html	1-​[2-​(2,​4-​dichlorophenyl)​-​2-​[(2,​6-​dichlorophenyl)​methoxy]​ethyl]​-1H-​imidazole, nitrate (1:1)
S2404	Isoliquiritigenin	P9-12	C10	99.6	36.9	62.5	99.4	1.69377	1.12918		256.25	205086263	961-29-5	Isoliquiritigenin, an anti-tumor flavonoid from the root of Glycyrrhiza glabra, inhibits aldose reductase with an IC50 of 320 nM.	Others	Others	www.selleckchem.com/products/Isoliquiritigenin.html	(E)-1-(2,4-dihydroxyphenyl)-3-(4-hydroxyphenyl)prop-2-en-1-one
S1937	Isoniazid	P5-8	C22	99.5	40.5	58.9	99.4	1.45432	0.969547		137.14	205083086	54-85-3	Isoniazid is a prodrug that blocks the action of fatty acid synthase by interacting with KatG , used for the prevention and treatment of tuberculosis.	Others	Others	www.selleckchem.com/products/Isoniazid(Tubizid).html	4-​Pyridinecarboxylic acid hydrazide
S2566	Isoprenaline HCl	P9-12	D16	99.7	37.1	62.3	99.4	1.67925	1.1195		247.72	205674942	51-30-9	Isoprenaline is a non-selective <b>beta-adrenergic receptor</b> agonist, used for the treatment of bradycardia and heart block.	Adrenergic Receptor	Neuronal Signaling	www.selleckchem.com/products/Isoprenaline-hydrochloride.html	4-​[1-​hydroxy-​2-​[(1-​methylethyl)​amino]​ethyl]​-1,​2-​benzenediol​, hydrochloride (1:1)
S1662	Isradipine	P5-8	P03	96.9	32.3	66.9	99.2	2.07121	1.3808		371.39	1128658688	75695-93-1	Isradipine is a potent and selective L-type voltage-gated <b>calcium channel</b> blocker, used to treat high blood pressure.	Calcium Channel	Transmembrane Transporters	www.selleckchem.com/products/Isradipine(Dynacirc).html	4-​(2,​1,​3-​benzoxadiazol-​4-​yl)​-​1,​4-​dihydro-​2,​6-​dimethyl-3,​5-​pyridinedicarboxylic acid 3-​methyl 5-​(1-​methylethyl) ester
S2476	Itraconazole	P9-12	K20	99.6	39.7	59.2	98.9	1.49118	0.994123		705.65031	192907454	84625-61-6	Itraconazole is a relatively potent inhibitor of <b>CYP3A4</b>, used as a triazole antifungal agent.	P450 (e.g. CYP17)	Metabolism	www.selleckchem.com/products/Itraconazole(Sporanox).html	rel- 4-​[4-​[4-​[4-​[[(2R,​4S)​-​2-​(2,​4-​dichlorophenyl)​-​2-​(1H-​1,​2,​4-​triazol-​1-​ylmethyl)​-​1,​3-​dioxolan-​4-​yl]​methoxy]​phenyl]​-​1-​piperazinyl]​phenyl]​-​2,​4-​dihydro-​2-​(1-​methylpropyl)​-3H-​1,​2,​4-​triazol-​3-​one
S2086	Ivabradine HCl	P5-8	B22	98.3	39.3	59.9	99.2	1.52417	1.01612		505.05	179729326	148849-67-6	Ivabradine HCl, a new I<sub>f</sub> inhibitor with IC 50 of 2.9 μM which acts specifically on the pacemaker activity of the sinoatrial node, is a pure heart rate lowering agent.	Adrenergic Receptor	Neuronal Signaling	www.selleckchem.com/products/ivabradine-hcl-procoralan.html	3-​[3-​[[[(7S)​-​3,​4-​dimethoxybicyclo[4.2​.0]​octa-​1,​3,​5-​trien-​7-​yl]​methyl]​methylamino]​propyl]​-​1,​3,​4,​5-​tetrahydro-​7,​8-​dimethoxy-​2H-​3-​benzazepin-​2-​one,hydrochloride (1:1)
S2314	Kaempferol	P9-12	B13	98.1	39.9	59.3	99.2	1.48622	0.99081		286.23	179616498	520-18-3	Kaempferol is a natural flavonol, a type of flavonoid, that has been isolated from plant sources.	Others	Others	www.selleckchem.com/products/Kaempferol.html	4H-1-Benzopyran-4-one, 3,5,7-trihydroxy-2-(4-hydroxyphenyl)-
S2232	Ketanserin	P9-12	A21	98.5	37.8	61.4	99.2	1.62434	1.08289		395.43	181365349	74050-98-9	Ketanserin is a specific <b>5-HT2A serotonin receptor</b> antagonist with <b>K<sub>i</sub></b> of 2.5 nM for rat and human 5-HT2A, used as an antihypertensive drug.	5-HT Receptor	Neuronal Signaling	www.selleckchem.com/products/Ketanserin-Vulketan-Gel.html	3-​[2-​[4-​(4-​fluorobenzoyl)​-​1-​piperidinyl]​ethyl]​-2,​4(1H,​3H)​-​quinazolinedione
S2024	Ketotifen Fumarate	P5-8	F10	94	38.5	61	99.5	1.58442	1.05628		425.5	179628575	34580-14-8	Ketotifen Fumarate is a fumaric acid salt of ketotifen which is a H1-antihistamine and mast cell stabilizer.	Histamine Receptor	Neuronal Signaling	www.selleckchem.com/products/ketotifen-fumarate-zaditor.html	4,​9-​dihydro-​4-​(1-​methyl-​4-​piperidinylidene)​-10H-​benzo[4,​5]​cyclohepta[1,​2-​b]​thiophen-​10-​one,(2E)​-​2-​butenedioate (1:1)
S2316	Kinetin	P9-12	D13	99.5	41.1	57.7	98.8	1.40389	0.935929		215.21	179616773	525-79-1	Kinetin is a type of cytokinin, a class of plant hormone that promotes cell division.	Others	Others	www.selleckchem.com/products/Kinetin(6-Furfuryladenine).html	N-(furan-2-ylmethyl)-7H-purin-6-amine
S1557	KRN 633	P5-8	M09	98.5	39.6	59.8	99.4	1.5101	1.00673		416.86	1128657773	286370-15-8	KRN 633 is an ATP-competitive inhibitor of <b>VEGFR1/2/3</b> with <b>IC50</b> of 170 nM/160 nM/125 nM, weakly inhibits PDGFR-α/β and c-Kit, does not block the phosphorylation of FGFR-1, EGFR or c-Met in cell.	VEGFR	Protein Tyrosine Kinase	www.selleckchem.com/products/KRN-633.html	1-(2-chloro-4-(6,7-dimethoxyquinazolin-4-yloxy)phenyl)-3-propylurea
S1570	KU-60019	P5-8	K11	99.4	39.8	59.4	99.2	1.49246	0.994975		547.67	1128658538	925701-49-1	KU-60019 is an improved analogue of KU-55933, with <b>IC50</b> of 6.3 nM for <b>ATM</b> in cell-free assays, 270- and 1600-fold more selective for ATM than DNA-PK and ATR,and is a highly effective radiosensitizer.	ATM/ATR	DNA Damage	www.selleckchem.com/products/KU-60019.html	2-((2S,6R)-2,6-dimethylmorpholino)-N-(5-(6-morpholino-4-oxo-4H-pyran-2-yl)-9H-thioxanthen-2-yl)acetamide
S2158	KW-2449	P9-12	M07	99.5	37.9	61.3	99.2	1.61741	1.07828		332.4	192893635	1000669-72-6	KW-2449 is a multiple-targeted inhibitor, mostly for <b>Flt3</b> with <b>IC50</b> of 6.6 nM, modestly potent to FGFR1, Bcr-Abl and Aurora A; little effect on PDGFRβ, IGF-1R, EGFR. Phase 1.	FLT3	Angiogenesis	www.selleckchem.com/products/KW-2449.html	(E)-(4-(2-(1H-indazol-3-yl)vinyl)phenyl)(piperazin-1-yl)methanone
S2317	L-(+)-Rhamnose Monohydrate	P9-12	F13	99.5	39.2	60.2	99.4	1.53571	1.02381		182.17	192906280	10030-85-0	L(+)-Rhamnose (Rham) is a naturally-occurring deoxy sugar that is found primarily in plants and some bacteria.	Others	Others	www.selleckchem.com/products/L-Rhamnose-Monohydrate.html	(2R,3R,4S,5S)-2,3,4,5-tetrahydroxyhexanal hydrate
S2522	L-Adrenaline	P9-12	P06	99.5	37.9	61.3	99.2	1.61741	1.07828		183.2	205675415	51-43-4	L-Adrenaline belongs to a group of the compounds known as catecholamines.	Adrenergic Receptor	Neuronal Signaling	www.selleckchem.com/products/L-Adrenaline-Epinephrine.html	4-​[(1R)​-​1-​hydroxy-​2-​(methylamino)​ethyl]​-1,​2-​benzenediol
S2260	Laetrile	P9-12	B03	98.4	38.7	60.7	99.4	1.56848	1.04565		457.43	1128658507	29883-15-6	Laetrile is a glycoside initially isolated from the seeds of the tree Prunus dulcis, also known as bitter almonds.	Others	Others	www.selleckchem.com/products/Amygdalin.html	(αR)​-α-​[(6-​O-​β-​D-​glucopyranosyl-​β-​D-​glucopyranosyl)​oxy]​-benzeneacetonitrile
S2065	Lafutidine	P5-8	F18	96.1	39.7	60	99.7	1.51134	1.00756		431.55	205071519	118288-08-7	Lafutidine, a newly developed histamine H(2)-receptor antagonist, inhibits gastric acid secretion.	Histamine Receptor	Neuronal Signaling	www.selleckchem.com/products/lafutidine.html	(+)​-2-​[(2-​furanylmethyl)​sulfinyl]​-​N-​[(2Z)​-​4-​[[4-​(1-​piperidinylmethyl)​-​2-​pyridinyl]​oxy]​-​2-​buten-​1-​yl]​-acetamide
S1706	Lamivudine	P5-8	H11	98	34.3	65	99.3	1.89504	1.26336		229.26	205083520	134678-17-4	Lamivudine is a potent nucleoside analog <b>reverse transcriptase</b> inhibitor, used for treatment of chronic HBV and HIV/AIDS.	Reverse Transcriptas	Microbiology	www.selleckchem.com/products/Lamivudine(Epivir).html	4-​amino-​1-​[(2R,​5S)​-​2-​(hydroxymethyl)​-​1,​3-​oxathiolan-​5-​yl]​-2(1H)​-​pyrimidinone
S2387	Lappaconite HBr	P9-12	G06	99.7	36.6	62.7	99.3	1.71311	1.14208		665.61	181352162	97792-45-5	Lappaconite Hydrobromide is a kind of alkaloid extracted from Aconitum sinomontanum Nakai and has anti-inflammatory effects.	Others	Others	www.selleckchem.com/products/Lappaconite-Hydrobromide.html	Aconitane-4,8,9-triol, 20-ethyl-1,14,16-trimethoxy-, 4-[2-(acetylamino)benzoate], hydrobromide (1:1), (1α,14α,16β)-
S2532	L-Ascorbyl 6-palmitate	P9-12	P08	99.1	40	58.7	98.7	1.4675	0.978333		414.53	181365240	137-66-6	Ascorbyl palmitate is an ester formed from ascorbic acid and palmitic acid creating a fat-soluble form of vitamin C.	Others	Others	www.selleckchem.com/products/L-Ascorbyl-6-palmitate.html	L-​Ascorbic acid 6-​hexadecanoate
S2388	L-carnitine	P9-12	I06	99.7	38.9	60.3	99.2	1.55013	1.03342		161.2	1128654496	541-15-1	L-carnitine is constituent of striated muscle and liver. It is used therapeutically to stimulate gastric and pancreatic secretions and in the treatment of hyperlipoproteinemias.	Others	Others	www.selleckchem.com/products/L-carnitine(Levocarnitine).html	(2R)​-3-​carboxy-​2-​hydroxy-​N,​N,​N-​trimethyl-1-​propanaminium inner salt
S2151	LDE225 (NVP-LDE225,Erismodegib)	P9-12	C07	99.5	39.8	59.1	98.9	1.48492	0.98995		485.5	205065606	956697-53-3	LDE225 (NVP-LDE225,Erismodegib) is a <b>Smoothened</b> (Smo) antagonist, inhibiting <b>Hedgehog</b> (Hh) signaling with <b>IC50</b> of 1.3 nM (mouse) and 2.5 nM (human) in cell-free assays, respectively. Phase 3.	Hedgehog/Smoothened	Stem Cells & Wnt	www.selleckchem.com/products/LDE225(NVP-LDE225).html	[1,1'-Biphenyl]-3-carboxamide, N-[6-[(2R,6S)-2,6-dimethyl-4-morpholinyl]-3-pyridinyl]-2-methyl-4'-(trifluoromethoxy)-, rel-
S1940	Levofloxacin	P5-8	E22	99.5	41.1	58.3	99.4	1.41849	0.945661		361.37	179729562	100986-85-4	Levofloxacin is a broad-spectrum antibiotic <b>topoisomerase II</b> and <b>topoisomerase IV</b> inhibitor, used to treat respiratory, urinary tract, gastrointestinal, and abdominal infections.	Topoisomerase	DNA Damage	www.selleckchem.com/products/levofloxacin-levaquin.html	(3S)​-9-​fluoro-​2,​3-​dihydro-​3-​methyl-​10-​(4-​methyl-​1-​piperazinyl)​-​7-​oxo-​7H-​pyrido[1,​2,​3-​de]​-​1,​4-​benzoxazine-​6-​carboxylic acid
S1727	Levonorgestrel	P5-8	B15	93.7	41.8	57.5	99.3	1.3756	0.917065		312.45	179629104	797-63-7	Levonorgestrel is a female hormone that prevents ovulation.	Estrogen/progestogen	Endocrinology & Hormones	www.selleckchem.com/products/Levonorgestrel(Levonelle).html	13-ethyl-17-hydroxy-, (17α)-18,19-Dinorpregn-4-en-20-yn-3-one
S2446	Levosimendan	P9-12	O14	99.2	37	62.1	99.1	1.67838	1.11892		280.28	205675009	141505-33-1	Levosimendan is a <b>calcium sensitizer</b> acting through calcium-dependent binding to <b>cardiac troponin C (cTnC)</b>, provides treatment for heart failure.	Others	Others	www.selleckchem.com/products/levosimendan.html	(R)-2-(2-(4-(4-methyl-6-oxo-1,4,5,6-tetrahydropyridazin-3-yl)phenyl)hydrazono)malononitrile
S2121	Licofelone	P9-12	M03	99.5	37.6	61.3	98.9	1.63032	1.08688		379.88	205067618	156897-06-2	Licofelone is a dual COX/LOX inhibitor being considered as a treatment for osteoarthritis.	COX	Neuronal Signaling	www.selleckchem.com/products/licofelone.html	6-​(4-​chlorophenyl)​-​2,​3-​dihydro-​2,​2-​dimethyl-​7-​phenyl-1H-​pyrrolizine-​5-​acetic acid
S2319	Limonin	P9-12	H13	98.7	60.2	38.5	98.7	0.639535	0.426357		470.51	192906721	1180-71-8	Limonin is a triterpenoid enriched in citrus fruits, which has antivirus and antitumor ability.	HIV Protease	Microbiology	www.selleckchem.com/products/Limonin.html	11H,13H-Oxireno[d]pyrano[4',3':3,3a]isobenzofuro[5,4-f][2]benzopyran-4,6,13(2H,5aH)-trione, 8-(3-furanyl)decahydro-2,2,4a,8a-tetramethyl-, (2aR,4aR,4bR,5aS,8S,8aS,10aR,10bR,14aS)-
S2479	Lincomycin HCl	P9-12	M20	99.5	35.9	63.1	99	1.75766	1.17177		443	205675455	859-18-7	Lincomycin hydrochloride(Lincocin) is the monohydrated salt of lincomycin, a substance produced by the growth of a member of the lincolnensis group of Streptomyces lincolnensis.	Others	Others	www.selleckchem.com/products/Lincomycin-hydrochloride(Lincocin).html	methyl 6,​8-​dideoxy-​6-​[[[(2S,​4R)​-​1-​methyl-​4-​propyl-​2-​pyrrolidinyl]​carbonyl]​amino]​-​1-​thio-D-​erythro-​α-​D-​galacto-​octopyranoside,hydrochloride (1:1)
S1840	Lomustine	P5-8	A10	98.9	40.1	59.1	99.2	1.47382	0.982544		233.7	181347742	13010-47-4	Lomustine inhibits cancer cells by damaging the <b>DNA</b> and stops cells from dividing.	Others	Others	www.selleckchem.com/products/Lomustine(CeeNU).html	N-​(2-​chloroethyl)​-​N'-​cyclohexyl-​N-​nitroso-urea
S2610	Lonidamine	P9-12	N22	99.3	39	60.1	99.1	1.54103	1.02735		321.16	205654873	50264-69-2	Lonidamine is an orally administered small molecule <b>hexokinase</b> inactivator.	Others	Others	www.selleckchem.com/products/lonidamine.html	1-​[(2,​4-​dichlorophenyl)​methyl]​-1H-​indazole-​3-​carboxylic acid
S2480	Loperamide HCl	P9-12	O20	99.6	38.2	61	99.2	1.59686	1.06457		513.5	179677576	34552-83-5	Loperamide HCl is a selective <b>μ-opioid receptor</b> agonist opioid with <b>K<sub>i</sub></b> of 3.3 nM, 15-fold and 350-fold selective over the δ subtype and the κ subtype of the opioid receptor, used against diarrhea resulting from gastroenteritis or inflammatory bowel disease.	Opioid Receptor	Neuronal Signaling	www.selleckchem.com/products/Loperamide-hydrochloride.html	4-​(4-​chlorophenyl)​-​4-​hydroxy-​N,​N-​dimethyl-​α,​α-​diphenyl-1-​piperidinebutanamide​, hydrochloride (1:1)
S2047	Lornoxicam	P5-8	L14	98.5	43.9	55.5	99.4	1.26424	0.842825		371.82	205087072	70374-39-9	Lornoxicam is a COX-1 and COX-2 inhibitor with IC50 of 5 nM and 8 nM, respectively.	COX	Neuronal Signaling	www.selleckchem.com/products/lornoxicam-xefo.html	1,​1-​dioxide-6-​chloro-​4-​hydroxy-​2-​methyl-​N-​2-​pyridinyl-2H-​thieno[2,​3-​e]​-​1,​2-​thiazine-​3-​carboxamide
S1669	Loteprednol etabonate	P5-8	H05	98.4	38.5	60.6	99.1	1.57403	1.04935		466.95	1128658671	82034-46-6	Loteprednol etabonate is a potent <b>glucocorticoid receptor</b> agonist, used in treatment of inflammation of the eye due to allergies.	Glucocorticoid Recep	Endocrinology & Hormones	www.selleckchem.com/products/Loteprednol-etabonate.html	(11β,​17α)​-7-​[(ethoxycarbonyl)​oxy]​-​11-​hydroxy-​3-​oxo-androsta-​1,​4-​diene-​17-​carboxylic acid chloromethyl ester
S2061	Lovastatin	P5-8	P16	97.3	34.8	64.3	99.1	1.8477	1.2318		404.54	179710939	75330-75-5	Lovastatin is an inhibitor of HMG-CoA reductase with <b>IC50</b> of 3.4 nM in a cell-free assay, used for lowering cholesterol (hypolipidemic agent).	HMG-CoA Reductase	Metabolism	www.selleckchem.com/products/lovastatin-mevacor.html	(2S)​-2-​methyl-butanoic acid (1S,​3R,​7S,​8S,​8aR)​-​1,​2,​3,​7,​8,​8a-​hexahydro-​3,​7-​dimethyl-​8-​[2-​[(2R,​4R)​-​tetrahydro-​4-​hydroxy-​6-​oxo-​2H-​pyran-​2-​yl]​ethyl]​-​1-​naphthalenyl ester
S2599	L-Thyroxine	P9-12	J20	99.5	38.3	61.1	99.4	1.5953	1.06353		776.87	205697349	51-48-9	L-Thyroxine is a synthetic form of thyroxine and a hormone replacement drug.	Others	Others	www.selleckchem.com/products/l-thyroxine.html	O-​(4-​hydroxy-​3,​5-​diiodophenyl)​-​3,​5-​diiodo-L-​tyrosine
S1675	Lubiprostone	P5-8	P05	98.4	40.3	58.7	99	1.45658	0.97105		390.46	179765687	136790-76-6	Lubiprostone is an activator of <b>ClC-2 chloride channels</b>, used in the management of idiopathic chronic constipation.	CFTR	Transmembrane Transporters	www.selleckchem.com/products/Lubiprostone(Amitiza).html	(11α)​-16,​16-​difluoro-​11-​hydroxy-​9,​15-​dioxo-prostan-​1-​oic acid
S2320	Luteolin	P9-12	J13	99.7	39.6	59.4	99	1.5	1		286.24	179643821	491-70-3	Luteolin is a flavonoid found in Terminalia chebula, which is a non-selective phisphodiesterase PDE inhibitor for PDE1-5 with Ki of 15.0 &mu;M, 6.4 &mu;M, 13.9 &mu;M, 11.1 &mu;M and 9.5 &mu;M, respectively. Phase 2.	PDE	Metabolism	www.selleckchem.com/products/Luteolin(Luteolol).html	4H-1-Benzopyran-4-one, 2-(3,4-dihydroxyphenyl)-5,7-dihydroxy-
S2155	LY2608204	P9-12	I07	90.5	15.3	81.4	96.7	5.32026	3.54684		559.81	179765123	1234703-40-2	LY2608204 activates <b>glucokinase (GK)</b> with <b>EC50</b> of 42 nM. Phase 2.	Others	Others	www.selleckchem.com/products/ly2608204.html	(1R,2S)-2-cyclohexyl-1-(4-(cyclopropylsulfonyl)phenyl)-N-(5-(2-(pyrrolidin-1-yl)ethylthio)thiazol-2-yl)cyclopropanecarboxamide
S1528	LY2811376	P5-8	C05	98.2	39.9	59.6	99.5	1.49373	0.995823		320.36	181345501	1194044-20-6	LY2811376 is the first orally available non-peptidic <b>β-secretase(BACE1)</b> inhibitor with <b>IC50</b> of 239 nM-249 nM, that act to decrease Aβ secretion with <b>EC50</b> of 300 nM, demonstrated to have 10-fold selectivity towards BACE1 over BACE2, and more than 50-fold inhibition over other aspartic proteases including cathepsin D, pepsin, or renin. Phase 1.	BACE	Proteases	www.selleckchem.com/products/LY2811376.html	(S)-4-(2,4-difluoro-5-(pyrimidin-5-yl)phenyl)-4-methyl-5,6-dihydro-4H-1,3-thiazin-2-amine
S2156	LY2886721	P9-12	K07	99.5	37.5	61.7	99.2	1.64533	1.09689		390.41	181364088	1262036-50-9	LY2886721 is a <b>BACE</b> inhibitor used for the treatment of Alzheimer's Disease. Phase 1/2.	BACE	Neuronal Signaling	www.selleckchem.com/products/LY-2886721.html	N-(3-((4aS,7aS)-2-amino-4a,5,7,7a-tetrahydro-4H-furo[3,4-d][1,3]thiazin-7a-yl)-4-fluorophenyl)-5-fluoropicolinamide
S2321	Magnolol	P9-12	L13	99.5	38.8	60.3	99.1	1.55412	1.03608		266.33	192905534	528-43-8	Magnolol is a bioactive lignin found in the bark of the Houpu magnolia (Magnolia officinalis) which shows antifungal properties.	Others	Others	www.selleckchem.com/products/Magnolol(2,2-Bichavicol).html	[1,1'-Biphenyl]-2,2'-diol, 5,5'-di-2-propen-1-yl-
S2481	Manidipine	P9-12	A22	87.9	32.4	66	98.4	2.03704	1.35802		610.7	1128658468	89226-50-6	Manidipine is a <b>calcium channel</b> blocker (dihydropyridine type) that is used clinically as an antihypertensive.	Calcium Channel	Transmembrane Transporters	www.selleckchem.com/products/Manidipine(Manyper).html	1,​4-​dihydro-​2,​6-​dimethyl-​4-​(3-​nitrophenyl)​-3,​5-​pyridinedicarboxylic acid 3-​[2-​[4-​(diphenylmethyl)​-​1-​piperazinyl]​ethyl] 5-​methyl ester
S2482	Manidipine 2HCl	P9-12	C22	96.1	38.5	58	96.5	1.50649	1.00433		683.62	179712840	89226-75-5	Manidipine 2HCl is a HCl salt form of Manidipine, which is a <b>calcium channel</b> blocker with <b>IC50</b> of 2.6 nM, used clinically as an antihypertensive. Phase 4.	Calcium Channel	Transmembrane Transporters	www.selleckchem.com/products/Manidipine-dihydrochloride(CV-4093).html	1,​4-​dihydro-​2,​6-​dimethyl-​4-​(3-​nitrophenyl)​-3,​5-​pyridinedicarboxylic acid 3-​[2-​[4-​(diphenylmethyl)​-​1-​piperazinyl]​ethyl] 5-​methyl ester, hydrochloride (1:2)
S2517	Maprotiline HCl	P9-12	J06	99.3	37	62.6	99.6	1.69189	1.12793		313.86	205675557	10347-81-6	Maprotiline HCl is a selective noradrenalin re-uptake inhibitor and a tetracyclic antidepressant.	Adrenergic Receptor	Neuronal Signaling	www.selleckchem.com/products/Maprotiline-hydrochloride.html	N-​methyl-​9,​10-​ethanoanthracene-​9(10H)​-​propanamine,hydrochloride (1:1)
S2003	Maraviroc	P5-8	J06	99.3	37.4	61.7	99.1	1.64973	1.09982		513.67	205083336	376348-65-1	Maraviroc is a CCR5 antagonist for <b>MIP-1α</b>, <b>MIP-1β</b> and <b>RANTES</b> with <b>IC50</b> of 3.3 nM, 7.2 nM and 5.2 nM in cell-free assays, respectively.	CCR	Microbiology	www.selleckchem.com/products/Maraviroc.html	4,4-difluoro-N-((S)-3-(3-(3-isopropyl-5-methyl-4H-1,2,4-triazol-4-yl)-8-aza-bicyclo[3.2.1]octan-8-yl)-1-phenylpropyl)cyclohexanecarboxamide
S2074	Mecarbinate	P5-8	N18	99.4	39.6	59.7	99.3	1.50758	1.00505		233.26	192893128	15574-49-9	Mecarbinate is a chemical intermediate of arbidol hydrochloride.	Others	Others	www.selleckchem.com/products/mecarbinate.html	ethyl 5-hydroxy-1,2-dimethyl-1H-indole-3-carboxylate
S2567	Medroxyprogesterone acetate	P9-12	F16	98.7	35.2	63.9	99.1	1.81534	1.21023		386.52	205697373	71-58-9	Medroxyprogesterone acetate (MPA) is a synthetic progestin and act as a potent <b>progesterone receptor</b> agonist, used to treat abnormal menstruation or irregular vaginal bleeding.	Estrogen/progestogen	Endocrinology & Hormones	www.selleckchem.com/products/Medroxyprogesterone-acetate.html	(6α)​-17-​(acetyloxy)​-​6-​methyl-pregn-​4-​ene-​3,​20-​dione
S1974	Meglumine	P5-8	F04	95.9	36.5	62.9	99.4	1.72329	1.14886		195.21	205083087	6284-40-8	Meglumine is an amino sugar derived from sorbitol for THP-1 cells with IC50 of 22 μg/mL.	Others	Others	www.selleckchem.com/products/meglumine.html	1-​deoxy-​1-​(methylamino)​-D-​glucitol
S1734	Meloxicam	P5-8	L15	97.9	49.2	49.8	99	1.0122	0.674797		351.4	205071646	71125-38-7	Meloxicam is a selective <b>COX</b> inhibitor, used to relieve pain and fever effects.	COX	Neuronal Signaling	www.selleckchem.com/products/Meloxicam(Mobic).html	4-​hydroxy-​2-​methyl-​N-​(5-​methyl-​2-​thiazolyl)​-​1,​1-​dioxide-2H-​1,​2-​benzothiazine-​3-​carboxamide
S2043	Memantine HCl	P5-8	D14	94.1	38.7	60.7	99.4	1.56848	1.04565		215.76	205071296	41100-52-1	Memantine HCl is a CYP2B6 and CYP2D6 inhibitor for recombinant CYP2B6 and CYP2D6 with K<sub>i</sub> of 0.51 nM and 94.9 μM, respectively.	AMPA Receptor-kainat	Neuronal Signaling	www.selleckchem.com/products/memantine-hydrochloride-namenda.html	3,​5-​dimethyl-​tricyclo[3.3.1.13,​7]​decan-​1-​amine,hydrochloride (1:1)
S1949	Menadione	P5-8	I22	98.8	42.2	57.2	99.4	1.35545	0.903633		172.18	205083384	58-27-5	Menadione shows vitamin K activity, used as a nutritional supplement.	Others	Others	www.selleckchem.com/products/Menadione.html	2-​methyl-1,​4-​naphthalenedione
S1689	Meprednisone	P5-8	B09	98.6	38.5	60.9	99.4	1.58182	1.05455		372.455	205676460	1247-42-3	Meprednisone is a glucocorticoid and a methylated derivative of prednisone.	Glucocorticoid Recep	Endocrinology & Hormones	www.selleckchem.com/products/Betapar(Meprednisone).html	(16β)​-17,​21-​dihydroxy-​16-​methyl-​pregna-​1,​4-​diene-​3,​11,​20-​trione
S1681	Mesalamine	P5-8	J07	99.5	40	59.1	99.1	1.4775	0.985		153.14	205675764	89-57-6	Mesalamine is a specific inhibitor of TNFα-induced <b>IKK</b> activity, used to treat inflammatory bowel disease.	Others	NF-κB	www.selleckchem.com/products/Mesalamine(Lialda).html	5-​amino-​2-​hydroxy-benzoic acid
S1735	Mesna	P5-8	N15	99.2	39	59.9	98.9	1.5359	1.02393		164.18	179710867	19767-45-4	Mesna, a sulfhydryl compound that is used to reduce the incidence of hemorrhagic cystitis associated with certain chemotherapeutic agents.	Others	Others	www.selleckchem.com/products/Mesna(Uromitexan).html	sodium 2-mercaptoethanesulfonate
S2125	Mestranol	P9-12	C05	99.5	41	57.9	98.9	1.4122	0.941463		310.43	205087162	72-33-3	Mestranol is the 3-methyl ether of ethinyl estradiol, which is a potent <b>estrogen receptor</b> agonist and used as oral contraceptives.	Estrogen/progestogen	Endocrinology & Hormones	www.selleckchem.com/products/Mestranol.html	(17α)​-3-​methoxy-19-​norpregna-​1,​3,​5(10)​-​trien-​20-​yn-​17-​ol
S2527	Methacycline HCl	P9-12	H08	98.6	57.7	40.3	98	0.69844	0.465627		478.88	205675436	3963-95-9	Methacycline HCl is a tetracycline antibiotic, and also an inhibitor of epithelial–mesenchymal transition (EMT) with <b>IC50</b> of roughly 5 μM, used to treat various infections.	Others	Others	www.selleckchem.com/products/Methacycline-hydrochloride-Physiomycine.html	(4S,​4aR,​5S,​5aR,​12aS)​- 4-​(dimethylamino)​-​1,​4,​4a,​5,​5a,​6,​11,​12a-​octahydro-​3,​5,​10,​12,​12a-​pentahydroxy-​6-​methylene-​1,​11-​dioxo-​2-​naphthacenecarboxami​de, hydrochloride (1:1)
S1609	Methimazole	P5-8	C17	14.2	61.2	37.8	99	0.617647	0.411765		114.17	205087486	60-56-0	Methimazole is an antithyroid medicine.	Others	Others	www.selleckchem.com/products/Methimazole(Tapazole).html	1,​3-​dihydro-​1-​methyl-2H-​imidazole-​2-​thione
S1736	Methocarbamol	P5-8	P15	98.7	39.7	59.7	99.4	1.50378	1.00252		241.24	205676109	532-03-6	Methocarbamol is a central muscle relaxant used to treat skeletal muscle spasms.	Others	Others	www.selleckchem.com/products/Methocarbamol(Robaxin).html	3-​(2-​methoxyphenoxy)​-1,​2-​propanediol-1-​carbamate
S1952	Methoxsalen	P5-8	K22	98.9	40.5	58.2	98.7	1.43704	0.958025		216.19	192892364	298-81-7	Methoxsalen (Oxsoralen) a naturally occurring furocoumarin compound found in several species of plants, including Psoralea corylifolia, is an agent used to treat psoriasis, eczema, vitiligo and some cutaneous Lymphomas in conjunction with exposing the skin to sunlight.	Others	Others	www.selleckchem.com/products/Methoxsalen(Oxsoralen).html	9-methoxy-7H-furo[3,2-g]chromen-7-one
S1978	Methscopolamine	P5-8	J04	99.6	36.4	62.7	99.1	1.72253	1.14835		398.29	179766049	155-41-9	Methscopolamine is a muscarinic acetylcholine receptor blocker.	AChR	Neuronal Signaling	www.selleckchem.com/products/Methscopolamine-bromide(Pamine).html	(1α,​2β,​4β,​5α,​7β)​-7-​[(2S)​-​3-​hydroxy-​1-​oxo-​2-​phenylpropoxy]​-​9,​9-​dimethyl-3-​oxa-​9-​azoniatricyclo[3.3.1​.02,​4]​nonane, bromide (1:1)​
S1733	Methylprednisolone	P5-8	J15	94.7	70.2	27.5	97.7	0.391738	0.261159		374.47	205071356	83-43-2	Methylprednisolone is a synthetic <b>glucocorticoid receptor</b> agonist, used to achieve prompt suppression of inflammation.	Glucocorticoid Recep	Endocrinology & Hormones	www.selleckchem.com/products/Methylprednisolone.html	(6α,​11β)​-11,​17,​21-​trihydroxy-​6-​methyl-pregna-​1,​4-​diene-​3,​20-​dione
S1610	Metolazone	P5-8	E17	93.8	40.1	59.4	99.5	1.4813	0.987531		365.83	192925822	17560-51-9	Metolazone is primarily used to treat congestive heart failure and high blood pressure.	Others	Others	www.selleckchem.com/products/Metolazone(Zaroxolyn).html	7-​chloro-​1,​2,​3,​4-​tetrahydro-​2-​methyl-​3-​(2-​methylphenyl)​-​4-​oxo-6-​quinazolinesulfonami​de
S1856	Metoprolol Tartrate	P5-8	A12	98.7	41.1	57.8	98.9	1.40633	0.937551		684.81	179646063	56392-17-7	Metoprolol Tartrate is a cardioselective β-adrenergic receptor blocker with IC50 of 42 ng/mL.	Adrenergic Receptor	Neuronal Signaling	www.selleckchem.com/products/metoprolol-tartrate.html	1-​[4-​(2-​methoxyethyl)​phenoxy]​-​3-​[(1-​methylethyl)​amino]​-2-​propanol, (2R,​3R)​-​2,​3-​dihydroxybutanedioat​e (2:1)
S1907	Metronidazole	P5-8	E18	94.2	40.2	59.4	99.6	1.47761	0.985075		171.15	179627644	443-48-1	Metronidazole, a synthetic antibacterial and antiprotozoal agent of the nitroimidazole class, is used against protozoa.	DNA/RNA Synthesis	DNA Damage	www.selleckchem.com/products/Metronidazole(Flagyl).html	2-​methyl-​5-​nitro-1H-​imidazole-​1-​ethanol
S2536	Miconazole	P9-12	H10	80.6	65.5	30.1	95.6	0.459542	0.306361		416.13	205080240	22916-47-8	Miconazole (Monistat) is an imidazole antifungal agent.	Others	Others	www.selleckchem.com/products/Miconazole-Monistat.html	1-​[2-​(2,​4-​dichlorophenyl)​-​2-​[(2,​4-​dichlorophenyl)​methoxy]​ethyl]​-1H-​imidazole
S1956	Miconazole Nitrate	P5-8	M22	99.3	40.5	58.9	99.4	1.45432	0.969547		479.14	205082214	22832-87-7	Miconazole Nitrate is an imidazole antifungal agent by inhibiting ergosterol biosynthesis and inducing ROS, used to treat vaginal yeast infections.	Others	Others	www.selleckchem.com/products/Miconazole-nitrate.html	1-​[2-​(2,​4-​dichlorophenyl)​-​2-​[(2,​4-​dichlorophenyl)​methoxy]​ethyl]​-1H-​imidazole,nitrate (1:1)
S2606	Mifepristone	P9-12	F22	98.2	23.6	75.3	98.9	3.19068	2.12712		429.59	205674934	84371-65-3	Mifepristone is a remarkably active antagonist of <b>progesterone receptor</b> and glucocorticoid receptor with <b>IC50</b> of 0.2 nM and 2.6 nM, respectively.	Estrogen/progestogen	Endocrinology & Hormones	www.selleckchem.com/products/Mifepristone(Mifeprex).html	(11β,​17β)​-11-​[4-​(dimethylamino)​phenyl]​-​17-​hydroxy-​17-​(1-​propyn-​1-​yl)​-estra-​4,​9-​dien-​3-​one
S2589	Miglitol	P9-12	P18	99.7	40.2	58.8	99	1.46269	0.975124		207.22	179627234	72432-03-2	Miglitol is an oral anti-diabetic drug.	Others	Others	www.selleckchem.com/products/miglitol-glyset.html	(2R,3R,4R,5S)-1-(2-hydroxyethyl)-2-(hydroxymethyl)-3,4,5-piperidinetriol
S2484	Milrinone	P9-12	E22	99.7	35.4	64.1	99.5	1.81073	1.20716		211.22	1128658462	78415-72-2	Milrinone is a <b>phosphodiesterase 3 (PDE3)</b> inhibitor, used to increase the heart's contractility.	PDE	Metabolism	www.selleckchem.com/products/Milrinone(Primacor).html	1,​6-​dihydro-​2-​methyl-​6-​oxo-[3,​4'-​bipyridine]​-​5-​carbonitrile
S2016	Mirtazapine	P5-8	L08	98.8	38.1	61.3	99.4	1.60892	1.07262		265.35	205648878	85650-52-8	Mirtazapine is an <b>adrenergic</b> and <b>seroton receptor</b> antagonist, used to treat depression.	5-HT Receptor	Neuronal Signaling	www.selleckchem.com/products/mirtazapine-remeron-avanza.html	1,​2,​3,​4,​10,​14b-​hexahydro-​2-​methyl-pyrazino[2,​1-​a]​pyrido[2,​3-​c]​[2]​benzazepine
S1732	Mitotane	P5-8	H15	97.9	43.2	55.7	98.9	1.28935	0.859568		320.04	205072643	53-19-0	Mitotane, is an antineoplastic medication used in the treatment of adrenocortical carcinoma.	Others	Others	www.selleckchem.com/products/Mitotane(Lysodren).html	1,1-dichloro-2-(2-chlorophenyl)-2-(4-chlorophenyl)ethane
S1542	MK-3207 HCl	P5-8	K07	98.4	37.8	61.5	99.3	1.62698	1.08466		594.05	1128655355	957116-20-0	MK-3207 is a potent <b>CGRP</b> receptor antagonist with <b>IC50</b> and <b>K<sub>i</sub></b>of 0.12 nM and 0.022 nM, highly selective versus human AM1, AM2, CTR, and AMY3. Phase 2.	CGRP Receptor	GPCR & G Protein	www.selleckchem.com/products/MK-3207.html	6,9-Diazaspiro[4.5]decane-9-acetamide, 8-(3,5-difluorophenyl)-10-oxo-N-[(2R)-1,1',2',3-tetrahydro-2'-oxospiro[2H-indene-2,3'-[3H]pyrrolo[2,3-b]pyridin]-5-yl]-, hydrochloride
S2079	Moexipril HCl	P5-8	F20	92.9	41	58.4	99.4	1.42439	0.949593		535.03	179641193	82586-52-5	Moexipril HCl is a potent orally active non-sulfhydryl angiotensin converting enzyme inhibitor (ACE) with IC50 of 0.041 μM, which is used for the treatment of hypertension and congestive heart failure.	RAAS	Endocrinology & Hormones	www.selleckchem.com/products/moexipril-hydrochloride.html	(3S)​- 2-​[(2S)​-​2-​[[(1S)​-​1-​(ethoxycarbonyl)​-​3-​phenylpropyl]​amino]​-​1-​oxopropyl]​-​1,​2,​3,​4-​tetrahydro-​6,​7-​dimethoxy-3-​isoquinolinecarboxyl​ic acid,hydrochloride (1:1)
S1987	Mometasone furoate	P5-8	P04	97.5	30.3	68.8	99.1	2.27063	1.51375		521.43	205083532	83919-23-7	Mometasone Furoate is a <b>glucocorticoid receptor</b> agonist, used topically to reduce inflammation of the skin or in the airways.	Glucocorticoid Recep	Endocrinology & Hormones	www.selleckchem.com/products/mometasone-furoate.html	(11β,​16α)​-9,​21-​dichloro-​17-​[(2-​furanylcarbonyl)​oxy]​-​11-​hydroxy-​16-​methyl-pregna-​1,​4-​diene-​3,​20-​dione
S1652	Monobenzone	P5-8	D03	71.6	58.7	38.6	97.3	0.657581	0.438387		200.23	179640886	103-16-2	Monobenzone is a compound used as a topical agent for medical depigmentation.	Others	Others	www.selleckchem.com/products/Monobenzone(Benoquin).html	4-​(phenylmethoxy)​-phenol
S2325	Morin Hydrate	P9-12	B15	98.6	40.7	58.5	99.2	1.43735	0.958231		320.25	192910165	6202-27-3	Morin hydrate(Aurantica) is a flavonoid isolated from Maclura pomifera (Osage orange), Maclura tinctoria (old fustic) and from leaves of Psidium guajava (common guava).	Others	Others	www.selleckchem.com/products/Morin-hydrate(Aurantica).html	4H-1-Benzopyran-4-one, 2-(2,4-dihydroxyphenyl)-3,5,7-trihydroxy-, hydrate (1:1)
S2486	Moroxydine HCl	P9-12	I22	99.5	37.9	61.6	99.5	1.62533	1.08355		207.66	205675019	3160-91-6	Moroxydine HCl is a synthetic antiviral compound chemically belonging to the series of the heterocyclic biguanidines.	Others	Others	www.selleckchem.com/products/Moroxydine-hydrochloride.html	N-​(aminoiminomethyl)​-4-​morpholinecarboximid​amide,hydrochloride (1:1)
S2066	Moxonidine	P5-8	H18	98.1	37.7	61.5	99.2	1.6313	1.08753		241.68	205086805	75438-57-2	Moxonidine is a selective agonist at the imidazoline receptor subtype 1, used as antihypertensive agent.	Others	Others	www.selleckchem.com/products/moxonidine.html	(2R,​4R)​-1-​[(2S)​-​5-​[(aminoiminomethyl)​amino]​-​1-​oxo-​2-​[[(1,​2,​3,​4-​tetrahydro-​3-​methyl-​8-​quinolinyl)​sulfonyl]​amino]​pentyl]​-​4-​methyl-​2-​piperidinecarboxylic acid
S2487	Mycophenolic acid	P9-12	K22	99.4	39.5	59.8	99.3	1.51392	1.00928		320.34	192892852	24280-93-1	Mycophenolic acid is a potent IMPDH inhibitor and the active metabolite of an immunosuppressive drug, used to prevent rejection in organ transplantation.	Dehydrogenase	Metabolism	www.selleckchem.com/products/Mycophenolic-acid(Mycophenolate).html	(4E)​-6-​(1,​3-​dihydro-​4-​hydroxy-​6-​methoxy-​7-​methyl-​3-​oxo-​5-​isobenzofuranyl)​-​4-​methyl-4-​hexenoic acid
S2326	Myricetin	P9-12	D15	99.5	40.1	59	99.1	1.47132	0.980881		318.24	192906301	529-44-2	Myricetin is a flavonoid found in many grapes, berries, fruits, vegetables, herbs, as well as other plants, which has antioxidant and anti tumor properties.	Others	Others	www.selleckchem.com/products/Myricetin(Cannabiscetin).html	4H-1-Benzopyran-4-one, 3,5,7-trihydroxy-2-(3,4,5-trihydroxyphenyl)-
S2327	Myricitrin	P9-12	F15	99.5	38.2	60.7	98.9	1.58901	1.05934		464.38	205086636	17912-87-7	Myricitrin, a flavonoid compound isolated from the root bark of Myrica cerifera, which exerts antinociceptive effects.	PKC	TGF-beta/Smad	www.selleckchem.com/products/Myricitrin(Myricitrine).html	4H-1-Benzopyran-4-one, 3-[(6-deoxy-α-L-mannopyranosyl)oxy]-5,7-dihydroxy-2-(3,4,5-trihydroxyphenyl)-
S2126	Naftopidil	P9-12	E05	98.3	30.1	68.8	98.9	2.28571	1.52381		392.49	205067617	57149-07-2	Naftopidil is a selective α1-adrenergic receptor antagonist or alpha blocker with a Ki of 58.3 nM.	Adrenergic Receptor	Neuronal Signaling	www.selleckchem.com/products/Naftopidil(Flivas).html	4-​(2-​methoxyphenyl)​-​α-​[(1-​naphthalenyloxy)​methyl]​-1-​piperazineethanol
S2328	Nalidixic acid	P9-12	H15	99.8	39	60.6	99.6	1.55385	1.0359		232.24	179616486	389-08-2	Nalidixic acid is a synthetic 1,8-naphthyridine antimicrobial agent with a limited bacteriocidal spectrum. It is an inhibitor of the A subunit of bacterial DNA gyrase.	Topoisomerase	DNA Damage	www.selleckchem.com/products/Nalidixic-acid(NegGram).html	1-​ethyl-​1,​4-​dihydro-​7-​methyl-​4-​oxo-1,​8-​naphthyridine-​3-​carboxylic acid
S2519	Naphazoline HCl	P9-12	L06	99.5	40.4	58.8	99.2	1.45545	0.970297		246.74	205083607	550-99-2	Naphazoline HCl is an ocular vasoconstrictor and imidazoline derivative sympathomimetic amine.	Adrenergic Receptor	Neuronal Signaling	www.selleckchem.com/products/Naphazoline-hydrochloride-Naphcon.html	4,​5-​dihydro-​2-​(1-​naphthalenylmethyl)​-1H-​imidazole​, hydrochloride (1:1)
S1626	Naproxen Sodium	P5-8	K19	98.9	36.6	62.8	99.4	1.71585	1.1439		252.24	1128657832	26159-34-2	Naproxen Sodium is a COX inhibitor for <b>COX-1</b> and <b>COX-2</b> with <b>IC50</b> of 8.7 μM and 5.2 μM, respectively.	COX	Neuronal Signaling	www.selleckchem.com/products/Naproxen-Sodium(Aleve).html	sodium (S)-2-(6-methoxynaphthalen-2-yl)propanoate
S2394	Naringenin	P9-12	E08	99.5	39.8	59.5	99.3	1.49497	0.99665		272.25	179711251	480-41-1	Naringenin is a natural predominant flavanone derived from plant food, which is considered to have a bioactive effect on human health as antioxidant, free radical scavenger, anti-inflammatory, carbohydrate metabolism promoter, and immune system modulator.	P450 (e.g. CYP17)	Metabolism	www.selleckchem.com/products/naringenin.html	4H-1-Benzopyran-4-one, 2,3-dihydro-5,7-dihydroxy-2-(4-hydroxyphenyl)-, (2S)-
S2329	Naringin	P9-12	J15	99.8	37.6	61.6	99.2	1.6383	1.0922		580.53	205086323	10236-47-2	Naringin is a flavanone glycoside, which exerts a variety of pharmacological effects such as antioxidant activity, blood lipid lowering, anticancer activity, and inhibition of cytochrome P450 enzymes.	P450 (e.g. CYP17)	Metabolism	www.selleckchem.com/products/Naringin(Naringoside).html	4H-1-Benzopyran-4-one, 7-[[2-O-(6-deoxy-α-L-mannopyranosyl)-β-D-glucopyranosyl]oxy]-2,3-dihydro-5-hydroxy-2-(4-hydroxyphenyl)-, (2S)-
S2389	Naringin Dihydrochalcone	P9-12	K06	99.7	39.8	59.3	99.1	1.48995	0.9933		582.55	192906201	18916-17-1	Naringin Dihydrochalcone(Naringin DC) is a new-style sweetening agent and an artificial sweetener derived from naringin.	Others	Others	www.selleckchem.com/products/Naringin-Dihydrochalcone(Naringin-DC).html	1-Propanone, 1-[4-[[2-O-(6-deoxy-α-L-mannopyranosyl)-β-D-glucopyranosyl]oxy]-2,6-dihydroxyphenyl]-3-(4-hydroxyphenyl)-
S1517	Natamycin	P5-8	G03	99.4	37.5	61.8	99.3	1.648	1.09867		665.73	1128658793	7681-93-8	Natamycinis is a naturally occurring antifungal agent produced during fermentation by the bacterium Streptomyces natalensis, commonly found in soil.	Others	Others	www.selleckchem.com/products/Natamycin(Pimaricin).html	(1R*,3S*,5R*,7R*,8E,12R*,14E,16E,18E,20E,22R*,24S*,25R*,26S*)]-22-[(3-Amino-3,6-dideoxy-β-D-mannopyranosyl)oxy]-1,3,26-trihydroxy-12-methyl-10-oxo-6,11,28-trioxatricyclo[22.3.1.05,7]octacosa-8,14,16,18,20-pentaene-25-carboxylic acid
S2489	Nateglinide	P9-12	M22	99.5	37.6	61.4	99	1.63298	1.08865		317.42	205675464	105816-04-4	Nateglinide is an insulin secretagog agent that lowers blood glucose levels by stimulating insulin secretion from the pancreas.	Potassium Channel	Transmembrane Transporters	www.selleckchem.com/products/Nateglinide(Starlix).html	N-​[[trans-​4-​(1-​methylethyl)​cyclohexyl]​carbonyl]​-D-​phenylalanine
S1549	Nebivolol	P5-8	E09	93.6	42.3	56.9	99.2	1.34515	0.896769		441.9	1128658505	152520-56-4	Nebivolol selectively inhibits <b>β1-adrenoceptor</b> with <b>IC50</b> of 0.8 nM.	Adrenergic Receptor	Neuronal Signaling	www.selleckchem.com/products/Nebivolol(Bystolic).html	2H-1-Benzopyran-2-methanol, α,α'-[iminobis(methylene)]bis[6-fluoro-3,4-dihydro-, hydrochloride, [2R*[R*[R*(S*)]]]-(±)-
S2332	Neohesperidin	P9-12	N15	99.5	39.2	60.2	99.4	1.53571	1.02381		610.56	192906221	13241-33-3	Neohesperidin, a flavanone glycoside found in citrus fruits, is an antioxidant agent.	Others	Others	www.selleckchem.com/products/Neohesperidin.html	1-Propanone, 1-[4-[[2-O-(6-deoxy-α-L-mannopyranosyl)-β-D-glucopyranosyl]oxy]-2,6-dihydroxyphenyl]-3-(3-hydroxy-4-methoxyphenyl)-
S2331	Neohesperidin Dihydrochalcone (Nhdc)	P9-12	L15	99.2	37	62.1	99.1	1.67838	1.11892		612.58	205086705	20702-77-6	Neohesperidin dihydrochalcone(Nhdc), sometimes abbreviated to neohesperidin DC or simply NHDC, is an artificial sweetener derived from citrus.	Others	Others	www.selleckchem.com/products/Neohesperidin-dihydrochalcone(Nhdc).html	1-Propanone, 1-[4-[[2-O-(6-deoxy-α-L-mannopyranosyl)-β-D-glucopyranosyl]oxy]-2,6-dihydroxyphenyl]-3-(3-hydroxy-4-methoxyphenyl)-
S1742	Nevirapine	P5-8	L17	98.9	38.6	60.6	99.2	1.56995	1.04663		266.3	192934604	129618-40-2	Nevirapine is a non-nucleoside reverse transcriptase inhibitor (NNRTI) used to treat HIV-1 infection and AIDS.	Reverse Transcriptas	Microbiology	www.selleckchem.com/products/Nevirapine(Viramune).html	11-​cyclopropyl-​5,​11-​dihydro-​4-​methyl-6H-​dipyrido[3,​2-​b:2',​3'-​e]​[1,​4]​diazepin-​6-​one
S1899	Nicotinamide (Vitamin B3)	P5-8	K16	95.4	60.3	37.9	98.2	0.628524	0.419016		122.12	192907394	98-92-0	Nicotinamide (Vitamin B3), a water-soluble vitamin, is an active component of coenzymes NAD and NADP, and also act as an inhibitor of <b>sirtuins</b>.	Sirtuin	DNA Damage	www.selleckchem.com/products/Nicotinamide(Niacinamide).html	3-​Pyridinecarboxamide
S1744	Nicotinic Acid	P5-8	P17	98.7	43.1	56.1	99.2	1.30162	0.867749		123.11	192934641	59-67-6	Nicotinic Acid is a water-soluble vitamin belonging to the vitamin B family.	Others	Others	www.selleckchem.com/products/Niacin(Nicotinic-acid).html	3-​pyridinecarboxylic acid
S1808	Nifedipine	P5-8	A06	99.3	39.6	59.5	99.1	1.50253	1.00168		346.33	205071344	21829-25-4	Nifedipine(Adalat), a potent vasodilator agent with calcium antagonistic action.	Others	Others	www.selleckchem.com/products/Nifedipine(Adalat).html	1,​4-​dihydro-​2,​6-​dimethyl-​4-​(2-​nitrophenyl)​-​3,5-​pyridinedicarboxylic acid-3,​5-​dimethyl ester
S2040	Nimesulide	P5-8	N12	99.9	37.2	62	99.2	1.66667	1.11111		308.31	179647393	51803-78-2	Nimesulide is a relatively COX-2 selective inhibitor with IC50 of 26 μM.	COX	Neuronal Signaling	www.selleckchem.com/products/Nimesulide.html	N-​(4-​nitro-​2-​phenoxyphenyl)​-methanesulfonamide
S1747	Nimodipine	P5-8	B19	89.9	36.1	63.3	99.4	1.75346	1.16898		418.44	205071346	66085-59-4	Nimodipine is a dihydropyridine <b>calcium channel</b> blocker and an <b>autophagy</b> inhibitor, used in the treatment of high blood pressure.	Calcium Channel	Transmembrane Transporters	www.selleckchem.com/products/Nimodipine(Nimotop).html	1,​4-​dihydro-​2,​6-​dimethyl-​4-​(3-​nitrophenyl)​-3,​5-​pyridinedicarboxylic acid- 3-​(2-​methoxyethyl) 5-​(1-​methylethyl) ester
S1748	Nisoldipine	P5-8	D19	81	41.2	58.4	99.6	1.41748	0.944984		388.41	205083353	63675-72-9	Nisoldipine (Sular) is a calcium channel blocker belonging to the dihydropyridines class, specific for <b>L-type Ca<sub>v</sub>1.2</b> with <b>IC50</b> of 10 nM.	Calcium Channel	Transmembrane Transporters	www.selleckchem.com/products/Nisoldipine(Sular).html	1,​4-​dihydro-​2,​6-​dimethyl-​4-​(2-​nitrophenyl)​-​3,​5-​pyridinedicarboxylic acid-3-​methyl 5-​(2-​methylpropyl) ester
S1627	Nitazoxanide	P5-8	M19	97.8	40.6	58.1	98.7	1.43103	0.954023		307.28	1128658532	55981-09-4	Nitazoxanide is a synthetic nitrothiazolyl-salicylamide derivative and an antiprotozoal agent. (IC50 for canine influenza virus ranges from 0.17 to 0.21 μM)	Others	Others	www.selleckchem.com/products/Nitazoxanide(Alinia).html	2-​(acetyloxy)​-​N-​(5-​nitro-​2-​thiazolyl)​-benzamide
S2491	Nitrendipine	P9-12	O22	99.5	37.6	61.3	98.9	1.63032	1.08688		360.3699	205698892	39562-70-4	Nitrendipine is a dihydropyridine calcium channel blocker with an IC50 of 95 nM.	Calcium Channel	Transmembrane Transporters	www.selleckchem.com/products/Nitrendipine.html	1,​4-​dihydro-​2,​6-​dimethyl-​4-​(3-​nitrophenyl)​-3,​5-​pyridinedicarboxylic acid 3-​ethyl 5-​methyl ester
S1890	Nizatidine	P5-8	M14	98.7	54	44.2	98.2	0.818519	0.545679		331.46	179745035	76963-41-2	Nizatidine is a <b>histamine H2 receptor</b> antagonist with <b>IC50</b> of 0.9 nM, also inhibits AChE with <b>IC50</b> of 6.7 μM.	Histamine Receptor	Neuronal Signaling	www.selleckchem.com/products/Nizatidine(Axid).html	(E)-N-(2-((2-((dimethylamino)methyl)thiazol-4-yl)methylthio)ethyl)-N-methyl-2-nitroethene-1,1-diamine
S2333	Nobiletin	P9-12	P15	99.6	37	61.8	98.8	1.67027	1.11351		402.39	192928845	478-01-3	Nobiletin, a citrus flavonoid isolated from citrus peels like in tangerine, which has anti-inflammatory and anti-tumor activities.	MMP	Proteases	www.selleckchem.com/products/Nobiletin(Hexamethoxyflavone).html	4H-1-Benzopyran-4-one, 2-(3,4-dimethoxyphenyl)-5,6,7,8-tetramethoxy-
S1934	Nystatin (Fungicidin)	P5-8	A22	99.1	39	60.2	99.2	1.54359	1.02906		926.09	205083303	1400-61-9	Nystatin, which belongs to the polyene group of antimycotics, is frequently used as a topical agent in the treatment of oro-pharyngeal candidosis.	Others	Others	www.selleckchem.com/products/Nystatin(Mycostatin).html	no
S2334	Oleanolic Acid	P9-12	B17	99.6	37.9	61.1	99	1.61214	1.07476		456.7	179609896	508-02-1	Oleanolic Acid is a non-toxic, hepatoprotective triterpenoid found in Phytolacca Americana, which exerts antitumor and antiviral properties.	Others	Others	www.selleckchem.com/products/Oleanolic-Acid(Caryophyllin).html	(4aS,6aS,6bR,8aR,10S,12aR,12bR,14bS)-10-hydroxy-2,2,6a,6b,9,9,12a-heptamethyl-1,2,3,4,4a,5,6,6a,6b,7,8,8a,9,10,11,12,12a,12b,13,14b-icosahydropicene-4a-carboxylic acid
S1604	Olmesartan Medoxomil	P5-8	I15	99	37.9	61.4	99.3	1.62005	1.08004		558.59	179765577	144689-63-4	Olmesartan Medoxomil is a compound which is hydrolyzed to olmesartan that is a selective AT1 subtype angiotensin II receptor antagonist.	RAAS	Endocrinology & Hormones	www.selleckchem.com/products/olmesartan-medoxomil-Benicar.html	1H-Imidazole-5-carboxylic acid, 4-(1-hydroxy-1-methylethyl)-2-propyl-1-[[2'-(2H-tetrazol-5-yl)[1,1'-biphenyl]-4-yl]methyl]-, (5-methyl-2-oxo-1,3-dioxol-4-yl)methyl ester
S1534	Org 27569	P5-8	O05	99.3	38.5	60.9	99.4	1.58182	1.05455		409.95	192906365	868273-06-7	Org 27569 is an allosteric modulator of <b>cannabinoid CB1 receptor</b>, induces a CB1 receptor state that is characterized by enhanced agonist affinity and decreased inverse agonist affinity.	Cannabinoid Receptor	GPCR & G Protein	www.selleckchem.com/products/Org-27569.html	N-(4-(piperidin-1-yl)phenethyl)-5-chloro-3-ethyl-1H-indole-2-carboxamide
S2335	Oridonin	P9-12	D17	96.7	21.4	75.9	97.3	3.54673	2.36449		364.43	181352492	28957-04-2	Oridonin, a diterpenoid purified from Rabdosia rubescens, is an antitumor agent.	Others	Others	www.selleckchem.com/products/Oridonin(Isodonol).html	Kaur-16-en-15-one, 7,20-epoxy-1,6,7,14-tetrahydroxy-, (1α,6β,7α,14R)-
S1629	Orlistat	P5-8	A21	98.9	40.6	58.8	99.4	1.44828	0.965517		495.73	179628614	96829-58-2	Orlistat is a general lipase inhibitor with IC50 of 122 ng/ml for PL from human duodenal juice.	Others	Others	www.selleckchem.com/products/Orlistat(Alli).html	N-​formyl-​(1S)​-​1-​[[(2S,​3S)​-​3-​hexyl-​4-​oxo-​2-​oxetanyl]​methyl]​dodecyl ester L-​Leucine
S2336	Orotic acid (6-Carboxyuracil)	P9-12	F17	99.6	37.6	61.6	99.2	1.6383	1.0922		156.1	192904180	65-86-1	Orotic acid(6-Carboxyuracil) is a heterocyclic compound and an acid.	Others	Others	www.selleckchem.com/products/Orotic-acid(6-Carboxyuracil).html	4-Pyrimidinecarboxylic acid, 1,2,3,6-tetrahydro-2,6-dioxo-
S2054	Orphenadrine Citrate	P5-8	D16	84.6	40.1	59.5	99.6	1.48379	0.989194		461.5	179711209	4682-36-4	Orphenadrine Citrate is a skeletal muscle relaxant, it acts in the central nervous system to produce its muscle relaxant effects.	AChR	Neuronal Signaling	www.selleckchem.com/products/orphenadrine-citrate-norflex.html	N,​N-​dimethyl-​2-​[(2-​methylphenyl)​phenylmethoxy]​-​ethanamine,2-​hydroxy-​1,​2,​3-​propanetricarboxylat​e (1:1)
S2205	OSI-420	P9-12	G15	95.6	40.7	57.2	97.9	1.40541	0.936937		415.87	1128658845	183320-51-6	OSI-420 is the active metabolite of Erlotinib (<b>EGFR</b> inhibitor with <b>IC50</b> of 2 nM).	EGFR	Protein Tyrosine Kinase	www.selleckchem.com/products/OSI-420-Desmethyl-Erlotinib,CP-473420.html	2-(4-(3-ethynylphenylamino)-7-(2-methoxyethoxy)quinazolin-6-yloxy)ethanol hydrochloride
S2337	Osthole	P9-12	H17	99.5	39.3	60.1	99.4	1.52926	1.01951		244.29	205086633	484-12-8	Osthol is an O-methylated coumarin, which is found in the plants such as Cnidium monnieri, Angelica archangelica and Angelica pubescens.	Others	Others	www.selleckchem.com/products/Osthole(Osthol).html	2H-1-Benzopyran-2-one, 7-methoxy-8-(3-methyl-2-buten-1-yl)-
S1830	Oxfendazole	P5-8	C08	96.4	42.8	56.2	99	1.31308	0.875389		315.35	205676463	53716-50-0	Oxfendazole is the sulfoxide form of fenbendazole which is a broad spectrum benzimidazole anthelmintic.	Others	Others	www.selleckchem.com/products/oxfendazole.html	N-​[6-​(phenylsulfinyl)​-​1H-​benzimidazol-​2-​yl]​-carbamic acid methyl ester
S1754	Oxybutynin	P5-8	F19	91.6	35.8	63.5	99.3	1.77374	1.1825		357.49	179615995	5633-20-5	Oxybutynin is a competitive antagonist of the M1, M2, and M3 subtypes of the <b>muscarinic acetylcholine receptor</b>, used to relieve urinary and bladder difficulties.	AChR	Neuronal Signaling	www.selleckchem.com/products/Oxybutynin(Ditropan).html	α-​cyclohexyl-​α-​hydroxy-benzeneacetic acid-4-​(diethylamino)​-​2-​butyn-​1-​yl ester
S2338	Oxymatrine	P9-12	J17	99.5	36.8	62.4	99.2	1.69565	1.13043		264.36	181352834	16837-52-8	Oxymatrine is a quinolizidine alkaloid extracted from the root of Sophora flavescens, which is used for the treatment of viral hepatitis, cancer, viral myocarditis, gastrointestinal hemorrhage and skin diseases.	Others	Others	www.selleckchem.com/products/Oxymatrine(Matrine-N-oxide).html	1H,5H,10H-Dipyrido[2,1-f:3',2',1'-ij][1,6]naphthyridin-10-one, dodecahydro-, 4-oxide, (4R,7aS,13aR,13bR,13cS)-
S1773	Oxytetracycline (Terramycin)	P5-8	N21	98.7	37.1	62.1	99.2	1.67385	1.1159		460.43	205707912	79-57-2	Oxytetracycline (Terramycin) was the second of the broad-spectrum tetracycline group of antibiotics to be discovered.	Others	Others	www.selleckchem.com/products/Oxytetracycline(Terramycin).html	(4S,​4aR,​5S,​5aR,​6S,​12aS)​-4-​(dimethylamino)​-​1,​4,​4a,​5,​5a,​6,​11,​12a-​octahydro-​3,​5,​6,​10,​12,​12a-​hexahydroxy-​6-​methyl-​1,​11-​dioxo-2-​naphthacenecarboxami​de
S2052	Oxytetracycline Dihydrate	P5-8	P14	99.5	38.7	60.8	99.5	1.57106	1.04737		496.46	205071545	6153-64-6	Oxytetracycline Dihydrate is a prescription antibiotic, interfering with the ability of bacteria to produce essential proteins.	Others	Others	www.selleckchem.com/products/oxytetracycline-dihydrate.html	(4S,​4aR,​5S,​5aR,​6S,​12aS)​-4-​(dimethylamino)​-​1,​4,​4a,​5,​5a,​6,​11,​12a-​octahydro-​3,​5,​6,​10,​12,​12a-​hexahydroxy-​6-​methyl-​1,​11-​dioxo-​2-​naphthacenecarboxami​de,hydrate (1:2)
S2067	Ozagrel HCl	P5-8	J18	97.7	45.8	53.3	99.1	1.16376	0.775837		264.71	205067654	78712-43-3	Ozagrel HCl is a selective <n>thromboxane A(2) (TXA(2)) synthetase</b> inhibitor with <b>IC50</b> of 11 nM for rabbit platelet, used for the improvement of postoperative cerebrovascular contraction and accompanying cerebral ischaemia.	P450 (e.g. CYP17)	Metabolism	www.selleckchem.com/products/ozagrel-hydrochloride.html	(2E)​-3-​[4-​(1H-​imidazol-​1-​ylmethyl)​phenyl]​-​2-​propenoic acid,hydrochloride (1:1)
S2410	Paeoniflorin	P9-12	O10	98.3	37.8	61.4	99.2	1.62434	1.08289		480.46	205675482	23180-57-6	Paeoniflorin is a herbal constituent extracted from the root of Paeonia albiflora Pall.	Others	Others	www.selleckchem.com/products/paeoniflorin.html	(1aR,​2S,​3aR,​5R,​5aR,​5bS)​-​5b-​[(benzoyloxy)​methyl]​tetrahydro-​5-​hydroxy-​2-​methyl-​2,​5-​methano-​1H-​3,​4-​dioxacyclobuta[cd]​pentalen-​1a(2H)​-​yl-β-​D-​glucopyranoside
S2339	Paeonol	P9-12	L17	99.6	39.2	59.9	99.1	1.52806	1.01871		166.17	205086353	552-41-0	Paeonol (Peonol), a phenolic compound extracted from Chinese herbs Paeonia suffruticosa (moutan cortex) and Cynanchum paniculatum, inhibits MAO with an IC50 of about 50 &mu;M.	MAO	Metabolism	www.selleckchem.com/products/Paeonol(Peonol).html	1-(2-hydroxy-4-methoxyphenyl)ethanone
S2397	Palmatine chloride	P9-12	K08	99.5	44.3	54.6	98.9	1.23251	0.82167		387.86	205086695	10605-02-4	Palmatine hydrochloride (Palmatine chloride (6CI,7CI); Fibrauretin) is a hydrochloride salt of palmatine which is a protoberberine alkaloid.	Others	Others	www.selleckchem.com/products/Palmatine-chloride.html	2,3,9,10-Tetramethoxy-5,6-dihydroisoquinolino[2,1-b]isoquinolin-7-ium chloride
S2238	Palomid 529 (P529)	P9-12	G21	99.4	38.3	60.9	99.2	1.59008	1.06005		406.43	192905558	914913-88-5	Palomid 529 (P529) inhibits both the mTORC1 and mTORC2 complexes, reduces phosphorylation of pAktS473, pGSK3βS9, and pS6 but no effect observed on pMAPK or pAktT308. Phase 1.	mTOR	PI3K/Akt/mTOR	www.selleckchem.com/products/Palomid-529-P529.html	3-(4-methoxybenzyloxy)-8-(1-hydroxyethyl)-2-methoxy-6H-benzo[c]chromen-6-one
S2012	PCI-34051	P5-8	D08	98	38.3	61.3	99.6	1.60052	1.06701		296.32	192905841	950762-95-5	PCI-34051 is a potent and specific <b>HDAC8</b> inhibitor with <b>IC50</b> of 10 nM in a cell-free assay. It has greater than 200-fold selectivity over HDAC1 and 6, more than 1000-fold selectivity over HDAC2, 3, and 10.	HDAC	Epigenetics	www.selleckchem.com/products/pci-34051.html	1-(4-methoxybenzyl)-N-hydroxy-1H-indole-6-carboxamide
S2168	PD128907 HCl	P9-12	I09	99.7	38	61.4	99.4	1.61579	1.07719		285.77	179616399	112960-16-4	PD 128907 HCl is a potent and selective <b>dopamine D3 receptor</b> agonist, with <b>EC50</b> of 0.64 nM, exhibits 53-fold selectivity over dopamine D2 receptor.	Dopamine Receptor	Neuronal Signaling	www.selleckchem.com/products/PD-128907.html	2H,5H-[1]Benzopyrano[4,3-b]-1,4-oxazin-9-ol, 3,4,4a,10b-tetrahydro-4-propyl-, hydrochloride (1:1), (4aR,10bR)-rel-
S1568	PD318088	P5-8	G11	96.4	36.5	62.5	99	1.71233	1.14155		561.09	205072654	391210-00-7	PD318088 is a non-ATP competitive allosteric <b>MEK1/2</b> inhibitor, binds simultaneously with ATP in a region of the MEK1 active site that is adjacent to the ATP-binding site.	MEK	MAPK	www.selleckchem.com/products/PD318088.html	5-bromo-N-(2,3-dihydroxypropoxy)-3,4-difluoro-2-(2-fluoro-4-iodophenylamino)benzamide
S1855	Pefloxacin Mesylate	P5-8	O10	99.7	42.3	57.1	99.4	1.34988	0.899921		429.46	179645244	70458-95-6	Pefloxacin Mesylate is a synthetic chemotherapeutic agent and an antibacterial agent with IC50 of 6.7 nM.	Others	Others	www.selleckchem.com/products/pefloxacin-mesylate.html	1-ethyl-6-fluoro-7-(4-methylpiperazin-1-yl)-4-oxo-1,4-dihydroquinoline-3-carboxylic acid mesylate
S2222	PF-3716556	P9-12	O17	99.6	38.9	60.5	99.4	1.55527	1.03685		394.47	179752657	928774-43-0	PF 3716556 is a potent and selective <b>P-CAB</b> (potassium-competitive acid blocker), with <b>pIC50</b> of 6.026 and 7.095 for the inhibition of porcine <b>H<sup>+</sup>,K<sup>+</sup>-ATPase</b> activity in ion-leaky and ion-tight assay, respectively, inhibits gastric acid secretion, displays no activity at Na<sup>+</sup>,K<sup>+</sup>-ATPase, used for the treatment of gastroesophageal reflux d…	Proton Pump	Transmembrane Transporters	www.selleckchem.com/products/PF-3716556.html	(R)-N-(2-hydroxyethyl)-N,2-dimethyl-8-(5-methyl-3,4-dihydro-2H-chromen-4-ylamino)H-imidazo[1,2-a]pyridine-6-carboxamide
S2163	PF-4708671	P9-12	G09	97	38	59.6	97.6	1.56842	1.04561		390.41	1128658037	1255517-76-0	PF-4708671 is a cell-permeable inhibitor of <b>p70 ribosomal S6 kinase</b> (S6K1 isoform) with <b>K<sub>i</sub></b>/<b>IC50</b> of 20 nM/160 nM in cell-free assays, 400-fold greater selectivity for S6K1 than S6K2, and 4- and >20-fold selectivity for S6K1 than MSK1 and RSK1/2, respectively. First S6K1-specific inhibitor to be reported.	S6 Kinase	PI3K/Akt/mTOR	www.selleckchem.com/products/pf-4708671.html	1H-Benzimidazole, 2-[[4-(5-ethyl-4-pyrimidinyl)-1-piperazinyl]methyl]-6-(trifluoromethyl)-
S2013	PF-573228	P5-8	F08	62.7	64.8	32.4	97.2	0.5	0.333333		491.49	205675229	869288-64-2	PF-573228 is an ATP-competitive inhibitor of <b>FAK</b> with <b>IC50</b> of 4 nM in a cell-free assay, ~50- to 250-fold selective for FAK than Pyk2, CDK1/7 and GSK-3β.	FAK	Angiogenesis	www.selleckchem.com/products/pf-573228.html	2(1H)-Quinolinone, 3,4-dihydro-6-[[4-[[[3-(methylsulfonyl)phenyl]methyl]amino]-5-(trifluoromethyl)-2-pyrimidinyl]amino]-
S2577	Phenacetin	P9-12	B18	99.6	36.5	62.6	99.1	1.71507	1.14338		179.22	205080261	62-44-2	Phenacetin is a non-opioid analgesic without anti-inflammatory properties.	COX	Neuronal Signaling	www.selleckchem.com/products/phenacetin.html	N-​(4-​ethoxyphenyl)​-acetamide
S1921	Phenindione	P5-8	I20	98.8	39.1	60.6	99.7	1.54987	1.03325		222.24	205082272	83-12-5	Phenindione is an anticoagulant which functions as a Vitamin K antagonist.	Others	Others	www.selleckchem.com/products/Phenindione(Rectadione).html	2-​phenyl-1H-​indene-​1,​3(2H)​-​dione
S2038	Phentolamine Mesylate	P5-8	L12	99	41.1	58.1	99.2	1.41363	0.942417		377.46	174255784	65-28-1	Phentolamine Mesylate is a nonselective alpha-adrenergic antagonist with IC50 of 0.1 μM.	Adrenergic Receptor	Neuronal Signaling	www.selleckchem.com/products/phentolamine-mesilate.html	3-​[[(4,​5-​dihydro-​1H-​imidazol-​2-​yl)​methyl]​(4-​methylphenyl)​amino]​-phenol, methanesulfonate (1:1)
S1654	Phenylbutazone	P5-8	H03	99.1	39.9	59.2	99.1	1.48371	0.98914		308.37	192925535	50-33-9	Phenylbutazone is used as a non-steroidal anti-inflammatory agent for the treatment of chronic pain, including the symptoms of arthritis.	Others	Others	www.selleckchem.com/products/Phenylbutazone(Butazolidin).html	4-​butyl-​1,​2-​diphenyl-3,​5-​pyrazolidinedione
S2569	Phenylephrine HCl	P9-12	H16	99.7	37.7	61.4	99.1	1.62865	1.08576		203.67	205675007	61-76-7	Phenylephrine HCl is a selective <b>α1-adrenergic receptor</b> agonist, used primarily as a decongestant.	Adrenergic Receptor	GPCR & G Protein	www.selleckchem.com/products/Phenylephrine-hydrochloride.html	(αR)​-3-​hydroxy-​α-​[(methylamino)​methyl]​-benzenemethanol​, hydrochloride (1:1)
S2525	Phenytoin	P9-12	D08	99.5	39.6	59.2	98.8	1.49495	0.996633		252.27	205675506	57-41-0	Phenytoin is an inactive voltage-gated sodium channel stabilizer.	Sodium Channel	Transmembrane Transporters	www.selleckchem.com/products/Phenytoin-Lepitoin.html	5,​5-​diphenyl-2,​4-​imidazolidinedione
S2524	Phenytoin Sodium	P9-12	B08	98.8	38.5	60.9	99.4	1.58182	1.05455		274.25	179684581	630-93-3	Phenytoin Sodium is an inactive voltage-gated sodium channel stabilizer.	Sodium Channel	Transmembrane Transporters	www.selleckchem.com/products/Phenytoin-sodium-Dilantin.html	5,​5-​diphenyl-2,​4-​imidazolidinedione, sodium salt (1:1)
S2342	Phloretin	P9-12	P17	99.5	39.5	59.8	99.3	1.51392	1.00928		274.27	205083804	60-82-2	Phloretin is a dihydrochalcone found in apple tree leaves, which shows beneficial effects on diabetes.	Others	Others	www.selleckchem.com/products/Phloretin(Dihydronaringenin).html	1-Propanone, 3-(4-hydroxyphenyl)-1-(2,4,6-trihydroxyphenyl)-
S2343	Phlorizin	P9-12	B19	99.6	40.5	58.6	99.1	1.44691	0.964609		436.41	205083750	60-81-1	Phlorizin is a dihydrochalcone found in the bark of pear (Pyrus communis), apple, cherry and other fruit trees.	Others	Others	www.selleckchem.com/products/Phlorizin(Phloridzin).html	1-Propanone, 1-[2-(β-D-glucopyranosyloxy)-4,6-dihydroxyphenyl]-3-(4-hydroxyphenyl)-
S1556	PHT-427	P5-8	K09	99	38.8	60.4	99.2	1.5567	1.0378		409.61	179647311	1191951-57-1	PHT-427 is a dual <b>Akt</b> and <b>PDPK1</b> inhibitor (high affinity binding for the PH domains of Akt and PDPK1) with <b>K<sub>i</sub></b> of 2.7 μM and 5.2 μM, respectively.	Akt	PI3K/Akt/mTOR	www.selleckchem.com/products/PHT-427.html	4-dodecyl-N-(1,3,4-thiadiazol-2-yl)benzenesulfonamide
S2207	PIK-293	P9-12	I15	99.4	35.9	63.2	99.1	1.76045	1.17363		397.43	1128659434	900185-01-5	PIK-293 is a <b>PI3K</b> inhibitor, mostly for <b>PI3Kδ</b> with <b>IC50</b> of 0.24 μM, 500-, 100- and 50-fold less potent to PI3Kα/β/γ, respectively.	PI3K	PI3K/Akt/mTOR	www.selleckchem.com/products/PIK-293.html	2-((4-amino-1H-pyrazolo[3,4-d]pyrimidin-1-yl)methyl)-5-methyl-3-o-tolylquinazolin-4(3H)-one
S2227	PIK-294	P9-12	G19	98.4	25.8	73.4	99.2	2.84496	1.89664		489.53	192911672	900185-02-6	PIK-294 is a highly selective <b>p110δ</b> inhibitor with <b>IC50</b> of 10 nM, 1000-, 49- and 16-fold less potent to PI3Kα/β/γ, respectively.	PI3K	PI3K/Akt/mTOR	www.selleckchem.com/products/PIK-294.html	2-((4-amino-3-(3-hydroxyphenyl)-1H-pyrazolo[3,4-d]pyrimidin-1-yl)methyl)-5-methyl-3-o-tolylquinazolin-4(3H)-one
S1550	Pimobendan	P5-8	G09	95.5	43.5	55.5	99	1.27586	0.850575		334.37	181346348	74150-27-9	Pimobendan is a selective inhibitor of <b>PDE3</b> with <b>IC50</b> of 0.32 μM.	PDE	Metabolism	www.selleckchem.com/products/Pimobendan(Vetmedin).html	6-(2-(4-methoxyphenyl)-1H-benzo[d]imidazol-5-yl)-5-methyl-4,5-dihydropyridazin-3(2H)-one
S2590	Pioglitazone	P9-12	B20	99.8	38.5	60.6	99.1	1.57403	1.04935		356.44	205654893	111025-46-8	Pioglitazone is a selective peroxisome proliferator-activated receptor-gamma (<b>PPARgamma</b>) agonist, used to treat diabetes.	PPAR	Metabolism	www.selleckchem.com/products/pioglitazone-actos.html	5-​[[4-​[2-​(5-​ethyl-​2-​pyridinyl)​ethoxy]​phenyl]​methyl]​-2,​4-​thiazolidinedione
S2046	Pioglitazone HCl	P5-8	J14	99.1	38.9	60.3	99.2	1.55013	1.03342		392.9	205071476	112529-15-4	Pioglitazone HCl is a selective peroxisome proliferator-activated receptor-gamma (<b>PPARgamma</b>) agonist, used to treat diabetes.	P450 (e.g. CYP17)	Metabolism	www.selleckchem.com/products/pioglitazone-hydrochloride-actos.html	5-​[[4-​[2-​(5-​ethyl-​2-​pyridinyl)​ethoxy]​phenyl]​methyl]​-2,​4-​thiazolidinedione,hydrochloride (1:1)
S2344	Piperine	P9-12	D19	99.6	38.8	60.5	99.3	1.55928	1.03952		285.34	205083763	94-62-2	Piperine (1-Piperoylpiperidine) is the alkaloid responsible for the pungency of black pepper and long pepper, which has also been used in some forms of traditional medicine and as an insecticide.	P450 (e.g. CYP17)	Metabolism	www.selleckchem.com/products/Piperine(1-Piperoylpiperidine).html	2,4-Pentadien-1-one, 5-(1,3-benzodioxol-5-yl)-1-(1-piperidinyl)-, (2E,4E)-
S1713	Piroxicam	P5-8	P11	99	40	59.1	99.1	1.4775	0.985		331.35	179645814	36322-90-4	Piroxicam is a non-selective COX inhibitor with an IC50 of 6 mM.	COX	Neuronal Signaling	www.selleckchem.com/products/Piroxicam(Feldene).html	4-​hydroxy-​2-​methyl-​N-​2-​pyridinyl-​1,​1-​dioxide-2H-​1,​2-​benzothiazine-​3-​carboxamide
S1759	Pitavastatin Calcium	P5-8	J19	77.8	63.4	34.6	98	0.545741	0.363828		880.98	205071628	147526-32-7	Pitavastatin calcium is a novel member of the medication class of statins.	Others	Others	www.selleckchem.com/products/Pitavastatin-calcium(Livalo).html	(3R,​5S,​6E)​-7-​[2-​cyclopropyl-​4-​(4-​fluorophenyl)​-​3-​quinolinyl]​-​3,​5-​dihydroxy-6-​heptenoic acid,calcium salt (2:1)
S2390	Polydatin	P9-12	M06	98.4	38.7	60.3	99	1.55814	1.03876		390.38	192930543	65914-17-2	Polydatin is a crystal component extracted from the root stem of perennial herbage Polygonum Cuspidatum Sieb.et Zucc.	Phospholipase (e.g.	Metabolism	www.selleckchem.com/products/Polydatin(Piceid).html	β-D-Glucopyranoside, 3-hydroxy-5-[2-(4-hydroxyphenyl)ethenyl]phenyl
S1567	Pomalidomide	P5-8	E11	94.8	37.8	61.6	99.4	1.62963	1.08642		273.24	192925234	19171-19-8	Pomalidomide inhibits LPS-induced <b>TNF-α</b> release with <b>IC50</b> of 13 nM in PBMCs.	TNF-alpha	Apoptosis	www.selleckchem.com/products/Pomalidomide(CC-4047).html	4-amino-2-(2,6-dioxopiperidin-3-yl)isoindoline-1,3-dione
S1897	Potassium Iodide	P5-8	G16	98.2	38	61	99	1.60526	1.07018		166	179729628	7681-11-0	Potassium Iodide is used to treat overactive thyroid and to protect the thyroid gland from the effects of radiation from inhaled or swallowed radioactive iodine.	Others	Others	www.selleckchem.com/products/Potassium-iodide.html	1H-​Indole-​3-​carboxylic acid-(3-​endo)​-​8-​methyl-​8-​azabicyclo[3.2.1]​oct-​3-​yl ester, hydrochloride (1:1)
S2460	Pramipexole	P9-12	I18	99.6	38.2	61.1	99.3	1.59948	1.06632		211.33	205675401	104632-26-0	Pramipexole is a partial/full D2S, D2L, D3, D4 receptor agonist with a Ki of 3.9, 2.2, 0.5 and 5.1 nM for D2S, D2L, D3, D4 receptor, respectively.	Dopamine Receptor	Neuronal Signaling	www.selleckchem.com/products/Pramipexole-Mirapex.html	(S)-N6-propyl-4,5,6,7-tetrahydrobenzo[d]thiazole-2,6-diamine
S2011	Pramipexole 2HCl Monohydrate	P5-8	B08	99.1	38.7	60.8	99.5	1.57106	1.04737		302.26	179616844	191217-81-9	Pramipexole 2HCl Monohydrate is a partial/full D2S, D2L, D3, D4, receptor agonist with a Ki of 3.9, 2.2, 0.5, 5.1 nM.	Dopamine Receptor	Neuronal Signaling	www.selleckchem.com/products/Pramipexole-dihydrochloride-monohydrate.html	(6S)​- 4,​5,​6,​7-​tetrahydro-​N6-​propyl-2,​6-​benzothiazolediamine,hydrochloride,hydrate (1:2:1)
S2594	Pramiracetam	P9-12	F20	99.7	39.6	59.5	99.1	1.50253	1.00168		269.38	205698349	68497-62-1	Pramiracetam is a more potent nootropic drug derived from piracetam.	Others	Others	www.selleckchem.com/products/pramiracetam.html	N-​[2-​[bis(1-​methylethyl)​amino]​ethyl]​-​2-​oxo-1-​pyrrolidineacetamide
S1829	Pranlukast	P5-8	A08	99.2	39.6	59.6	99.2	1.50505	1.00337		481.5	205083491	103177-37-3	Pranlukast is an orally administered, and selective antagonist of the <b>cysteinyl leukotrienes</b> (LT) C(4), LTD(4) and LTE(4), used in the prophylactic treatment of chronic bronchial asthma.	Others	Others	www.selleckchem.com/products/pranlukast.html	N-​[4-​oxo-​2-​(2H-​tetrazol-​5-​yl)​-​4H-​1-​benzopyran-​8-​yl]​-​4-​(4-​phenylbutoxy)​-benzamide
S1691	Praziquantel	P5-8	F09	92.2	39.4	59.7	99.1	1.51523	1.01015		312.41	205676100	55268-74-1	Praziquantel is an anthelmintic effective against flatworms.	Others	Others	www.selleckchem.com/products/Praziquantel(Biltricide).html	2-​(cyclohexylcarbonyl)​-​1,​2,​3,​6,​7,​11b-​hexahydro-4H-​pyrazino[2,​1-​a]​isoquinolin-​4-​one
S1737	Prednisolone	P5-8	B17	60.2	42.4	56.8	99.2	1.33962	0.893082		360.44	205676120	50-24-8	Prednisolone is a synthetic glucocorticoid with anti-inflammatory and immunomodulating properties.	Glucocorticoid Recep	Endocrinology & Hormones	www.selleckchem.com/products/Prednisolone(Hydroretrocortine).html	(11β)​-11,​17,​21-​trihydroxy-pregna-​1,​4-​diene-​3,​20-​dione
S2570	Prednisolone Acetate	P9-12	J16	99.7	39.6	59.5	99.1	1.50253	1.00168		402.48	192929476	52-21-1	Prednisolone Acetate is a synthetic corticosteroid drug that is particularly effective as an immunosuppressant agent.	Glucocorticoid Recep	Endocrinology & Hormones	www.selleckchem.com/products/Prednisolone-acetate-Omnipred.html	(11β)​-21-​(acetyloxy)​-​11,​17-​dihydroxy-pregna-​1,​4-​diene-​3,​20-​dione
S1622	Prednisone	P5-8	E19	95.9	39.2	60.3	99.5	1.53827	1.02551		358.43	192952070	53-03-2	Prednisone (Adasone) is a synthetic corticosteroid agent that is particularly effective as an immunosuppressant compound.	Glucocorticoid Recep	Endocrinology & Hormones	www.selleckchem.com/products/Prednisone.html	17,​21-​dihydroxy-pregna-​1,​4-​diene-​3,​11,​20-​trione
S1914	Pregnenolone	P5-8	O18	99.1	39.2	59.9	99.1	1.52806	1.01871		316.48	179730225	145-13-1	Pregnenolone is an endogenous steroid hormone for inhibition of M1 receptor- and M3 receptor-mediated currents with IC50 of 11.4 μM and 6.0 μM, respectively.	Estrogen/progestogen	Endocrinology & Hormones	www.selleckchem.com/products/pregnenolone.html	(3β)​-3-​hydroxy-pregn-​5-​en-​20-​one
S1619	Prilocaine	P5-8	A19	99.1	39.7	59.8	99.5	1.5063	1.0042		220.31	1128657904	721-50-6	Prilocaine is a local anesthetic of the amino amide type.	Others	Others	www.selleckchem.com/products/Prilocaine.html	2-(propylamino)-N-o-tolylpropanamide
S2119	Probucol	P9-12	I03	99.6	37.9	61.6	99.5	1.62533	1.08355		516.84	179611434	23288-49-5	Probucol is an anti-hyperlipidemic drug by lowering the level of cholesterol in the bloodstream by increasing the rate of LDL catabolism.	Others	Others	www.selleckchem.com/products/probucol.html	4,​4'-​[(1-​methylethylidene)​bis(thio)​]​bis[2,​6-​bis(1,​1-​dimethylethyl)​-phenol
S1705	Progesterone	P5-8	F11	84.9	37.1	62.2	99.3	1.67655	1.1177		314.46	205083494	57-83-0	Progesterone is an endogenous steroid hormone involved in the menstrual cycle, pregnancy, and embryogenesis of humans and other species.	Estrogen/progestogen	Endocrinology & Hormones	www.selleckchem.com/products/Progesterone(Prometrium).html	Pregn-​4-​ene-​3,​20-​dione
S2500	Propafenone HCl	P9-12	B04	94.6	30.5	68.3	98.8	2.23934	1.4929		377.9	179682696	34183-22-7	Propafenone HCl is a classic anti-arrhythmic medication, which treats illnesses associated with rapid heartbeats such as atrial and ventricular arrhythmias.	Sodium Channel	Transmembrane Transporters	www.selleckchem.com/products/Propafenone(Rytmonorm).html	1-Propanone, 1-[2-[2-hydroxy-3-(propylamino)propoxy]phenyl]-3-phenyl-, hydrochloride (1:1)
S1828	Proparacaine HCl	P5-8	O06	99.1	39.4	60	99.4	1.52284	1.01523		330.85	179679152	5875-06-9	Proparacaine HCl is a voltage-gated <b>sodium channels</b> antagonist with ED50 of 3.4 mM.	Sodium Channel	Transmembrane Transporters	www.selleckchem.com/products/proparacaine-hcl.html	3-​amino-​4-​propoxy-benzoic acid-2-​(diethylamino)​ethyl ester, hydrochloride (1:1)
S1988	Propylthiouracil	P5-8	B06	98.6	39.7	59.8	99.5	1.5063	1.0042		170.23	205086421	51-52-5	Propylthiouracil is a <b>thyroperoxidase</b> and <b>5'-deiodinase</b> inhibitor, used to treat hyperthyroidism.	Others	Others	www.selleckchem.com/products/Propylthiouracil.html	2,​3-​dihydro-​6-​propyl-​2-​thioxo-4(1H)​-​pyrimidinone
S1881	Protionamide	P5-8	A14	84.2	46.9	50.8	97.7	1.08316	0.722104		180.27	179729639	14222-60-7	Protionamide is a drug used in the treatment of tuberculosis.	Others	Others	www.selleckchem.com/products/protionamide-prothionamide.html	2-​propyl-4-​pyridinecarbothioami​de
S2346	Puerarin	P9-12	F19	99.6	40.4	59	99.4	1.4604	0.973597		416.38	192906324	3681-99-0	Puerarin (Kakonein), an isoflavones found in the root of Radix puerariae, is a 5-HT2C receptor and benzodiazepine site antagonist.	Others	Others	www.selleckchem.com/products/Puerarin(Kakonein).html	4H-1-Benzopyran-4-one, 8-β-D-glucopyranosyl-7-hydroxy-3-(4-hydroxyphenyl)-
S1762	Pyrazinamide	P5-8	P19	97.8	36.6	62.2	98.8	1.69945	1.13297		123.11	179730164	98-96-4	Pyrazinamide is an agent used to treat tuberculosis.	Others	Others	www.selleckchem.com/products/Pyrazinamide(Pyrazinoic-acid-amide).html	2-​Pyrazinecarboxamide
S1608	Pyridostigmine Bromide	P5-8	A17	93.7	39.4	59.8	99.2	1.51777	1.01184		261.12	179678650	101-26-8	Pyridostigmine Bromide is a parasympathomimetic and a reversible cholinesterase inhibitor.	AChR	Neuronal Signaling	www.selleckchem.com/products/Pyridostigmine-Bromide(Mestinon).html	Pyridinium, 3-[[(dimethylamino)carbonyl]oxy]-1-methyl-, bromide (1:1)
S2006	Pyrimethamine	P5-8	N06	94.9	44.5	54.1	98.6	1.21573	0.810487		248.71	179711136	58-14-0	Pyrimethamine is a <b>dihydrofolate reductase (DHFR)</b> inhibitor, used as an antimalarial drug.	DHFR	Metabolism	www.selleckchem.com/products/Pyrimethamine.html	5-​(4-​chlorophenyl)​-​6-​ethyl-2,​4-​pyrimidinediamine
S2391	Quercetin	P9-12	O06	99.6	37	62.1	99.1	1.67838	1.11892		302.24	192910287	117-39-5	Quercetin, a natural flavonoid present in vegetables, fruit and wine, is a stimulator of recombinant <b>SIRT1</b> and also a <b>PI3K</b> inhibitor with <b>IC50</b> of 2.4-5.4 μM. Phase 4.	Sirtuin	Epigenetics	www.selleckchem.com/products/Quercetin(Sophoretin).html	4H-1-Benzopyran-4-one, 2-(3,4-dihydroxyphenyl)-3,5,7-trihydroxy-
S2347	Quercetin Dihydrate	P9-12	H19	99.6	38.9	60.5	99.4	1.55527	1.03685		338.27	192928873	6151-25-3	Quercetin, a polyphenolic flavonoid found in a wide variety of plant-based foods, such as apples, onions, berries, and red wine, is utilized in many different cultures for their nervous system and anticancer effects.	Others	Others	www.selleckchem.com/products/Quercetin-dihydrate(Sophoretin).html	4H-1-Benzopyran-4-one, 2-(3,4-dihydroxyphenyl)-3,5,7-trihydroxy-, hydrate (1:2)
S1763	Quetiapine Fumarate	P5-8	B21	96.2	38.8	60.8	99.6	1.56701	1.04467		883.09	179765707	111974-72-2	Quetiapine Fumarate is an atypical antipsychotic used in the treatment of schizophrenia, bipolar I mania, bipolar II depression, bipolar I depression.	Dopamine Receptor	Neuronal Signaling	www.selleckchem.com/products/Quetiapine-fumarate(Seroquel).html	2-​[2-​(4-​dibenzo[b,​f]​[1,​4]​thiazepin-​11-​yl-​1-​piperazinyl)​ethoxy]​-ethanol,(2E)​-​2-​butenedioate (2:1)
S2581	Quinapril HCl	P9-12	F18	99.2	33.9	65.5	99.4	1.93215	1.2881		474.98	205083639	82586-55-8	Quinapril HCl is the hydrochloride salt of quinapril that is an angiotensin-converting enzyme inhibitor with a Ki of 20 μM.	RAAS	Endocrinology & Hormones	www.selleckchem.com/products/quinapril-hydrochloride-accupril.html	(3S)​-2-​[(2S)​-​2-​[[(1S)​-​1-​(ethoxycarbonyl)​-​3-​phenylpropyl]​amino]​-​1-​oxopropyl]​-​1,​2,​3,​4-​tetrahydro-3-​isoquinolinecarboxyl​ic acid, hydrochloride (1:1)
S2502	Quinine HCl Dihydrate	P9-12	D04	99.6	29	70.1	99.1	2.41724	1.61149		396.91	205698845	6119-47-7	Quinine HCl Dihydrate is a natural white crystalline alkaloid having antipyretic (fever-reducing), antimalarial, analgesic (painkilling), anti-inflammatory properties and a bitter taste.	Others	Others	www.selleckchem.com/products/Quinine-hydrochloride-dihydrate.html	(8α,​9R)​-6'-​methoxy-cinchonan-​9-​ol,hydrochloride, hydrate (1:1:2)
S1526	Quizartinib (AC220)	P5-8	A05	99.2	41.7	57.7	99.4	1.38369	0.922462		560.67	1128659333	950769-58-1	Quizartinib (AC220) is a second-generation <b>FLT3</b> inhibitor for <b>Flt3(ITD/WT)</b> with <b>IC50</b> of 1.1 nM/4.2 nM in MV4-11 and RS4;11 cells, respectively, 10-fold more selective for Flt3 than KIT, PDGFRα, PDGFRβ, RET, and CSF-1R. Phase 3.	FLT3	Angiogenesis	www.selleckchem.com/products/AC-220.html	Urea, N-[5-(1,1-dimethylethyl)-3-isoxazolyl]-N'-[4-[7-[2-(4-morpholinyl)ethoxy]imidazo[2,1-b]benzothiazol-2-yl]phenyl]-
S2194	R406	P9-12	G13	98.9	39.8	59.3	99.1	1.48995	0.9933		628.63	179626101	841290-81-1	R406 is a potent <b>Syk</b> inhibitor with <b>IC50</b> of 41 nM in cell-free assays, strongly inhibits Syk but not Lyn, 5-fold less potent to Flt3. Phase 1.	Syk	Angiogenesis	www.selleckchem.com/products/R406.html	6-(5-fluoro-2-(3,4,5-trimethoxyphenylamino)pyrimidin-4-ylamino)-2,2-dimethyl-2H-pyrido[3,2-b][1,4]oxazin-3(4H)-one benzenesulfonate
S1533	R406 (free base)	P5-8	M05	99.7	36.1	63.1	99.2	1.74792	1.16528		470.45	179647327	841290-80-0	R406 (free base) is a potent <b>Syk</b> inhibitor with <b>IC50</b> of 41 nM in a cell-free assay, strongly inhibits Syk but not Lyn, 5-fold less potent to Flt3. Phase 1.	Syk	Angiogenesis	www.selleckchem.com/products/R406(free-base).html	6-(5-fluoro-2-(3,4,5-trimethoxyphenylamino)pyrimidin-4-ylamino)-2,2-dimethyl-2H-pyrido[3,2-b][1,4]oxazin-3(4H)-one
S2503	Racecadotril	P9-12	F04	99.7	34.7	64.3	99	1.85303	1.23535		385.48	205083618	81110-73-8	Racecadotril is a peripherally acting enkephalinase inhibitor with an IC50 of 4.5 μM.	Opioid Receptor	Neuronal Signaling	www.selleckchem.com/products/Racecadotril(Acetorphan).html	N-​[2-​[(acetylthio)​methyl]​-​1-​oxo-​3-​phenylpropyl]​-glycine phenylmethyl ester
S2161	RAF265 (CHIR-265)	P9-12	C09	97.4	50.1	48	98.1	0.958084	0.638723		518.41	1128657905	927880-90-8	RAF265 (CHIR-265) is a potent selective inhibitor of <b>C-Raf/B-Raf/B-Raf V600E</b> with <b>IC50</b> of 3-60 nM, and exhibits potent inhibition on <b>VEGFR2</b> phosphorylation with <b>EC50</b> of 30 nM in cell-free assays. Phase 2.	Raf	MAPK	www.selleckchem.com/products/RAF265(CHIR-265).html	1-methyl-5-(2-(5-(trifluoromethyl)-1H-imidazol-2-yl)pyridin-4-yloxy)-N-(4-(trifluoromethyl)phenyl)-1H-benzo[d]imidazol-2-amine
S2200	Raf265 derivative	P9-12	A15	98.6	37.2	62.1	99.3	1.66935	1.1129		504.39	1128655423	N/A	Raf265 derivative, however, the effects of this derivative are not known.	Raf	MAPK	www.selleckchem.com/products/Raf265-derivative.html	5-(2-(5-(trifluoromethyl)-1H-imidazol-2-yl)pyridin-4-yloxy)-N-(4-(trifluoromethyl)phenyl)-1H-benzo[d]imidazol-2-amine
S2005	Raltegravir (MK-0518)	P5-8	L06	99	37	62.2	99.2	1.68108	1.12072		444.42	179710375	518048-05-0	Raltegravir (MK-0518) is a potent <b>integrase (IN)</b> inhibitor for WT and S217Q PFV IN with <b>IC50</b> of 90 nM and 40 nM in cell-free assays, respectively.	Integrase	Microbiology	www.selleckchem.com/products/Raltegravir-(MK-0518).html	N-(4-fluorobenzyl)-5-hydroxy-1-methyl-2-(2-(2-methyl-1,3,4-oxadiazole-5-carboxamido)propan-2-yl)-6-oxo-1,6-dihydropyrimidine-4-carboxamide
S1793	Ramipril	P5-8	A04	99.3	39.7	59.6	99.3	1.50126	1.00084		416.51	179730899	87333-19-5	Ramipril is an <b>angiotensin-converting enzyme (ACE)</b> inhibitor with <b>IC50</b> of 5 nM.	RAAS	Endocrinology & Hormones	www.selleckchem.com/products/Ramipril(Altace).html	(2S,​3aS,​6aS)​-1-​[(2S)​-​2-​[[(1S)​-​1-​(ethoxycarbonyl)​-​3-​phenylpropyl]​amino]​-​1-​oxopropyl]​octahydro-cyclopenta[b]​pyrrole-​2-​carboxylic acid
S1801	Ranitidine	P5-8	G04	98.3	38.7	60.8	99.5	1.57106	1.04737		350.86	179646523	66357-59-3	Ranitidine is a histamine H2-receptor antagonist with IC50 of 3.3 ± 1.4 μM.	Histamine Receptor	Neuronal Signaling	www.selleckchem.com/products/Ranitidine-hydrochloride(Zantac).html	N'-​[2-​[[[5-​[(dimethylamino)​methyl]​-​2-​furanyl]​methyl]​thio]​ethyl]​-​N-​methyl-​2-​nitro-​1,​1-​ethenediamine,hydrochloride (1:1)
S1799	Ranolazine	P5-8	E04	96.1	37.9	61.1	99	1.61214	1.07476		427.54	192902979	95635-55-5	Ranolazine is a calcium uptake inhibitor via the <b>sodium/calcium channel</b>, used to treat chronic angina.	Calcium Channel	Transmembrane Transporters	www.selleckchem.com/products/Ranolazine(Ranexa).html	N-​(2,​6-​dimethylphenyl)​-​4-​[2-​hydroxy-​3-​(2-​methoxyphenoxy)​propyl]​-1-​piperazineacetamide
S2032	Rebamipide	P5-8	D12	95.7	40.2	59.2	99.4	1.47264	0.981758		370.79	205071774	90098-04-7	Rebamipide is a cholecystokinin type 1 (CCK1) receptor inhibitor for inhibiting [<sup>125</sup>I]BH-CCK-8S with IC50 of 37.7 μM.	Others	Others	www.selleckchem.com/products/rebamipide.html	α-​[(4-​chlorobenzoyl)​amino]​-​1,​2-​dihydro-​2-​oxo-4-​quinolinepropanoic acid
S1601	Reserpine	P5-8	E15	34.9	32.9	65.8	98.7	2	1.33333		608.68	205674573	50-55-5	Reserpine is an inhibitor of multidrug efflux pumps, used as an antipsychotic and antihypertensive drug.	Others	Others	www.selleckchem.com/products/Reserpine.html	11,17-Dimethoxy-18-[(3,4,5-trimethoxybenzoyl)oxy]yohimban-16-carboxylic acid methyl ester
S2395	Rheochrysidin	P9-12	G08	99.3	40.9	58.2	99.1	1.42298	0.948655		284.26	192906200	521-61-9	Physcion is an anthraquinone from roots of Rheum officinale Baill.	Others	Others	www.selleckchem.com/products/Rheochrysidin-Physcione.html	1,8-dihydroxy-3-methoxy-6-methylanthracene-9,10-dione
S2504	Ribavirin	P9-12	H04	99.5	46.6	51.9	98.5	1.11373	0.742489		244.20864	205697352	36791-04-5	Ribavirin, a synthetic guanosine analogue, possesses a broad spectrum of activity against DNA and RNA viruses.	Others	Others	www.selleckchem.com/products/Ribavirin(Copegus).html	1-​β-​D-​ribofuranosyl-1H-​1,​2,​4-​triazole-​3-​carboxamide
S2612	Ribitol	P9-12	P22	99.6	40.3	58.9	99.2	1.46154	0.974359		152.15	179630425	488-81-3	Ribitol is a crystalline pentose alcohol and is formed by the reduction of ribose which is occurs naturally in the plant Adonis vernalis.	Others	Others	www.selleckchem.com/products/ribitol-adonitol.html	(2R,3s,4S)-pentane-1,2,3,4,5-pentaol
S1741	Rifabutin	P5-8	J17	98.7	40.8	58.2	99	1.42647	0.95098		847	205071836	72559-06-9	Rifabutin is a semisynthetic ansamycin antibiotic, used in the treatment of Mycobacterium avium intracellulare (MAI) and tuberculosis.	Others	Others	www.selleckchem.com/products/Rifabutin(Mycobutin).html	(9S,​12E,​14S,​15R,​16S,​17R,​18R,​19R,​20S,​21S,​22E,​24Z)​-16-​(acetyloxy)​-​6,​18,​20-​trihydroxy-​14-​methoxy-​7,​9,​15,​17,​19,​21,​25-​heptamethyl-​1'-​(2-​methylpropyl)​-​spiro[9,​4-​(epoxypentadeca[1,​11,​13]​trienimino)​-​2H-​furo[2',​3':7,​8]​naphth[1,​2-​d]​imidazole-​2,​4'-​piperidine]​-​5,​10,​26(3H,​9H)​-​trione
S1764	Rifampin	P5-8	D21	96.7	39.7	59.7	99.4	1.50378	1.00252		822.94	205083551	13292-46-1	Rifampin is a <b>DNA-dependent RNA polymerase</b> inhibitor, used to treat a number of bacterial infections.	DNA/RNA Synthesis	DNA Damage	www.selleckchem.com/products/Rifampin(Rifadin).html	3-​[[(4-​methyl-​1-​piperazinyl)​imino]​methyl]​-rifamycin
S1760	Rifapentine	P5-8	L19	99.4	39.5	60	99.5	1.51899	1.01266		877.03	179627767	61379-65-5	Rifapentine is an antibiotic, which inhibits <b>DNA-dependent RNA polymerase</b> activity, used to treat tuberculosis.	Others	Others	www.selleckchem.com/products/Rifapentine(Priftin).html	3-​[[(4-​cyclopentyl-​1-​piperazinyl)​imino]​methyl]​-rifamycin
S1614	Riluzole	P5-8	K17	97.9	46.1	52.8	98.9	1.14534	0.763557		234.2	179716035	1744-22-5	Riluzole is a drug used to treat amyotrophic lateral sclerosis.	Sodium Channel	Transmembrane Transporters	www.selleckchem.com/products/Riluzole(Rilutek).html	6-​(trifluoromethoxy)​-2-​benzothiazolamine
S1615	Risperidone	P5-8	M17	99.2	41.9	57.2	99.1	1.36516	0.910103		410.48	179646329	106266-06-2	Risperidone is a mutil-targeted antagonist for <b>dopamine, serotonin, adrenergic and histamine receptors</b>, used to treat schizophrenia and bipolar disorder.	5-HT Receptor	Neuronal Signaling	www.selleckchem.com/products/Risperidone(Risperdal).html	3-(2-(4-(6-fluorobenzo[d]isoxazol-3-yl)piperidin-1-yl)ethyl)-2-methyl-6,7,8,9-tetrahydropyrido[1,2-a]pyrimidin-4-one
S2533	Ritodrine HCl	P9-12	B10	98.9	36	63.1	99.1	1.75278	1.16852		323.81	205675096	23239-51-2	Ritodrine HCl is a hydrochloride salt of ritodrine which is a β-2 adrenergic receptor agonist.	Adrenergic Receptor	Neuronal Signaling	www.selleckchem.com/products/Ritodrine-hydrochloride-Yutopar.html	(αS)​-​rel-4-​hydroxy-​α-​[(1R)​-​1-​[[2-​(4-​hydroxyphenyl)​ethyl]​amino]​ethyl]​-benzenemethanol, hydrochloride (1:1)
S2087	Rivastigmine Tartrate	P5-8	D22	99.2	39.3	59.9	99.2	1.52417	1.01612		400.42	179745088	129101-54-8	Rivastigmine Tartrate is a cholinesterase inhibitor with IC50 of 5.5 μM, and used as a parasympathomimetic or cholinergic agent for the treatment of mild to moderate Alzheimer disease.	AChR	Neuronal Signaling	www.selleckchem.com/products/rivastigmine-tartrate-exelon.html	N-​ethyl-​N-​methyl-​carbamic acid 3-​[(1S)​-​1-​(dimethylamino)​ethyl]​phenyl ester, (2R,​3R)​-​2,​3-​dihydroxybutanedioat​e (1:1)
S1607	Rizatriptan Benzoate	P5-8	O15	99.5	40.9	58.4	99.3	1.42787	0.951915		391.47	1128658364	145202-66-0	Rizatriptan Benzoate is a 5-HT1 agonist triptan drug for the treatment of migraine headaches.	5-HT Receptor	Neuronal Signaling	www.selleckchem.com/products/Rizatriptan-Benzoate(Maxalt).html	N,​N-​dimethyl-​5-​(1H-​1,​2,​4-​triazol-​1-​ylmethyl)​-​1H-​indole-​3-​ethanamine,benzoate (1:1)
S1575	RO4929097	P5-8	C13	97.8	40.7	58.4	99.1	1.43489	0.956593		469.4	179700935	847925-91-1	RO4929097 is a <b>γ secretase</b> inhibitor with <b>IC50</b> of 4 nM in a cell-free assay, inhibiting cellular processing of Aβ40 and Notch with <b>EC50</b> of 14 nM and 5 nM, respectively. Phase 2.	Gamma-secretase	Proteases	www.selleckchem.com/products/RO4929097.html	Propanediamide, N1-[(7S)-6,7-dihydro-6-oxo-5H-dibenz[b,d]azepin-7-yl]-2,2-dimethyl-N3-(2,2,3,3,3-pentafluoropropyl)-
S2556	Rosiglitazone	P9-12	F14	99.7	39.2	59.8	99	1.52551	1.01701		357.43	205675571	122320-73-4	Rosiglitazone is a potent antihyperglycemic agent and a potent thiazolidinedione insulin sensitizer with <b>IC50</b> of 12, 4 and 9 nM for rat, 3T3-L1 and human adipocytes, respectively.	PPAR	Metabolism	www.selleckchem.com/products/Rosiglitazone-Avandia.html	5-​[[4-​[2-​(methyl-​2-​pyridinylamino)​ethoxy]​phenyl]​methyl]​-2,​4-​tiazolidinedione
S2075	Rosiglitazone HCl	P5-8	P18	98.8	37.6	61.6	99.2	1.6383	1.0922		393.89	192934605	302543-62-0	Rosiglitazone HCl is a blood glucose-lowering drugs, stimulating insulin secretion by binding to the PPAR receptors in fat cells.	PPAR	Metabolism	www.selleckchem.com/products/rosiglitazone-hydrochloride.html	5-​[[4-​[2-​(methyl-​2-​pyridinylamino)​ethoxy]​phenyl]​methyl]​-​2,​4-​thiazolidinedione, hydrochloride (1:1)
S2505	Rosiglitazone maleate	P9-12	J04	99.6	38.8	60.3	99.1	1.55412	1.03608		473.5	205675403	155141-29-0	Rosiglitazone, a member of the thiazolidinedione class of antihyperglycaemic agents, is a high-affinity selective agonist of the <b>peroxisome proliferator-activated receptor-γ</b>.	PPAR	Metabolism	www.selleckchem.com/products/Rosiglitazone-maleate.html	5-​[[4-​[2-​(methyl-​2-​pyridinylamino)​ethoxy]​phenyl]​methyl]​-2,​4-​thiazolidinedione,(2Z)​-​2-​butenedioate (1:1)
S2169	Rosuvastatin Calcium	P9-12	K09	99.6	41.2	58.2	99.4	1.41262	0.941748		500.57	179617100	147098-20-2	Rosuvastatin Calcium is a competitive inhibitor of <b>HMG-CoA reductase</b> with <b>IC50</b> of 11 nM in a cell-free assay.	HMG-CoA Reductase	Metabolism	www.selleckchem.com/products/Rosuvastatin-calcium(Crestor).html	calcium (3R,5S,E)-7-(4-(4-fluorophenyl)-6-isopropyl-2-(N-methylmethan-3-ylsulfonamido)pyrimidin-5-yl)-3,5-dihydroxyhept-6-enoate
S2437	Rotundine	P9-12	E14	99.1	36.9	62	98.9	1.68022	1.12014		355.43	192936310	483-14-7	Rotundine (L-tetrahydropalmatine, L-THP) is a selective dopamine D1 receptor antagonist with IC50 of 166 nM.	Dopamine Receptor	Neuronal Signaling	www.selleckchem.com/products/rotundine.html	6H-Dibenzo[a,g]quinolizine, 5,8,13,13a-tetrahydro-2,3,9,10-tetramethoxy-, (13aS)-
S1880	Roxatidine Acetate HCl	P5-8	O12	99.7	38.8	60.3	99.1	1.55412	1.03608		384.9	179744184	93793-83-0	Roxatidine Acetate HCl is a specific and competitive <b>histamin H2-receptor</b> antagonist, with <b>IC50</b> of 3.2 μM, inhibits gastric acid secretion and ulcer formation.	Histamine Receptor	Neuronal Signaling	www.selleckchem.com/products/roxatidine-acetate-hcl.html	2-​(acetyloxy)​-​N-​[3-​[3-​(1-​piperidinylmethyl)​phenoxy]​propyl]​-​acetamide,hydrochloride (1:1)
S2506	Roxithromycin	P9-12	L04	99.5	37.7	61.4	99.1	1.62865	1.08576		837.06727	205698133	80214-83-1	Roxithromycin is a semi-synthetic macrolide antibiotic. It is used to treat respiratory tract, urinary and soft tissue infections.	Others	Others	www.selleckchem.com/products/Roxithromycin(Roxl-150).html	(9E)​-9-​[O-​[(2-​methoxyethoxy)​methyl]​oxime]-erythromycin
S2349	Rutaecarpine	P9-12	J19	99.6	39	60.2	99.2	1.54359	1.02906		287.32	192930115	84-26-4	Rutaecarpine is an indolopyridoquinazolinone alkaloid isolated from Evodia rutaecarpa and related herbs.	Others	Others	www.selleckchem.com/products/Rutaecarpine(Rutecarpine).html	Indolo[2',3':3,4]pyrido[2,1-b]quinazolin-5(7H)-one, 8,13-dihydro-
S2350	Rutin	P9-12	L19	99.4	37.7	61.7	99.4	1.6366	1.09107		610.52	205086343	153-18-4	Rutin, a flavonol glycoside found in many plants including buckwheat; tobacco; forsythia; hydrangea; viola, etc., which possesses healthy effects for human.	Others	Others	www.selleckchem.com/products/Rutin(Rutoside).html	3-​[[6-​O-​(6-​deoxy-​α-​L-​mannopyranosyl)​-​β-​D-​glucopyranosyl]​oxy]​-​2-​(3,​4-​dihydroxyphenyl)​-​5,​7-​dihydroxy-4H-​1-​benzopyran-​4-​one
S2127	S- (+)-Rolipram	P9-12	G05	99.4	36.5	62.5	99	1.71233	1.14155		275.34	1128659557	85416-73-5	S-(+)-Rolipram inhibits human monocyte cyclic AMP-specific <b>PDE4</b> with <b>IC50</b> of 0.75 μM, has anti-inflammatory and anti-depressant activity in the central nervous system, less potent than its R enantiomer.	PDE	Metabolism	www.selleckchem.com/products/sRolipram.html	(4S)​-4-​[3-​(cyclopentyloxy)​-​4-​methoxyphenyl]​-2-​pyrrolidinone
S2351	Salicin	P9-12	N19	99.6	39.7	59.2	98.9	1.49118	0.994123		286.28	205086642	138-52-3	Salicin is a phenol β-glycosid produced from willow bark that shows anti-inflammatory effects.	Others	Others	www.selleckchem.com/products/Salicin(Salicoside,-Salicine).html	β-D-Glucopyranoside, 2-(hydroxymethyl)phenyl
S2396	Salidroside	P9-12	I08	99.6	36.7	62.7	99.4	1.70845	1.13896		300.3	192930946	10338-51-9	Salidroside, a phenylpropanoid glycoside isolated from Rhodiola rosea, has been reported to have a broad spectrum of pharmacological properties.	Others	Others	www.selleckchem.com/products/Salidroside-Rhodioloside.html	β-D-Glucopyranoside, 2-(4-hydroxyphenyl)ethyl
S1540	Saxagliptin	P5-8	G07	98.9	39.6	59.8	99.4	1.5101	1.00673		315.41	1128658363	361442-04-8	Saxagliptin is a selective and reversible <b>DPP4</b> inhibitor with <b>IC50</b> of 26 nM.	DPP-4	Proteases	www.selleckchem.com/products/Saxagliptin(Onglyza).html	2-Azabicyclo[3.1.0]hexane-3-carbonitrile, 2-[(2S)-2-amino-2-(3-hydroxytricyclo[3.3.1.13,7]dec-1-yl)acetyl]-, (1S,3S,5S)-
S1545	SB408124	P5-8	O07	99.5	38.4	60.9	99.3	1.58594	1.05729		356.37	181366302	288150-92-5	SB408124 is a non-peptide antagonist for <b>OX1 receptor</b> with <b>K<sub>i</sub></b> of 57 nM and 27 nM in both whole cell and membrane, respectively, exhibits 50-fold selectivity over OX2 receptor.	OX Receptor	GPCR & G Protein	www.selleckchem.com/products/sb-408124.html	1-(6,8-difluoro-2-methylquinolin-4-yl)-3-(4-(dimethylamino)phenyl)urea
S2186	SB505124	P9-12	O11	99.5	39.6	59.5	99.1	1.50253	1.00168		335.4	192892014	694433-59-5	SB505124 is a selective inhibitor of <b>TGFβR</b> for <b>ALK4</b>, <b>ALK5</b> with <b>IC50</b> of 129 nM and 47 nM in cell-free assays, respectively, also inhibits <b>ALK7</b>, but does not inhibit ALK1, 2, 3, or 6.	TGF-beta/Smad	TGF-beta/Smad	www.selleckchem.com/products/sb-505124.html	2-(4-(benzo[d][1,3]dioxol-5-yl)-2-tert-butyl-1H-imidazol-5-yl)-6-methylpyridine
S2220	SB590885	P9-12	K17	99.5	39.4	60	99.4	1.52284	1.01523		453.54	192905500	405554-55-4	SB590885 is a potent <b>B-Raf</b> inhibitor with <b>K<sub>i</sub></b> of 0.16 nM in a cell-free assay, 11-fold greater selectivity for B-Raf over c-Raf, no inhibition to other human kinases.	Raf	MAPK	www.selleckchem.com/products/SB590885.html	(E)-5-(2-(4-(2-(dimethylamino)ethoxy)phenyl)-4-(pyridin-4-yl)-1H-imidazol-5-yl)-2,3-dihydroinden-1-one oxime
S2354	Sclareol	P9-12	P19	99.5	35.9	63.1	99	1.75766	1.17177		308.5	192933426	515-03-7	Sclareol, a labdane-type diterpene isolated from clary sage (Salvia sclarea), exerts growth inhibition and cytotoxic activity against a variety of human cancer cell lines.	Others	Others	www.selleckchem.com/products/Sclareol.html	1-Naphthalenepropanol, α-ethenyldecahydro-2-hydroxy-α,2,5,5,8a-pentamethyl-, (αR,1R,2R,4aS,8aS)-
S2355	Sclareolide	P9-12	B21	99.6	37.2	61.8	99	1.66129	1.10753		250.38	205083755	564-20-5	Sclareolide(Norambreinolide) is a sesquiterpene lactone natural product derived from various plant sources including Salvia sclarea, Salvia yosgadensis, and cigar tobacco.	Others	Others	www.selleckchem.com/products/Sclareolide(Norambreinolide).html	Naphtho[2,1-b]furan-2(1H)-one, decahydro-3a,6,6,9a-tetramethyl-, (3aR,5aS,9aS,9bR)-
S2545	Scopine	P9-12	D12	99.6	39.7	59.2	98.9	1.49118	0.994123		155.19	205080214	498-45-3	Scopine is the metabolite of anisodine, which is a α1-adrenergic receptor agonist and used in the treatment of acute circulatory shock.	Adrenergic Receptor	Neuronal Signaling	www.selleckchem.com/products/scopine.html	(1α,​2β,​4β,​5α,​7β)​-9-​methyl-​3-​oxa-​9-​azatricyclo[3.3.1.02,​4]​nonan-​7-​ol
S2508	Scopolamine HBr	P9-12	N04	99.4	38.3	60.8	99.1	1.58747	1.05831		384.26	205675586	114-49-8	Scopolamine HBr is a competitive muscarinic acetylcholine receptor with an IC50 of 55.3 nM.	AChR	Neuronal Signaling	www.selleckchem.com/products/Scopolamine-hydrobromide.html	(αS)​-α-​(hydroxymethyl)​-benzeneacetic acid-(1α,​2β,​4β,​5α,​7β)​-​9-​methyl-​3-​oxa-​9-​azatricyclo[3.3.1.02,​4]​non-​7-​yl ester
S2537	Secnidazole	P9-12	J10	99.6	40	59	99	1.475	0.983333		185.18	205698906	3366-95-8	Secnidazole (Flagentyl) is a nitroimidazole anti-infective.	Others	Others	www.selleckchem.com/products/Secnidazole-Flagentyl.html	α,​2-​dimethyl-​5-​nitro-1H-​imidazole-​1-​ethanol
S1594	Semagacestat (LY450139)	P5-8	A15	96	40.4	58.9	99.3	1.45792	0.971947		361.44	192924705	425386-60-3	Semagacestat (LY450139) is a γ-secretase blocker for <b>Aβ42</b>, <b>Aβ40</b> and <b>Aβ38</b> with <b>IC50</b> of 10.9 nM, 12.1 nM and 12.0 nM, also inhibits <b>Notch</b> signaling with <b>IC50</b> of 14.1 nM in H4 human glioma cell. Phase 3.	Gamma-secretase	Proteases	www.selleckchem.com/products/Semagacestat(LY450139).html	(S)-2-hydroxy-3-methyl-N-((S)-1-((S)-3-methyl-2-oxo-2,3,4,5-tetrahydro-1H-benzo[d]azepin-1-ylamino)-1-oxopropan-2-yl)butanamide
S2392	Sesamin	P9-12	A08	99.1	35.3	63.9	99.2	1.8102	1.2068		354.35	205083799	607-80-7	Sesamin, a lignan isolated from the bark of Fagara plants and from sesame oil, exhibits various health benefits.	Others	Others	www.selleckchem.com/products/Sesamin(Fagarol).html	1,3-Benzodioxole, 5,5'-(tetrahydro-1H,3H-furo[3,4-c]furan-1,4-diyl)bis-, (1S,3aR,4S,6aR)-
S2198	SGI-1776 free base	P9-12	M13	99.5	38.2	61	99.2	1.59686	1.06457		405.42	205086804	1025065-69-3	SGI-1776 free base is a novel ATP competitive inhibitor of <b>Pim1</b> with <b>IC50</b> of 7 nM in a cell-free assay, 50- and 10-fold selective versus Pim2 and Pim3, also potent to Flt3 and haspin. Phase 1.	Pim	JAK/STAT	www.selleckchem.com/products/SGI-1776.html	N-((1-methylpiperidin-4-yl)methyl)-3-(3-(trifluoromethoxy)phenyl)imidazo[1,2-b]pyridazin-6-amine
S2356	Shikimic Acid	P9-12	D21	99.7	40.5	58.5	99	1.44444	0.962963		174.15	181350167	138-59-0	Shikimic acid(Shikimate), more commonly known as its anionic form shikimate, is an important biochemical intermediate in plants and microorganisms.	Others	Others	www.selleckchem.com/products/Shikimic-acid(Shikimate).html	1-Cyclohexene-1-carboxylic acid, 3,4,5-trihydroxy-, (3R,4S,5R)-
S2357	Silibinin	P9-12	F21	99.6	37.1	61.9	99	1.66846	1.11231		482.44	192928810	22888-70-6	Silibinin, the main flavonoid extracted from the milk thistle Silybum marianum, displays hepatoprotective properties in acute and chronic liver injury.	Others	Others	www.selleckchem.com/products/Silibinin(Silybin).html	4H-1-Benzopyran-4-one, 2-[(2R,3R)-2,3-dihydro-3-(4-hydroxy-3-methoxyphenyl)-2-(hydroxymethyl)-1,4-benzodioxin-6-yl]-2,3-dihydro-3,5,7-trihydroxy-, (2R,3R)-
S1613	Silodosin	P5-8	I17	98.1	40.4	59	99.4	1.4604	0.973597		495.53	179678626	160970-54-7	Silodosin is a highly selective <b>α1A-adrenoceptor</b> antagonist, used in treatment of benign prostatic hyperplasia.	Adrenergic Receptor	Neuronal Signaling	www.selleckchem.com/products/Silodosin(Rapaflo).html	2,​3-​dihydro-​1-​(3-​hydroxypropyl)​-​5-​[(2R)​-​2-​[[2-​[2-​(2,​2,​2-​trifluoroethoxy)​phenoxy]​ethyl]​amino]​propyl]​-1H-​indole-​7-​carboxamide
S2358	Silymarin	P9-12	H21	99.6	34.1	65.1	99.2	1.90909	1.27273		482.44	192932759	65666-07-1	Silymarin (Silybin B), a polyphenolic flavonoid extracted from the seeds of Silybum marianum or milk thistle, is used in the prevention and treatment of liver diseases and primary liver cancer.	Others	Others	www.selleckchem.com/products/Silymarin(Silybin-B).html	4H-1-Benzopyran-4-one, 2-[2,3-dihydro-2-(4-hydroxy-3-methoxyphenyl)-3-(hydroxymethyl)-1,4-benzodioxin-6-yl]-2,3-dihydro-3,5,7-trihydroxy-
S2359	Sinomenine	P9-12	J21	99.5	33.4	65.7	99.1	1.96707	1.31138		329.39	192930089	115-53-7	Sinomenine, a pure alkaloid extracted from the chinese medical plant Sinomenium acutum, is used for the treatment of rheumatism and arthritis.	Others	Others	www.selleckchem.com/products/Sinomenine(Cucoline).html	Morphinan-6-one, 7,8-didehydro-4-hydroxy-3,7-dimethoxy-17-methyl-, (9α,13α,14α)-
S2401	Sodium Danshensu	P9-12	O08	99.4	38.5	60.6	99.1	1.57403	1.04935		220.15	205086404	67920-52-9	Sodium Danshensu is a mono sodium of danshensu, which is a natural phenolic acid of caffeic acid derivatives isolated from Salvia miltiorrhiza.	P450 (e.g. CYP17)	Metabolism	www.selleckchem.com/products/Sodium-Danshensu.html	sodium 3-(3,4-dihydroxyphenyl)-2-hydroxypropanoate
S2405	Sophocarpine	P9-12	E10	99.4	43.6	55.5	99.1	1.27294	0.848624		246.35	205083812	6483-15-4	Sophocarpine, a major ingredient of Sophora alopecuroides, has a wide range of pharmacological effects.	Others	Others	www.selleckchem.com/products/Sophocarpine.html	1H,5H,10H-Dipyrido[2,1-f:3',2',1'-ij][1,6]naphthyridin-10-one, 2,3,6,7,7a,8,13,13a,13b,13c-decahydro-, (7aS,13aR,13bR,13cS)-
S2393	Sorbitol	P9-12	C08	99.5	41	58.2	99.2	1.41951	0.946341		182.17	179679408	50-70-4	Sorbitol is a sugar alcohol and a sugar substitute.	Others	Others	www.selleckchem.com/products/Sorbitol(Glucitol).html	(2S,3R,4R,5R)-hexane-1,2,3,4,5,6-hexaol
S1884	Sparfloxacin	P5-8	E14	99.6	40.5	59	99.5	1.45679	0.971193		392.4	179617787	110871-86-8	Sparfloxacin is a fluoroquinolone antibiotic, shows broad and potent antibacterial activity.	Others	Others	www.selleckchem.com/products/sparfloxacin.html	rel-5-​amino-​1-​cyclopropyl-​7-​[(3R,​5S)​-​3,​5-​dimethyl-​1-​piperazinyl]​-​6,​8-​difluoro-​1,​4-​dihydro-​4-​oxo-3-​quinolinecarboxylic acid
S2510	Spectinomycin HCl	P9-12	B06	99.5	38.8	60.7	99.5	1.56443	1.04296		405.27	205675081	21736-83-4	Spectinomycin HCl is a new parenteral antibiotic prepared from Streptomyces spectabilis.	Others	Others	www.selleckchem.com/products/Spectinomycin-hydrochloride.html	(2R,​4aR,​5aR,​6S,​7S,​8R,​9S,​9aR,​10aS)​-decahydro-​4a,​7,​9-​trihydroxy-​2-​methyl-​6,​8-​bis(methylamino)​-​4H-​pyrano[2,​3-​b]​[1,​4]​benzodioxin-​4-​one, hydrochloride (1:2)​
S2551	Sulbactam sodium	P9-12	L12	99.5	39.6	59.5	99.1	1.50253	1.00168		255.22	205674966	69388-84-7	Sulbactam sodium (Unasyn) is an irreversible β-lactamase inhibitor.	Others	Others	www.selleckchem.com/products/sulbactam-sodium-unasyn.html	3,3-dimethyl-7-oxo-4,4-dioxide-4-thia-1-azabicyclo[3.2.0]heptane-2-carboxylic acid, sodium salt (1:1)
S1770	Sulfadiazine	P5-8	J21	98.8	38.6	60.8	99.4	1.57513	1.05009		250.28	179679076	68-35-9	Sulfadiazine is a sulfonamide antibiotic.	Others	Others	www.selleckchem.com/products/Sulfadiazine.html	4-​amino-​N-​2-​pyrimidinyl-benzenesulfonamide
S1618	Sulfameter	P5-8	O17	99.4	40.1	59	99.1	1.47132	0.980881		280.3	1128658555	651-06-9	Sulfameter is a long-acting sulfonamide antibacterial.	DHFR	Metabolism	www.selleckchem.com/products/Sulfameter(Bayrena).html	4-​amino-​N-​(5-​methoxy-​2-​pyrimidinyl)​-benzenesulfonamide
S1957	Sulfamethizole	P5-8	O22	98.7	37.6	61.5	99.1	1.63564	1.09043		270.33	205081568	144-82-1	Sulfamethizole is a sulfathiazole antibacterial agent.	Others	Others	www.selleckchem.com/products/Sulfamethizole(Proklar).html	4-​amino-​N-​(5-​methyl-​1,​3,​4-​thiadiazol-​2-​yl)​-benzenesulfonamide
S1915	Sulfamethoxazole	P5-8	A20	87.6	48	50.7	98.7	1.05625	0.704167		253.28	205676516	723-46-6	Sulfamethoxazole is a sulfonamide bacteriostatic antibiotic with an IC50 of 2.7 μM.	Others	Others	www.selleckchem.com/products/Sulfamethoxazole.html	4-​amino-​N-​(5-​methyl-​3-​isoxazolyl)​-benzenesulfonamide
S1685	Sulfanilamide	P5-8	N07	99.5	38.8	60.3	99.1	1.55412	1.03608		172.2	179629191	63-74-1	Sulfanilamide (Sulphanilamide) is a competitive inhibitor for bacterial enzyme <b>dihydropteroate synthetase</b> with <b>IC50</b> of 320 μM.	Others	Others	www.selleckchem.com/products/Sulfanilamide.html	4-​amino-benzenesulfonamide
S1576	Sulfasalazine	P5-8	E13	95.5	36.3	63.2	99.5	1.74105	1.1607		398.39	181346253	599-79-1	Sulfasalazine is a sulfa agent and a derivative of mesalazine used primarily as an anti-inflammatory agent.	Others	Others	www.selleckchem.com/products/Sulfasalazine(Azulfidine).html	2-​hydroxy-​5-​[2-​[4-​[(2-​pyridinylamino)​sulfonyl]​phenyl]​diazenyl]​-benzoic acid
S1916	Sulfisoxazole	P5-8	C20	95.7	37.5	62	99.5	1.65333	1.10222		267.3	205083385	127-69-5	Sulfisoxazole is a sulfonamide antibacterial with an oxazole substituent.	Others	Others	www.selleckchem.com/products/Sulfisoxazole.html	4-​amino-​N-​(3,​4-​dimethyl-​5-​isoxazolyl)​-benzenesulfonamide
S2007	Sulindac	P5-8	P06	99.1	38.1	61.2	99.3	1.6063	1.07087		356.41	205071823	38194-50-2	Sulindac is a non-steroidal <b>COX</b> inhibitor, which potently inhibits prostaglandin synthesis, used in the treatment of acute or chronic inflammatory conditions.	COX	Neuronal Signaling	www.selleckchem.com/products/Sulindac(Clinoril).html	(Z)-2-(3-(4-(methylsulfinyl)benzylidene)-6-fluoro-2-methyl-3H-inden-1-yl)acetic acid
S2015	Suplatast Tosylate	P5-8	J08	98.8	39.6	59.5	99.1	1.50253	1.00168		499.64	205083461	94055-76-2	Suplatast Tosilate is a novel capsular anti-asthmatic agent that suppresses both <b>IgE</b> production, <b>IL-4</b> and <b>IL-5</b> synthesis with <b>IC50</b> above 100 μM.	Others	Others	www.selleckchem.com/products/suplatast-tosilate.html	[3-​[[4-​(3-​ethoxy-​2-​hydroxypropoxy)​phenyl]​amino]​-​3-​oxopropyl]​dimethyl-sulfonium, 4-​methylbenzenesulfona​te (1:1)
S1761	Suprofen	P5-8	N19	99.2	38.2	61.3	99.5	1.60471	1.06981		260.31	179627750	40828-46-4	Suprofen is a dual <b>COX-1/COX-2</b> inhibitor, used as a non-steroidal anti-inflammatory analgesic and antipyretic.	COX	Metabolism	www.selleckchem.com/products/Suprofen(Profenal).html	α-​methyl-​4-​(2-​thienylcarbonyl)​-benzeneacetic acid
S2362	Synephrine	P9-12	L21	99.6	38.2	61	99.2	1.59686	1.06457		167.21	179609890	94-07-5	Synephrine, a natural protoalkaloid in the extract of bitter orange and other citrus species, is commonly used for weight loss.	Adrenergic Receptor	GPCR & G Protein	www.selleckchem.com/products/Synephrine(Oxedrine).html	Benzenemethanol, 4-hydroxy-α-[(methylamino)methyl]-
S2438	Synephrine HCl	P9-12	G14	99.6	39	60.2	99.2	1.54359	1.02906		203.67	181364628	5985-28-4	SynephrineHCl (Oxedrine, p-Synephrine) is a sympathomimetic <b>α-adrenergic receptor (AR)</b> agonist.	Adrenergic Receptor	Neuronal Signaling	www.selleckchem.com/products/synephrine-hcl.html	4-(1-hydroxy-2-(methylamino)ethyl)phenol hydrochloride
S1512	Tadalafil	P5-8	A03	99.4	41.8	57.4	99.2	1.37321	0.91547		389.4	179746883	171596-29-5	Tadalafil is a <b>PDE-5</b> inhibitor with <b>IC50</b> of 1.8 nM in a cell-free assay.	PDE	Metabolism	www.selleckchem.com/products/Tadalafil(Cialis).html	Pyrazino[1',2':1,6]pyrido[3,4-b]indole-1,4-dione, 6-(1,3-benzodioxol-5-yl)-2,3,6,7,12,12a-hexahydro-2-methyl-, (6R,12aR)-
S2225	TAME	P9-12	C19	99.6	39.7	59.6	99.3	1.50126	1.00084		342.41	1128658518	901-47-3	Tosyl-L-Arginine Methyl Ester (TAME) is an <b>APC</b> inhibitor.	APC	Cell Cycle	www.selleckchem.com/products/TAME.html	(S)-methyl 5-guanidino-2-(4-methylphenylsulfonamido)pentanoate
S1972	Tamoxifen Citrate	P5-8	B04	97.2	35.9	63.1	99	1.75766	1.17177		563.64	205082281	54965-24-1	Tamoxifen Citrate is an antagonist of the estrogen receptor by competitive inhibition of estrogen binding.	Estrogen/progestogen	Endocrinology & Hormones	www.selleckchem.com/products/Tamoxifen-Citrate(Nolvadex).html	2-​[4-​[(1Z)​-​1,​2-​diphenyl-​1-​buten-​1-​yl]​phenoxy]​-​N,​N-​dimethyl-ethanamine,2-​hydroxy-​1,​2,​3-​propanetricarboxylat​e (1:1)
S2363	Tangeretin	P9-12	N21	99.4	39.5	59.8	99.3	1.51392	1.00928		372.37	205083754	481-53-8	Tangeretin, a natural polymethoxylated flavone concentrated in the peel of citrus fruits, is known to have antiproliferative, antiinvasive, antimetastatic and antioxidant activities.	Others	Others	www.selleckchem.com/products/Tangeretin(Tangeritin).html	4H-1-Benzopyran-4-one, 5,6,7,8-tetramethoxy-2-(4-methoxyphenyl)-
S2364	Tanshinone I	P9-12	P21	99.5	37.6	61.4	99	1.63298	1.08865		276.29	205083787	568-73-0	Tanshinone I, an active principle isolated from Salvia miltiorrhiza (Danshen), is structurally similar to tanshinone IIA and may possess similar cytotoxic effects on tumor cells.	Phospholipase (e.g.	Metabolism	www.selleckchem.com/products/Tanshinone-I.html	Phenanthro[1,2-b]furan-10,11-dione, 1,6-dimethyl-
S1569	Tazarotene	P5-8	I11	79	38.2	61.4	99.6	1.60733	1.07155		351.46	192904891	118292-40-3	Tazarotene is a retinoid prodrug of tazarotenic acid, which is a <b>RAR</b> agonist, used to treat psoriasis, acne, and sun damaged skin.	Others	Others	www.selleckchem.com/products/Tazarotene(Avage).html	6-​[2-​(3,​4-​dihydro-​4,​4-​dimethyl-​2H-​1-​benzothiopyran-​6-​yl)​ethynyl]​-​3-​Pyridinecarboxylic acid ethyl ester
S2159	Tebipenem Pivoxil	P9-12	O07	99.4	38.3	60.8	99.1	1.58747	1.05831		497.63	179612706	161715-24-8	Tebipenem pivoxil is an oral carbapenem antibiotic, use to treat otolaryngologic and respiratory infections.	Others	Others	www.selleckchem.com/products/Tebipenem-pivoxil(L-084).html	(4R,5S,6S)-pivaloyloxymethyl 3-(1-(4,5-dihydrothiazol-2-yl)azetidin-3-ylthio)-6-((R)-1-hydroxyethyl)-4-methyl-7-oxo-1-aza-bicyclo[3.2.0]hept-2-ene-2-carboxylate
S1538	Telaprevir (VX-950)	P5-8	E07	97.3	40.1	59.5	99.6	1.48379	0.989194		679.85	181346294	402957-28-2	Telaprevir (VX-950) is an <b>HCV NS3-4A serine protease</b> inhibitor with <b>IC50</b> of 0.35 μM.	HCV Protease	Proteases	www.selleckchem.com/products/Telaprevir(VX-950).html	(1S,3aR,6aS)-2-((S)-2-((S)-2-cyclohexyl-2-(pyrazine-2-carboxamido)acetamido)-3,3-dimethylbutanoyl)-N-((S)-1-(cyclopropylamino)-1,2-dioxohexan-3-yl)-octahydrocyclopenta[c]pyrrole-1-carboxamide
S2231	Telatinib	P9-12	O19	99.6	39.3	59.8	99.1	1.52163	1.01442		409.83	192905554	332012-40-5	Telatinib is a potent inhibitor of <b>VEGFR2/3</b>, <b>c-Kit</b> and PDGFRα with <b>IC50</b> of 6 nM/4 nM, 1 nM and 15 nM, respectively. Phase 2.	VEGFR	Protein Tyrosine Kinase	www.selleckchem.com/products/Telatinib-BAY-57-9352.html	4-((4-(4-chlorophenylamino)furo[2,3-d]pyridazin-7-yloxy)methyl)-N-methylpicolinamide
S1651	Telbivudine	P5-8	B03	98.7	39.1	60	99.1	1.53453	1.02302		242.23	179628940	3424-98-4	Telbivudine is a potent, and selective HBV <b>reverse transcriptase</b> inhibitor, used to treat HBV infection.	Reverse Transcriptas	Microbiology	www.selleckchem.com/products/Telbivudine(Sebivo).html	1-​(2-​deoxy-​β-​L-​erythro-​pentofuranosyl)​-​5-​methyl-2,​4(1H,​3H)​-​pyrimidinedione
S1738	Telmisartan	P5-8	D17	86.9	36.4	63.2	99.6	1.73626	1.15751		514.62	179628274	144701-48-4	Telmisartan is an angiotensin II receptor antagonist (ARB) used in the management of hypertension.	RAAS	Endocrinology & Hormones	www.selleckchem.com/products/Telmisartan(Micardis).html	4'-​[(1,​4'-​dimethyl-​2'-​propyl[2,​6'-​bi-​1H-​benzimidazol]​-​1'-​yl)​methyl]​-[1,​1'-​biphenyl]​-​2-​carboxylic acid
S2173	Telotristat Etiprate (LX 1606 Hippurate)	P9-12	O09	99.6	36.8	61.9	98.7	1.68207	1.12138		754.15	1128659567	11137608-69-5	Telotristat Etiprate (LX 1606 Hippurate) is an orally bioavailable, <b>tryptophan hydroxylase (TPH)</b> inhibitor with potential antiserotonergic activity. Phase 3.	Hydroxylase	Metabolism	www.selleckchem.com/products/telotristat-etiprate-lx-1606-hippurate.html	L-Phenylalanine, 4-[2-amino-6-[(1R)-1-[4-chloro-2-(3-methyl-1H-pyrazol-1-yl)phenyl]-2,2,2-trifluoroethoxy]-4-pyrimidinyl]-, ethyl ester, compd. with N-benzoylglycine (1:1)
S2512	Tenoxicam	P9-12	D06	99.6	39.4	59.6	99	1.51269	1.00846		337.37832	205674975	59804-37-4	Tenoxicam is a good HO. radicals scavenger with an IC50 of 56.7 μM.	Others	Others	www.selleckchem.com/products/Tenoxicam(Mobiflex).html	1,​1-​dioxide-4-​hydroxy-​2-​methyl-​N-​2-​pyridinyl-2H-​thieno[2,​3-​e]​-​1,​2-​thiazine-​3-​carboxamide
S2059	Terazosin HCl	P5-8	L16	98.7	37.2	62.2	99.4	1.67204	1.1147		459.92	179711182	70024-40-7	Terazosin HCl is an alpha-adrenergic blocker used to treat high blood pressure and enlarged prostate.	Adrenergic Receptor	Neuronal Signaling	www.selleckchem.com/products/terazosin-hydrochloride-hytrin.html	Methanone, [4-(4-amino-6,7-dimethoxy-2-quinazolinyl)-1-piperazinyl](tetrahydro-2-furanyl)-, hydrochloride, hydrate (1:1:2)
S1725	Terbinafine	P5-8	P13	98.2	39.3	60.3	99.6	1.53435	1.0229		291.43	179710911	91161-71-6	Terbinafine is used to treat infections caused by a fungus. It works by killing the fungus or preventing its growth.	Others	Others	www.selleckchem.com/products/Terbinafine(Lamisil).html	N-​[(2E)​-​6,​6-​dimethyl-​2-​hepten-​4-​yn-​1-​yl]​-​N-​methyl-1-​naphthalenemethanami​ne
S2557	Terbinafine HCl	P9-12	H14	98.4	59	39.6	98.6	0.671186	0.447458		327.89	205080284	78628-80-5	Terbinafine HCl inhibits ergosterol synthesis by inhibiting <b>squalene epoxidase</b>, used as an antifungal drug.	Others	Others	www.selleckchem.com/products/Terbinafine-hydrochloride-Lamisil.html	N-​[(2E)​-​6,​6-​dimethyl-​2-​hepten-​4-​yn-​1-​yl]​-​N-​methyl-​1-​naphthalenemethanami​ne, hydrochloride (1:1)
S2573	Tetracaine HCl	P9-12	L16	99.6	38.5	60.6	99.1	1.57403	1.04935		300.82	179618014	136-47-0	Tetracaine HCl is a hydrochloride salt form of tetracaine which is a potent local anaesthetic and a channel function allosteric inhibitor.	Calcium Channel	Transmembrane Transporters	www.selleckchem.com/products/tetracaine-hydrochloride-pontocaine.html	4-​(butylamino)​-​benzoic acid 2-​(dimethylamino)​ethyl ester, hydrochloride (1:1)
S2574	Tetracycline HCl	P9-12	N16	99.5	39.4	60	99.4	1.52284	1.01523		480.9	205675001	64-75-5	Tetracycline HCl is a hydrochloride salt of tetracycline that is a broad-spectrum polyketide antibiotic.	Others	Others	www.selleckchem.com/products/tetracycline-hydrochloride.html	(4S,​4aS,​5aS,​6S,​12aS)​- 4-​(dimethylamino)​-​1,​4,​4a,​5,​5a,​6,​11,​12a-​octahydro-​3,​6,​10,​12,​12a-​pentahydroxy-​6-​methyl-​1,​11-​dioxo-​2-​naphthacenecarboxami​de, hydrochloride (1:1)​
S2403	Tetrandrine	P9-12	A10	93.2	39.7	58.9	98.6	1.48363	0.989085		622.75	205083774	518-34-3	Tetrandrine, a bis-benzylisoquinoline alkaloid derived from Stephania tetrandra, is a calcium channel blocker.	Calcium Channel	Transmembrane Transporters	www.selleckchem.com/products/Tetrandrine-Fanchinine.html	16H-1,24:6,9-Dietheno-11,15-metheno-2H-pyrido[2',3':17,18][1,11]dioxacycloeicosino[2,3,4-ij]isoquinoline, 3,4,4a,5,16a,17,18,19-octahydro-12,21,22,26-tetramethoxy-4,17-dimethyl-, (4aS,16aS)-
S1739	Thiabendazole	P5-8	F17	97.1	36.3	63.1	99.4	1.73829	1.15886		201.25	192934643	148-79-8	Thiabendazole inhibites the mitochondrial helminth-specific enzyme, fumarate reductase, with anthelminthic property.	Others	Others	www.selleckchem.com/products/Thiabendazole.html	2-​(4-​thiazolyl)​-1H-​benzimidazole
S2583	Thiamphenicol	P9-12	H18	99.5	41.8	57.2	99	1.36842	0.912281		356.22	205674952	15318-45-3	Thiamphenicol is an antimicrobial antibiotic and a methyl-sulfonyl analogue of chloramphenicol.	Others	Others	www.selleckchem.com/products/thiamphenicol-thiophenicol.html	2,​2-​dichloro-​N-​[(1R,​2R)​-​2-​hydroxy-​1-​(hydroxymethyl)​-​2-​[4-​(methylsulfonyl)​phenyl]​ethyl]​-acetamide
S1577	Tie2 kinase inhibitor	P5-8	G13	96.5	46.9	52.3	99.2	1.11514	0.743426		439.53	192906164	948557-43-5	Tie2 kinase inhibitor is an optimized compound of SB-203580, selective to <b>Tie2</b> with <b>IC50</b> of 0.25 μM, 200-fold more potent than p38.	Tie-2	Protein Tyrosine Kinase	www.selleckchem.com/products/Tie2-kinase-inhibitor.html	4-(5-(6-methoxynaphthalen-2-yl)-2-(4-(methylsulfinyl)phenyl)-1H-imidazol-4-yl)pyridine
S1910	Tioconazole	P5-8	K18	99.4	41.7	57.2	98.9	1.3717	0.914468		387.71	205676795	65899-73-2	Tioconazole is an antifungal medication with an average IC50 of 1.7 μM.	Others	Others	www.selleckchem.com/products/tioconazole.html	1-​[2-​[(2-​chloro-​3-​thienyl)​methoxy]​-​2-​(2,​4-​dichlorophenyl)​ethyl]​-1H-​imidazole
S2062	Tiopronin	P5-8	B18	87.3	39	60.1	99.1	1.54103	1.02735		163.19	179728735	1953-02-2	Tiopronin is a US Food and Drug Administration (FDA)-approved drug for the treatment of cystinuria by controlling the rate of cystine precipitation and excretion.	Others	Others	www.selleckchem.com/products/tiopronin-thiola.html	N-​(2-​mercapto-​1-​oxopropyl)​-glycine
S2547	Tiotropium Bromide hydrate	P9-12	F12	99.6	37.2	61.9	99.1	1.66398	1.10932		490.43	205674998	139404-48-1	Tiotropium Bromide hydrate is a monohydrate of tiotropium bromide (Spiriva; Tiova; BA 679BR; tiopropium) that is an anticholinergic and bronchodilator and a muscarinic receptor antagonist.	AChR	Neuronal Signaling	www.selleckchem.com/products/Tiotropium-Bromide-hydrate.html	(1α,​2β,​4β,​5α,​7β)​-7-​[(hydroxydi-​2-​thienylacetyl)​oxy]​-​9,​9-​dimethyl-​3-​oxa-​9-​azoniatricyclo[3.3.1​.02,​4]​nonane, bromide, hydrate
S2603	Tioxolone	P9-12	P20	99.1	36.8	61.7	98.5	1.67663	1.11775		168.17	179684549	4991-65-5	Tioxolone is a metalloenzyme carbonic anhydrase I inhibitor with a Ki of 91 nM.	Carbonic Anhydrase	Metabolism	www.selleckchem.com/products/tioxolone.html	6-​hydroxy-1,​3-​benzoxathiol-​2-​one
S2058	Tolnaftate	P5-8	J16	98.7	43.4	55.8	99.2	1.28571	0.857143		307.41	205071283	2398-96-1	Tolnaftate is a synthetic thiocarbamate used as an anti-fungal agent.	Others	Others	www.selleckchem.com/products/tolnaftate.html	N-​methyl-​N-​(3-​methylphenyl)​-carbamothioic acid O-​2-​naphthalenyl ester
S2550	Tolterodine tartrate	P9-12	J12	99.5	37.5	61.7	99.2	1.64533	1.09689		475.57	205083609	124937-52-6	Tolterodine tartrate is a tartrate salt of tolterodine that is a competitive muscarinic receptor antagonist.	AChR	Neuronal Signaling	www.selleckchem.com/products/Tolterodine-tartrate-Detrol-LA.html	2-​[(1R)​-​3-​[bis(1-​methylethyl)​amino]​-​1-​phenylpropyl]​-​4-​methyl-phenol​, (2R,​3R)​-​2,​3-​dihydroxybutanedioat​e (1:1)
S2593	Tolvaptan	P9-12	D20	97.8	21.4	77.6	99	3.62617	2.41745		448.94	205675615	150683-30-0	Tolvaptan is an orally effective nonpeptide arginine <b>vasopressin V2 receptor</b> antagonist with <b>IC50</b> of 3 nM, used to treat hyponatremia.	Vasopressin Receptor	GPCR & G Protein	www.selleckchem.com/products/tolvaptan-opc-41061.html	N-​[4-​[(7-​chloro-​2,​3,​4,​5-​tetrahydro-​5-​hydroxy-​1H-​1-​benzazepin-​1-​yl)​carbonyl]​-​3-​methylphenyl]​-​2-​methyl-benzamide
S1776	Toremifene Citrate	P5-8	P21	91.3	51	45.8	96.8	0.898039	0.598693		598.08	179669496	89778-27-8	Toremifene Citrate is an oral selective <b>estrogen receptor modulator (SERM)</b>, used in the treatment of advanced breast cancer.	Estrogen/progestogen	Endocrinology & Hormones	www.selleckchem.com/products/Toremifene-Citrate(Fareston).html	2-​[4-​[(1Z)​-​4-​chloro-​1,​2-​diphenyl-​1-​buten-​1-​yl]​phenoxy]​-​N,​N-​dimethyl-ethanamine, 2-​hydroxy-​1,​2,​3-​propanetricarboxylat​e (1:1)
S2218	Torkinib (PP242)	P9-12	G17	97.2	63.1	35.4	98.5	0.561014	0.37401		308.34	205675507	1092351-67-1	Torkinib (PP242) is a selective <b>mTOR</b> inhibitor with <b>IC50</b> of 8 nM in cell-free assays; targets both mTOR complexes with >10- and 100-fold selectivity for mTOR than PI3Kδ or PI3Kα/β/γ, respectively.	mTOR	PI3K/Akt/mTOR	www.selleckchem.com/products/PP242.html	2-(4-amino-1-isopropyl-1H-pyrazolo[3,4-d]pyrimidin-3-yl)-1H-indol-5-ol
S1653	Tretinoin	P5-8	F03	93.6	36.3	63.1	99.4	1.73829	1.15886		300.4	179645884	302-79-4	Tretinoin, which is a ligand for both <b>the retinoic acid receptor (RAR) and the retinoid X receptor (RXR)</b>, can induce granulocytic differentiation and apoptosis in acute promyelocytic leukemia (APL) cells.	Retinoid Receptor	Metabolism	www.selleckchem.com/products/Tretinoin(Aberela).html	(2E,4E,6E,8E)-3,7-dimethyl-9-(2,6,6-trimethylcyclohex-1-enyl)nona-2,4,6,8-tetraenoic acid
S1933	Triamcinolone	P5-8	O20	98.9	40.5	58.7	99.2	1.44938	0.966255		394.43	192874984	124-94-7	Triamcinolone is a glucocorticoid given, as the free alcohol or in esterified form, orally, intramuscularly, by local injection, by inhalation, or applied topically in the management of various disorders in which corticosteroids are indicated.	Glucocorticoid Recep	Endocrinology & Hormones	www.selleckchem.com/products/Triamcinolone(Aristocort).html	(11β,​16α)​-9-​fluoro-​11,​16,​17,​21-​tetrahydroxy-pregna-​1,​4-​diene-​3,​20-​dione
S1628	Triamcinolone Acetonide	P5-8	O19	97.8	38.7	60.6	99.3	1.56589	1.04393		434.5	179645719	76-25-5	Triamcinolone acetonide is a synthetic glucocorticoid, used in the symptomatic treatment of inflammation.	Glucocorticoid Recep	Metabolism	www.selleckchem.com/products/Triamcinolone-Acetonide.html	(11β,​16α)​-9-​fluoro-​11,​21-​dihydroxy-​16,​17-​[(1-​methylethylidene)​bis(oxy)​]​-pregna-​1,​4-​diene-​3,​20-​dione
S1667	Trichlormethiazide	P5-8	F05	94.7	36.2	63.3	99.5	1.74862	1.16575		380.66	1128658438	133-67-5	Trichlormethiazide is a diuretic with properties similar to those of hydrochlorothiazide.	Others	Others	www.selleckchem.com/products/Trichlormethiazide(Achletin).html	3-Dichloromethyl-6-chloro-7-sulfamoyl-3,4-dihydro-1,2,4-benzothiadiazine-1,1-dioxide
S2085	Trimebutine	P5-8	P20	97	33.1	65.9	99	1.99094	1.32729		387.47	205067674	39133-31-8	Trimebutine is an agonist of peripheral mu, kappa and delta opiate receptors, used as spasmolytic agent for treatment of both acute and chronic abdominal pain.	Opioid Receptor	Neuronal Signaling	www.selleckchem.com/products/trimebutine.html	3,​4,​5-​trimethoxy-benzoic acid 2-​(dimethylamino)​-​2-​phenylbutyl ester
S1913	Tropicamide	P5-8	M18	99.5	40.4	58.7	99.1	1.45297	0.968647		284.35	181347034	1508-75-4	Tropicamide is an anticholinergic and a muscarinic receptor subtype M4-preferring antagonist with IC50 of 8.0 nM.	AChR	Neuronal Signaling	www.selleckchem.com/products/tropicamide.html	N-​ethyl-​α-​(hydroxymethyl)​-​N-​(4-​pyridinylmethyl)​-benzeneacetamide
S1898	Tropisetron HCl	P5-8	I16	98.1	41.9	57.3	99.2	1.36754	0.911695		320.81	179766143	105826-92-4	Tropisetron HCl is a potent and selective <b>5-HT3 receptor</b> antagonist and <b>α7-nicotinic receptor</b> agonist, used to treat nausea and vomiting following chemotherapy.	5-HT Receptor	Neuronal Signaling	www.selleckchem.com/products/Tropisetron-hydrochloride.html	1H-​Indole-​3-​carboxylic acid (3-​endo)​-​8-​methyl-​8-​azabicyclo[3.2.1]​oct-​3-​yl ester, hydrochloride (1:1)
S2549	Trospium chloride	P9-12	H12	98.7	71.7	25.3	97	0.352859	0.235239		427.96	205675463	10405-02-4	Trospium chloride is a competitive muscarinic cholinergic receptor antagonist.	AChR	Neuronal Signaling	www.selleckchem.com/products/Trospium-chloride-Sanctura.html	(1α,​3β,​5α)​-3-​[(2-​hydroxy-​2,​2-​diphenylacetyl)​oxy]​-Spiro[8-​azoniabicyclo[3.2.1]​octane-​8,​1'-​pyrrolidinium]​,chloride (1:1)
S2239	Tubacin	P9-12	I21	98.7	49.7	45.9	95.6	0.923541	0.615694		721.86	1128658435	537049-40-4	Tubacin is a highly potent and selective, reversible, cell-permeable <b>HDAC6</b> inhibitor with an <b>IC50</b> of 4 nM in a cell-free assay, approximately 350-fold selectivity over HDAC1.	HDAC	Cytoskeletal Signaling	www.selleckchem.com/products/Tubacin.html	N1-(4-((2R,4R,6S)-4-((4,5-diphenyloxazol-2-ylthio)methyl)-6-(4-(hydroxymethyl)phenyl)-1,3-dioxan-2-yl)phenyl)-N8-hydroxyoctanediamide
S2224	UK 383367	P9-12	A19	98.6	40.3	58.9	99.2	1.46154	0.974359		324.38	1128659618	348622-88-8	UK-383367 is a <b>procollagen C-proteinase</b> inhibitor with <b>IC50</b> of 44 nM, has excellent selectivity over MMPs.	Procollagen C Protei	Metabolism	www.selleckchem.com/products/UK-383367.html	1,2,4-Oxadiazole-5-propanamide, 3-(aminocarbonyl)-β-(3-cyclohexylpropyl)-N-hydroxy-, (βR)-
S2025	Urapidil HCl	P5-8	H10	95.9	38.3	61.1	99.4	1.5953	1.06353		423.94	179709782	64887-14-5	Urapidil HCl is a hydrochloride salt form of urapidil which is α1-adrenoceptor antagonist and 5-HT1A receptor agonist with pIC50 of 6.13 and 6.4 respectively.	5-HT Receptor	Neuronal Signaling	www.selleckchem.com/products/urapidil-hydrochloride.html	6-​[[3-​[4-​(2-​methoxyphenyl)​-​1-​piperazinyl]​propyl]​amino]​-​1,​3-​dimethyl-2,​4(1H,​3H)​-​pyrimidinedione,hydrochloride (1:1)
S2029	Uridine	P5-8	N10	98.4	38.9	60.2	99.1	1.54756	1.03171		244.2	192929473	58-96-8	Uridine is a nucleoside, contains a uracil attached to a ribose ring via a β-N1-glycosidic bond.	DNA/RNA Synthesis	DNA Damage	www.selleckchem.com/products/uridine.html	Uridine
S1876	Valaciclovir HCl	P5-8	K12	98.4	38	61.6	99.6	1.62105	1.0807		360.8	179645045	124832-27-5	Valaciclovir HCl, an aciclovir prodrug, inhibits activity of virus <b>DNA polymerase</b>, used to treat infections caused by herpes simplex virus (HSV) and varicella zoster virus, and for prophylaxis against cytomegalovirus (CMV).	Others	Others	www.selleckchem.com/products/valaciclovir-hcl.html	L-​Valine-2-​[(2-​amino-​1,​6-​dihydro-​6-​oxo-​9H-​purin-​9-​yl)​methoxy]​ethyl ester, hydrochloride (1:1)
S1894	Valsartan	P5-8	A16	98.7	40.2	59.1	99.3	1.47015	0.9801		435.52	205676291	137862-53-4	Valsartan is a selective <b>angiotensin II receptor</b> antagonist, used to treat high blood pressure and congestive heart failure.	RAAS	Endocrinology & Hormones	www.selleckchem.com/products/Valsartan(Diovan).html	N-​(1-​oxopentyl)​-​N-​[[2'-​(2H-​tetrazol-​5-​yl)​[1,​1'-​biphenyl]​-​4-​yl]​methyl]​-L-​valine
S2515	Vardenafil HCl Trihydrate	P9-12	F06	99	36.8	62.5	99.3	1.69837	1.13225		579.11	205675642	224785-90-4	Vardenafil HCl Trihydrate is a new type PDE inhibitor with IC50 of 0.7 and 180 nM for PDE5 and PDE1, respectively.	PDE	Metabolism	www.selleckchem.com/products/Vardenafil(Vivanza).html	2-(2-ethoxy-5-(4-ethylpiperazin-1-ylsulfonyl)phenyl)-5-methyl-7-propylimidazo[1,5-f][1,2,4]triazin-4(3H)-one hydrochloride trihydrate
S2209	Vinflunine Tartrate	P9-12	M15	93.8	67.9	28.3	96.2	0.416789	0.27786		967.02	1128654519	1201898-17-0	Vinflunine is a new vinca alkaloid uniquely fluorinated with the properties of <b>mitotic</b>-arresting and <b>tubulin</b>-interacting activity. Phase 3.	Microtubule Associat	Cytoskeletal Signaling	www.selleckchem.com/products/Vinflunine-Tartrate.html	Aspidospermidine-3-carboxylic acid, 4-(acetyloxy)-6,7-didehydro-15-[(2R,4R,6S,8S)-4-(1,1-difluoroethyl)-1,3,4,5,6,7,8,9-octahydro-8-(methoxycarbonyl)-2,6-methano-2H-azecino[4,3-b]indol-8-yl]-3-hydroxy-16-methoxy-1-methyl-, methyl ester, (2β,3β,4β,5α,12R,19β)-, (2R,3R)-2,3-dihydroxybutanedioate (1:x)
S1902	Vitamin B12	P5-8	M16	99.4	41.7	57.5	99.2	1.3789	0.919265		1355.37	179627650	68-19-9	Vitamin B12 is a water soluble vitamin with a key role in the normal functioning of the brain and nervous system, and for the formation of blood.	Others	Others	www.selleckchem.com/products/Vitamin-B12.html	no
S1523	Voxtalisib (SAR245409, XL765)	P5-8	K03	99.5	37.9	61.3	99.2	1.61741	1.07828		599.66	192905566	1349796-36-6	Voxtalisib (SAR245409, XL765) is a dual inhibitor of mTOR/PI3K, mostly for <b>p110γ</b> with <b>IC50</b> of 9 nM; also inhibits DNA-PK and mTOR. Phase 1/2.	PI3K	PI3K/Akt/mTOR	www.selleckchem.com/products/XL765(SAR245409).html	Benzamide, N-[4-[[[3-[(3,5-dimethoxyphenyl)amino]-2-quinoxalinyl]amino]sulfonyl]phenyl]-3-methoxy-4-methyl-
S1565	VX-809 (Lumacaftor)	P5-8	C11	97.8	38	61.3	99.3	1.61316	1.07544		452.41	181346283	936727-05-8	VX-809 (Lumacaftor) acts to correct <b>CFTR</b> mutations common in cystic fibrosis by increasing mutant CFTR (F508del-CFTR) maturation,<b>EC50</b> of 0.1 μM in fisher rat thyroid cells. Phase 3.	CFTR	Transmembrane Transporters	www.selleckchem.com/products/VX-809.html	3-(6-(1-(2,2-difluorobenzo[d][1,3]dioxol-5-yl)cyclopropanecarboxamido)-3-methylpyridin-2-yl)benzoic acid
S2516	Xylazine HCl	P9-12	H06	97.3	71.9	25.9	97.8	0.360223	0.240148		256.79	205675500	23076-35-9	Xylazine is an <b>α2-Adrenergic receptor</b> agonist, used as a sedative and muscle relaxant.	Adrenergic Receptor	Neuronal Signaling	www.selleckchem.com/products/Xylazine(Rompun).html	4H-1,3-Thiazin-2-amine, N-(2,6-dimethylphenyl)-5,6-dihydro-, hydrochloride (1:1)
S2576	Xylometazoline HCl	P9-12	P16	99.6	38.6	60.8	99.4	1.57513	1.05009		280.84	205083628	1218-35-5	Xylometazoline is an <b>α-adrenoceptor</b> agonist commonly used as nasal decongestant, exhibits highest potency at α<sub>2B</sub>-adrenoceptor subtype with <b>EC50</b> of 99 μM.	Adrenergic Receptor	GPCR & G Protein	www.selleckchem.com/products/xylometazoline-hcl.html	2-​[[4-​(1,​1-​dimethylethyl)​-​2,​6-​dimethylphenyl]​methyl]​-​4,​5-​dihydro-1H-​imidazole,hydrochloride (1:1)
S2124	Xylose	P9-12	A05	98.5	37.2	62.3	99.5	1.67473	1.11649		150.13	192893631	25990-60-7	Xylose is a sugar first isolated from wood.	Others	Others	www.selleckchem.com/products/Xylose.html	(2R,3S,4R)-2,3,4,5-tetrahydroxypentanal
S1633	Zafirlukast	P5-8	G21	98.6	38.5	60.8	99.3	1.57922	1.05281		575.68	192934287	107753-78-6	Zafirlukast is an oral <b>leukotriene receptor</b> antagonist (LTRA), used to prevent asthma symptoms.	Others	Others	www.selleckchem.com/products/Zafirlukast(Accolate).html	N-​[3-​[[2-​methoxy-​4-​[[[(2-​methylphenyl)​sulfonyl]​amino]​carbonyl]​phenyl]​methyl]​-​1-​methyl-​1H-​indol-​5-​yl]​-carbamic acid cyclopentyl ester
S1719	Zalcitabine	P5-8	J13	98.4	40.1	59	99.1	1.47132	0.980881		211.22	179645773	7481-89-2	Zalcitabine is a nucleoside analog HIV reverse transcriptase inhibitor (NARTI).	Reverse Transcriptas	Microbiology	www.selleckchem.com/products/Zalcitabine.html	2',​3'-​dideoxy-cytidine
S2579	Zidovudine	P9-12	D18	99.3	42.5	56.3	98.8	1.32471	0.883137		267.24	205675515	30516-87-1	Zidovudine (ZDV) is a nucleoside analogue <b>reverse transcriptase</b> inhibitor, used to treat HIV.	Reverse Transcriptas	Microbiology	www.selleckchem.com/products/zidovudine-retrovir.html	3'-​azido-​3'-​deoxy-thymidine
S2273	β-Sitosterol	P9-12	J05	99.8	37.9	61.2	99.1	1.61478	1.07652		414.71	1128658522	83-46-5	β-Sitosterol is one of several phytosterols (plant sterols) with chemical structures similar to that of cholesterol.	Others	Others	www.selleckchem.com/products/Beta-Sitosterol.html	Stigmast-5-en-3-ol, (3β)-
	NT			99.6	38.6	58.6	97.2	1.51813	1.01209
	NT			97.3	36.9	61.2	98.1	1.65854	1.10569
	NT			98.8	33.9	64.6	98.5	1.9056	1.2704
	NT			99.7	37.9	60.9	98.8	1.60686	1.07124
	NT			99.7	37.9	60.9	98.8	1.60686	1.07124
	NT			99.7	39.7	59.2	98.9	1.49118	0.994123
	NT			99.6	38.3	60.7	99	1.58486	1.05657
	NT			98.3	43.2	55.8	99	1.29167	0.861111
	NT			99.4	38.3	60.8	99.1	1.58747	1.05831
	NT			98.8	39	60.1	99.1	1.54103	1.02735
	NT			99.5	40.5	58.6	99.1	1.44691	0.964609
	NT			99.4	44.6	54.5	99.1	1.22197	0.814649
	NT			95.2	37.7	61.5	99.2	1.6313	1.08753
	NT			99.7	39	60.2	99.2	1.54359	1.02906
	NT			99.5	41.2	58	99.2	1.40777	0.938511
	NT			99.2	39.8	59.5	99.3	1.49497	0.99665
	NT			97.8	39.2	60.2	99.4	1.53571	1.02381
	NT			98.7	39.9	59.5	99.4	1.49123	0.994152
	NT-Mean			98.8833	39.2	59.7111	98.9111	1.52324	1

## Sheet: Plate4-5
				Frequency
cat	name	384plate	384 Coordinates	Live	R882H	WT	WT+R882H	WT/R882H	WT/R882H (Normalize to NT)		mw	barcode	cas	information	smallTarget	bigTarget	url	chemicalName
S4016	Ouabain	P13-16	J22	12.5	0	0	0	#DIV/0!	#DIV/0!		728.77	205086608	630-60-4	Ouabain is a selective <b>Na+/K+, -ATPase</b> inhibitor, binds to α2 /α3 subunit with <b>K<sub>i</sub></b> of 41 nM/15 nM.	Sodium Channel	Transmembrane Transporters	www.selleckchem.com/products/ouabain.html	Card-20(22)-enolide, 3-[(6-deoxy-α-L-mannopyranosyl)oxy]-1,5,11,14,19-pentahydroxy-, hydrate (1:8), (1β,3β,5β,11α)-
[truncated: 659 more rows]

## Sheet: Plate6-7
				Frequency
cat	name	384plate	384 Coordinates	Live	R882H	WT	WT+R882H	WT/R882H	WT/R882H (Normalize to NT)		mw	barcode	cas	information	smallTarget	bigTarget	url	chemicalName
[truncated: 536 more rows]

## Sheet: Combined
cat	name	384plate	384 Coordinates	Live	R882H	WT	WT+R882H	WT/R882H	Number of compounds	WT/R882H (Normalize to NT)		mw	barcode	cas	information	smallTarget	bigTarget	url	chemicalName
[truncated: 1,797 more rows]

[truncated: 1 more sheets: Combined (2)]
