# Supplementary material for: Oridonin inhibits DNMT3A R882 mutation-driven clonal hematopoiesis and leukemia by inducing apoptosis and necroptosis
Source: Cell Death Discov. 2021 Oct 18;7:297. doi: 10.1038/s41420-021-00697-5 (PMC8523644; doi:10.1038/s41420-021-00697-5)
Supplement: Supplementary file 6 — Table S2 [file 41420_2021_697_MOESM6_ESM.xlsx]

## Sheet: TargetMol
			Frequency
384 Well Pos.	Name	CAS	Live	R882H	WT	WT+R882H	WT/R882H	Number of compounds	WT/R882H (Normalize to NT)		384 plate	Weight, mg	Formula	MolWt	Bioactivity	Pathways	Receptor	Target	Reference
C20	Coumarin	2555-28-4	100	0	0	0	#DIV/0!		#DIV/0!		陶素 P1-4	100μl,10mMol/L	C11H10O3	190.201	It is also called 7-Methoxy-4-methylcoumarin.	Others	Others	Others	N/A
H07	Ouabain	11018-89-6	61.2	25.6	8.54	34.14	0.333594		0.222396		陶素 P1-4	100μl,10mMol/L	C29H44O12·8H2O	728.77	ouabain,A cardioactive glycoside consisting of rhamnose and ouabagenin, obtained from the seeds of Strophanthus gratus and other plants of the Apocynaceae; used like digitalis. It is commonly used in cell biological studies as an inhibitor of the NA-K(+)-exchanging ATPase.	Membrane Transporter/Ion Channel	Na+, K+-ATPase	ATPase inhibitor	1. Mentre P, Debey P. Cell Mol Biol (Noisy-le-grand). 1999 Sep;45(6):781-91.
A19	Anethole	104-46-1	0.85	9.52	54.8	64.32	5.7563		3.83754		陶素 P1-4	100μl,10mMol/L	C10H12O	148.2	Anethole is a type of aromatic compound that occurs widely in nature, widely used as a flavoring substance.	Others	Others	Others	1. Shimoni E, et al. J Biol Chem. 2002 Apr 5;277(14):11866-72.
C14		533-87-9	99.4	41.6	24.9	66.5	0.598558		0.399038		陶素 P1-4	100μl,10mMol/L	C16H32O5	304.43	Aleuritic acid, or α-aleuritic acid, is a major ingredient in shellac, constituting about 35% of it. It is used as a starting material in the perfume industry for the preparation of musk aroma.	Others	Others	Others	1. Nyasse B, et al. Nat Prod Res. 2006 Apr;20(4):391-7.
O10		17575-22-3	67.9	48.4	25.8	74.2	0.533058		0.355372		陶素 P5-6	100μl,10mMol/L	C49H76O20	985.12	Lanatoside C is a cardiac glycoside, a type of drug that can be used in the treatment of congestive heart failure and cardiac arrhythmia (irregular heartbeat). Lanatoside C can be used orally or by the intravenous route.	Membrane Transporter/Ion Channel	Na+, K+-ATPase	ATPase inhibitor	1. Lypka A, Lazowski J. Wiad Lek. 1979 Sep 15;32(18):1277-81.
C12		2079-89-2	99.4	37.7	36.9	74.6	0.97878		0.65252		陶素 P1-4	100μl,10mMol/L	C7H10N2O4	186.169	N/A	Others	Others	Others	1. Jia LX, et al. J Pathol. 2015 Jul;236(3):373-83.
K11		71-63-6	53.1	47.1	29.4	76.5	0.624204		0.416136		陶素 P1-4	100μl,10mMol/L	C41H64O13	764.94	Digitoxin is an effective Na+/K+-ATPase inhibitor, the EC50 value of Digitoxin is 0.78 &mu;M.	Membrane Transporter/Ion Channel	organic anion transporter	Others	1. Bossuyt X, et al. J Pharmacol Exp Ther. 1996 Mar;276(3):891-6.
C17		58-95-7	99.4	39.5	37.1	76.6	0.939241		0.62616		陶素 P1-4	100μl,10mMol/L	C31H52O3	472.758	A natural tocopherol and one of the most potent antioxidant tocopherols. It exhibits antioxidant activity by virtue of the phenolic hydrogen on the 2H-1-benzopyran-6-ol nucleus. It has four methyl groups on the 6-chromanol nucleus. The natural d form of alpha-tocopherol is more active than its synthetic dl-alpha-tocopherol racemic mixture.	Vitamin	VE	VE	1. Beijersbergen van Henegouwen GM, et al. J Photochem Photobiol B. 1995 Jul;29(1):45-51.
N05		77-06-5	99.6	38	44.3	82.3	1.16579		0.777193		陶素 P1-4	100μl,10mMol/L	C19H22O6	346.384	Gibberellic acid (also called Gibberellin A3, GA, and GA3) is a hormone found in plants and fungi.	Endocrinology/ Hormones	steroidogenesis	Others	1. Premalatha R, et al. Andrologia. 2014 Oct;46(8):902-9.
C15		541-91-3	99.3	43.1	40	83.1	0.928074		0.618716		陶素 P1-4	100μl,10mMol/L	C16H30O	238.41	Muscone is an organic compound that is the primary contributor to the odor of musk.	Proteases/Proteasome	P-gp, MMP-9	MMP inhibitor	1. Wang GY, Wang N, Liao HN. Cell Mol Neurobiol. 2015 Nov;35(8):1105-15.
G22		8024-48-4	99.7	42.3	42.3	84.6	1		0.666667		陶素 P1-4	100μl,10mMol/L	C21H22O10	396.576	Dried aged bark of a buckthorn, Frangula purshiana (FRANGULA), that contains the anthraquinone EMODIN and cascarosides. It is used as a laxative (CATHARTICS).	Others	Others	Others	1. Borrelli F, et al. Life Sci. 2001 Sep 7;69(16):1871-7.
I15		5578-73-4	43.6	34.4	50.3	84.7	1.46221		0.974806		陶素 P1-4	100μl,10mMol/L	C20H14ClNO4	367.78	Sanguinarine-containing mouthwashes are marketed as anti-plaque and anti-malodor.	Angiogenesis	Egr-1;VEGF	Egr-1 inhibitor;VEGF inhibitor	1. Han MH, et al. Toxicol Lett. 2013 Jul 4;220(2):157-66.
F17		518-28-5	93.5	61.4	25.6	87	0.416938		0.277959		陶素 P1-4	100μl,10mMol/L	C22H22O8	414.41	Podophyllotoxin is a lignan (LIGNANS) found in PODOPHYLLIN resin from the roots of PODOPHYLLUM plants. It is a potent spindle poison, toxic if taken internally, and has been used as a cathartic. It is very irritating to skin and mucous membranes, has keratolytic actions, has been used to treat warts and keratoses, and may have antineoplastic properties, as do some of its congeners and derivatives.	Cell Cycle/Checkpoint	Microtubule/Tubulin;Topoisomerase II	Microtubule Associated inhibitor	1. Zhang YL, et al. J Nat Prod. 1992 Aug; 55(8):1100-11.
P10		7770-78-7	99.3	41.7	45.4	87.1	1.08873		0.725819		陶素 P1-4	100μl,10mMol/L	C21H24O6	372.41	Arctigenin is a lignan found in certain plants of the Asteraceae;&nbsp; it has shown antiviral and anticancer effects in glass; it is the aglycone of arctiin.	Others	Others	Others	1. Wu X, et al. Biochem Pharmacol. 2015 Aug 15;96(4):323-36.
I09		73-32-5	99.7	38.4	49	87.4	1.27604		0.850694		陶素 P1-4	100μl,10mMol/L	C6H13NO2	131.17	An essential branched-chain aliphatic amino acid found in many proteins. It is an isomer of LEUCINE. It is important in hemoglobin synthesis and regulation of blood sugar and energy levels.	Amino Acids & Building Blocks	Amino Acids and Derivatives	Amino Acids and Derivatives	1. Korman SH, et al. Clin Chem. 2005 Mar;51(3):610-7.
I07		59-30-3	99.8	37.4	50.8	88.2	1.35829		0.905526		陶素 P1-4	100μl,10mMol/L	C19H19N7O6	441.4	Folic acid(Vitamin M; Vitamin B9) is a B vitamin; is necessary for the production and maintenance of new cells, for DNA synthesis and RNA synthesis.	Vitamin	VB9	VB	1. Shen F, et al. Biochemistry. 1995 Apr 25;34(16):5660-5.
I19		1492-18-8	99.7	39.9	48.6	88.5	1.21805		0.81203		陶素 P1-4	100μl,10mMol/L	C20H21CaN7O7	511.513	Leucovorin Calcium is a reduced folic acid.	Vitamin	TS;VB	VB	1. Aschele C, et al. Ann Oncol. 2002 Dec; 13(12):1882-92.
K07		465-21-4	56.5	57.7	30.8	88.5	0.533795		0.355864		陶素 P5-6	100μl,10mMol/L	C24H34O4	386.52	Bufalin is an active ingredient and one of the glycosides in the traditional Chinese medicine ChanSu; it is also a bufadienolide toxin originally isolated from the venom of the Chinese toad Bufo gargarizans, with potential cardiotonic and antineoplastic activity. Although the mechanism of action of bufalin is still under investigation, this agent is a specific Na+/K+-ATPase inhibitor and can indu…	Membrane Transporter/Ion Channel	Na+/K+-ATPase	ATPase inhibitor	1. Chen YY, et al. Environ Toxicol. 2015 Jan;30(1):74-82.
B07		519-23-3	0.78	33.3	55.6	88.9	1.66967		1.11311		陶素 P5-6	100μl,10mMol/L	C17H14N2	246.31	Ellipticine is a potent antineoplastic agent exhibiting multiple mechanisms of action, IC50 of 1.25±0.13, 0.67±0.06, 1.25±0.13, 0.67±0.06, 0.27±0.02, 0.44±0.03, 0.49±0.04, and 1.48±0.62 μM for Breast adenocarcinoma MCF-7, Leukemia HL-60, Breast adenocarcinoma MCF-7, Leukemia HL-60, Neuroblastoma IMR-32, Neuroblastoma UKF-NB-3, Neuroblastoma UKF-NB-4, and Glioblastoma U87MG cell, respectively.	DNA Damage/DNA Repair	Topoisomerase II	Topoisomerase inhibitor	1. Savorani C, et al. Leuk Lymphoma. 2015 Mar;56(3):739-47.
C19		59-02-9	99.2	48.7	40.2	88.9	0.825462		0.550308		陶素 P1-4	100μl,10mMol/L	C29H50O2	430.71	A generic descriptor for all tocopherols and tocotrienols that exhibit alpha-tocopherol activity. By virtue of the phenolic hydrogen on the 2H-1-benzopyran-6-ol nucleus, these compounds exhibit varying degree of antioxidant activity, depending on the site and number of methyl groups and the type of isoprenoids.	Cell Cycle/Checkpoint; Vitamin	GST P, GST omega-1, GST Mu 3;PKC; SEC14-like protein;VE	PKC inhibitor; SEC14-like protein;VE	1. Ralat LA, Colman RF. Biochemistry. 2006 Oct 17;45(41):12491-9.
A16		528-50-7	99.7	38.5	50.5	89	1.31169		0.874459		陶素 P1-4	100μl,10mMol/L	C12H22O11	342.303	Cellobiose is a disaccharide, a reducing sugar, consists of two β-glucose molecules linked by a β(1→4) bond. It can be hydrolyzed to glucose enzymatically or with acid.	Others	Others	Others	1. Amarasekara AS, et al. Carbohydr Res. 2011 Dec 13;346(17):2820-2.
B19		59-23-4	99.5	37.7	51.6	89.3	1.3687		0.912467		陶素 P1-4	100μl,10mMol/L	C6H12O6	180.16	A kind of galactose.	Others	Others	Others	1. Jiaojiao J, et al. Food Chem. 2015 May 15;175:485-93.
G13		57-85-2	99.5	41	48.4	89.4	1.18049		0.786992		陶素 P1-4	100μl,10mMol/L	C22H32O3	344.49	Testosterone Propionate is an efficient androgenic hormone for the treatment of low testosterone.	Endocrinology/ Hormones	Androgens receptor;COMT	Androgen receptor agonist;COMT inhibitor	1. Small EJ, Ryan CJ. J Urol. 2006 Dec; 176(6 Pt 2):S66-71.
H16		84687-43-4	99.4	40.7	49.3	90	1.2113		0.807535		陶素 P1-4	100μl,10mMol/L	C41H68O14	784.991	Astragaloside IV is generally considered to be the primary active ingredient in Astragalus extract,an herbal extract which has been famous for literally thousands of years for its anti-aging properties.	Immunology/Inflammation	ERS	Others	1. Shao A, et al. Int J Med Sci. 2014 Aug 8;11(10):1073-81.
H22		145-73-3	99.6	39.6	50.6	90.2	1.27778		0.851852		陶素 P1-4	100μl,10mMol/L	C8H10O5	186.16	The monohydrate is in the form of colorless crystals. Non corrosive. Used as a selective herbicide.	Others	Others	Others	1. Bokník P, et al. Pharmacology. 2000 Jul;61(1):43-50.
F22		143-67-9	95.2	58.5	31.8	90.3	0.54359		0.362393		陶素 P1-4	100μl,10mMol/L	C46H58N4O9·H2SO4	909.06	Vinblastine sulfate can inhibit the formation of microtubule, it also inhibit nAChR(IC50=8.9 uM).	Cell Cycle/Checkpoint	tublin chain;MRP1	Microtubule Associated inhibitor; MRP inhibitor	1. Gigant B, et al. Nature, 2005, 435(7041), 519-522.
O07		4046-02-0	99.8	40.8	49.6	90.4	1.21569		0.810458		陶素 P1-4	100μl,10mMol/L	C12H15O4	223.24	Extracted from angelica, Chuan Xiong;Store the product in sealed, cool and dry condition	Others	Others	Others	1. Nazaré AC, et al. Molecules. 2014 Jun 17;19(6):8124-39.
C16		90-24-4	99.4	41.7	49.4	91.1	1.18465		0.789768		陶素 P1-4	100μl,10mMol/L	C10H12O4	196.205	Derivatives of xanthoxyline have antispasmodic activity.	Microbiology & Virology	Others	Antifungal	1. Cechinel Filho V, et al. J Pharm Sci. 1995 Apr;84(4):473-5.
M12		1449-05-4	99.8	38.8	52.6	91.4	1.35567		0.90378		陶素 P1-4	100μl,10mMol/L	C30H46O4	470.68	Enoxolone (INN, BAN; also known as glycyrrhetinic acid) is a pentacyclic triterpenoid derivative of the beta-amyrin type obtained from the hydrolysis of glycyrrhizic acid, which was obtained from the herb liquorice. It is used in flavoring and it masks the bitter taste of drugs like aloe and quinine. It is effective in the treatment of peptic ulcer and also has expectorant (antitussive) propertie…	Others	Others	Others	1. Parida PK, et al. Bioorg Med Chem Lett. 2014 Aug 15;24(16):3865-8.
B05		87-99-0	99.4	39.8	51.7	91.5	1.29899		0.865997		陶素 P1-4	100μl,10mMol/L	C5H12O5	152.15	Xylitol is a sugar alcohol used as a sweetener.	Others	Others	Others	1. Azarpazhooh A, et al. Cochrane Database Syst Rev. 2011 Nov 9;(11):CD007095.
O18		39012-20-9	99.7	40.1	52.1	92.2	1.29925		0.866168		陶素 P1-4	100μl,10mMol/L	C23H28O13	512.46	Extracted from Picrorhiza;Store the product in sealed,cool and dry condition	Others	Others	Others	1. Wang L, et al. Exp Ther Med. 2015 Apr;9(4):1253-1258.
C18		4460-86-0	99.8	40.4	51.9	92.3	1.28465		0.856436		陶素 P1-4	100μl,10mMol/L	C10H12O4	196.205	Asaraldehyde is a natural COX-2 inhibitor, exhibiting 17-fold selectivity over COX-1.	Neuroscience	COX-2	COX inhibitor	1. Ni G, Yu DQ. Zhongguo Zhong Yao Za Zhi. 2013 Feb;38(4):569-73.
I06		461-06-3	99.8	38.4	54.1	92.5	1.40885		0.939236		陶素 P1-4	100μl,10mMol/L	C7H15NO3	161.2	Constituent of striated muscle and liver. It is used therapeutically to stimulate gastric and pancreatic secretions and in the treatment of hyperlipoproteinemias.	Others	O-acetyltransferase	Others	1. Lopes G, et al. Braz J Med Biol Res. 2003 Sep;36(9):1255-62.
B17		110-15-6	99.6	38.7	54.5	93.2	1.40827		0.938846		陶素 P1-4	100μl,10mMol/L	C4H6O4	118.09	Extracted from Amber;Suitability:Water;Store the product in sealed,cool and dry condition	Others	Others	Others	1. Sanjeeva Gandhi M, Mok YS. Chemosphere. 2014 Dec;117:440-6.
O10		82373-94-2	99.7	39.7	53.6	93.3	1.35013		0.900084		陶素 P1-4	100μl,10mMol/L	C20H22O9	406.38	Extracted from caulis polygoni multiflori;Store the product in sealed, cool and dry condition.	Others	Others	Others	1. Ma ZJ, et al. Zhongguo Zhong Yao Za Zhi. 2015 Jun;40(12):2325-9.
A07		539-86-6	99.6	38.2	55.6	93.8	1.4555		0.970332		陶素 P1-4	100μl,10mMol/L	C6H10OS2	162.27	Allicin is an organosulfur compound obtained from garlic, a species in the family Alliaceae.	Others	Others	Others	1. Kourounakis PN, Rekka EA. Res Commun Chem Pathol Pharmacol. 1991 Nov;74(2):249-52.
H20		92-61-5	91.6	37	57.1	94.1	1.54324		1.02883		陶素 P1-4	100μl,10mMol/L	C10H8O4	192.17	Plant growth factor derived from the root of Scopolia carniolica or Scopolia japonica.	Neuroscience	Muscarinic AChR	AChR antagonist	1. Lee HI, Lee MK. Toxicol Lett. 2015 Sep 17;237(3):210-8.
A06		512-04-9	99.5	38.8	55.6	94.4	1.43299		0.955326		陶素 P1-4	100μl,10mMol/L	C27H42O3	414.634	Diosgenin, an important natural source of steroidal hormones, has favorable effects in the improvement of diabetes and regulation of lipid metabolism.	Others	Others	Others	1. Wu L, et al. Biol Reprod. 2015 Jan;92(1):24.
B18		58-18-4	99.7	39.4	55	94.4	1.39594		0.930626		陶素 P1-4	100μl,10mMol/L	C20H30O2	302.45	17α-Methyltestosterone has similar binding affinity to AR and similar androgenic and anabolic activities as testosterone.	Endocrinology/ Hormones	Androgen Receptor	Androgen Receptor agonist	1. Gao J, et al. Environ Toxicol Pharmacol. 2014 May;37(3):1157-68.
O19		585-88-6	99.6	39.8	55	94.8	1.38191		0.921273		陶素 P1-4	100μl,10mMol/L	C12H24O11	344.31	Maltitol is a sugar alcohol (a polyol) used as a sugar substitute. It has 75–90% of the sweetness of sucrose (table sugar) and nearly identical properties, except for browning.	Others	Others	Others	1. Urushima H, et al. J Med Food. 2015 Oct;18(10):1081-7.
J19		10094-58-3	99.7	39	60.2	99.2	1.54359	1	1.02906		陶素 P1-4	100μl,10mMol/L	C24H50O25	738.64	Stachyose is a tetrasaccharide consisting of two α-D-galactose units, one α-D-glucose unit, and one β-D-fructose unit sequentially linked as gal(α1→6)gal(α1→6)glc(α1?2β)fru.	Others	Others	Others	1. Li W, et al. Mol Nutr Food Res. 2015 Nov 19.
G04		10161-34-9	99.6	39.9	58.8	98.7	1.47368	2	0.982456		陶素 P1-4	100μl,10mMol/L	C20H24O3	312.4	Trenbolone acetate (TBA; RU1697; Finaplix) is a synthetic androgen steroid with anabolic properties.	Endocrinology/ Hormones	Androgen Receptor	Androgen Receptor agonist	1. Forsgren KL, et al. Gen Comp Endocrinol. 2014 Jun 1;202:1-7.
E06		102040-03-9	99.7	47.2	51.9	99.1	1.09958	3	0.733051		陶素 P5-6	100μl,10mMol/L	C63H98O29	1319.43	Tubeimoside I(Lobatoside-H) is an extract from Chinese herbal medicine Bolbostemma paniculatum (MAXIM.) FRANQUET (Cucurbitaceae) has been shown as a potent anti-tumor agent for a variety of human cancers.	Others	Others	Others	1. Huang P, et al. Int J Mol Med. 2011 Oct;28(4):579-87.
A12		102518-79-6	99	46.9	51.9	98.8	1.10661	4	0.73774		陶素 P5-6	100μl,10mMol/L	C15H18N2O	242.324	Huperzine A, an active Lycopodium alkaloid extracted from traditional Chinese herb, is a potent, selective and reversible acetylcholinesterase (AChE) inhibitor and has been widely used in China for the treatment of Alzheimer&#39;s disease (AD).	Neuroscience	AChE (G4 form)	GluR inhibitor;AChR inhibitor	1. Zhao Q, et al. Eur J Pharmacol, 2002, 455(2-3), 101-107.
M09		107668-79-1	100	36.2	63.1	99.3	1.74309	5	1.16206		陶素 P5-6	100μl,10mMol/L	C35H49NO9	627.76	Bulleyaconitine A is an analgesic and antiinflammatory drug isolated from Aconitum plants; has several potential targets, including voltage-gated Na+ channels. Extracted from Aconitumkusnezoffii Reichb.;Suitability:Ethanol,chloroform,ether;Store the product in sealed,cool and dry condition	Membrane Transporter/Ion Channel	Sodium Channel	Sodium Channel	1. Wang CF, et al. Anesth Analg. 2008 Oct;107(4):1397-405.
I21		1077-28-7	99.8	39.7	59.8	99.5	1.5063	6	1.0042		陶素 P1-4	100μl,10mMol/L	C8H14O2S2	206.33	THIOOCTIC ACID, a natural product, is reported to have antioxidative property.	Vitamin	Multivitamin uptake inhibitor	Others	1. Ning-Ping Foo, et al. Toxicology Volume 282, Issues 1–2, 28 March 2011, Pages 39–46
I08		1098-97-1	99.8	39.5	59.7	99.2	1.51139	7	1.00759		陶素 P1-4	100μl,10mMol/L	C16H20N2O4S2	368.47	Pyrithioxin is a neurodynamic compound, combined with a short period of hyperventilation (HV) was applied in cerebral infarct patients with Hemiplegia.	Vitamin	VB6	VB	1. Hindmarch I, et al. Neuropsychobiology. 1990-1991;24(3):159-64.
J08		11021-14-0	99.8	39.7	59.6	99.3	1.50126	8	1.00084		陶素 P1-4	100μl,10mMol/L	C53H90O22	1079.27	Ginsenoside Rc is a steroid glycoside, and triterpene saponins, found exclusively in the plant genus Panax (ginseng); have properties that inhibit or prevent tumors growth.	Others	Others	Others	1. Yang JW, Kim SS. Molecules. 2015 Jan 14;20(1):1293-303.
L17		11024-24-1	99.2	52.8	46.6	99.4	0.882576	9	0.588384		陶素 P1-4	100μl,10mMol/L	C56H92O29	1229.34	Digitonin is a steroidal saponin (saraponin) obtained from the foxglove plant Digitalis purpurea. It's aglycone is digitogenin, a spirostan steroid. It has been investigated as a detergent, as it effectively water-solubilizes lipids.	Others	Others	Others	1. Frenkel N, et al. J Phys Chem B. 2014 Dec 18;118(50):14632-9.
H12		11032-49-8	99.6	37.8	61.4	99.2	1.62434	10	1.08289		陶素 P1-4	100μl,10mMol/L	C31H40O2	444.65	Menatetrenone is a menaquinone compound and form of vitamin K2 with potential antineoplastic activity. Menatetrenone may act by modulating the signalling of certain tyrosine kinases, thereby affecting several transcription factors including c-myc and c-fos. This agent inhibits tumor cell growth by inducing apoptosis and cell cycle arrest.	Vitamin	vitamin k2 analog	VK	1. Ishizuka M, et al. Anticancer Res. 2012 Dec;32(12):5415-20.
G05		1124-11-4	99.8	40	59.3	99.3	1.4825	11	0.988333		陶素 P5-6	100μl,10mMol/L	C8H12N2	136.2	Extracted from Ligusticum chuanxiong Hort.;Suitability:Hot water,petroleum ether;Store the product in sealed,cool and dry condition	Others	Others	Others	1. Guan D, et al. J Neurochem. 2015 Aug;134(3):551-65.
A21		1125-21-9	99.3	39.9	59.3	99.2	1.48622	12	0.99081		陶素 P1-4	100μl,10mMol/L	C9H12O2	152.19	Ketoisophorone is the major component of saffron spice. It is a cyclic olefin and was reported as a product of the thermal degradation of β-carotene in aqueous suspension	Others	Others	Others	1. Hegazy ME, et al. Z Naturforsch C. 2008 May-Jun;63(5-6):403-8.
M17		1135-23-5	99.6	38.6	60.8	99.4	1.57513	13	1.05009		陶素 P1-4	100μl,10mMol/L	C10H12O4	196.2	used as the intermediates of essence and perfume	Others	Others	Intermediates	1. Garcia-Conesa MT, et al. Redox Rep. 1997 Oct-Dec;3(5-6):319-23.
P05		1139-30-6	99.7	36.8	62.5	99.3	1.69837	14	1.13225		陶素 P1-4	100μl,10mMol/L	C14H22O	206.331	Caryophyllene oxide, isolated from Aegle marmelos, has the potent anti-inflammatory activity.	Others	Others	Others	1. Sain S, et al. Antiinflamm Antiallergy Agents Med Chem. 2014 Mar;13(1):45-55.
I10		115841-09-3	99.7	41	58.4	99.4	1.42439	15	0.949593		陶素 P5-6	100μl,10mMol/L	C26H20O10	492.43	Extract from the root of Salvia miltiorrhiza, a perennial plant in the genus Salvia.	Others	Others	Others	1. Song J, et al. Biomed Chromatogr. 2016 Mar;30(3):376-83.
A05		115939-25-8	99.5	40.6	58.8	99.4	1.44828	16	0.965517		陶素 P5-6	100μl,10mMol/L	C36H30O16	718.59	Salvianolic acid B is an active pharmaceutical compound present in Salvia miltiorrhiza, exerts a neuroprotective effect in animal models of brain and spinal cord injury.	Others	Others	Others	1. Xue L, et al. Asian Pac J Trop Med. 2014 Apr;7(4):280-4.
B08		117-10-2	99.5	41.3	57.7	99	1.39709	17	0.931396		陶素 P1-4	100μl,10mMol/L	C14H8O4	240.218	Dantron (INN), also known as chrysazin or 1,8-dihydroxyanthraquinone, is used in some countries as a stimulant laxative. Withdrawn from the Canadian, US, and UK markets in 1998 due to genotoxicity.	PI3K/Akt/mTOR Signaling	AMPK	AMPK activator	1. Zhou R, et al. Acta Pharmacol Sin. 2013 Aug; 34(8):1061-9.
D07		117704-25-3	99.7	38.8	59.9	98.7	1.54381	18	1.02921		陶素 P1-4	100μl,10mMol/L	C50H74O14	899.11	Doramectin is an antiparasitic agent.	Microbiology & Virology	Antiparasitic	Antiparasitic	1. Davey RB, et al. Exp Appl Acarol. 2012 Apr;56(4):365-74.
G21		118-10-5	99.6	36.8	62.4	99.2	1.69565	19	1.13043		陶素 P1-4	100μl,10mMol/L	C19H22N2O	294.39	A local anesthetic of the amide type now generally used for surface anesthesia. It is one of the most potent and toxic of the long-acting local anesthetics and its parenteral use is restricted to spinal anesthesia.	Membrane Transporter/Ion Channel	Calmodulin;Sodium channel	Calmodulin inhibitor;Sodium Channel inhibitor	1. Oka M, et al. Eur J Pharmacol. 2002 Oct 4;452(2):175-81.
M16		120-08-1	99.5	38.9	60.6	99.5	1.55784	20	1.03856		陶素 P1-4	100μl,10mMol/L	C11H10O4	206.2	Extracted from A.scoparia Waldst.e Kit seeds;Store the product in sealed, cool and dry condition.	Others	Others	Others	1. Lee SH, Jang HD. Exp Cell Res. 2015 Feb 15;331(2):267-77.
D04		123-99-9	99.5	40.7	58.4	99.1	1.43489	21	0.956593		陶素 P1-4	100μl,10mMol/L	C9H16O4	188.22	Azelaic acid is a saturated dicarboxylic acid found naturally in wheat, rye, and barley. It is a natural substance that is produced by Malassezia furfur (also known as Pityrosporum ovale), a yeast that lives on normal skin. It is effective against a number of skin conditions, such as mild to moderate acne, when applied topically in a cream formulation of 20%. It works in part by stopping the grow…	DNA Damage/DNA Repair; Enzyme	DNA polymerase I;ThxR	DNA synthesis inhibitor;ThxR inhibitor	1. Stamatiadis D, et al. Br J Dermatol. 1988 Nov;119(5):627-32.
C08		125-46-2	99.7	37.3	61.6	98.9	1.65147	22	1.10098		陶素 P1-4	100μl,10mMol/L	C18H16O7	344.324	Usnic acid is an antimicrobial,antitumor and enzyme inhibiting agent shown to uncouple oxidative phosphorylation in mouse-liver mitochondria. Usnic acid induces necrosis in certain cells.	Ubiquitination	Autophagy	Autophagy activator	1. Su ZQ, et al. Int Immunopharmacol. 2014 Oct;22(2):371-8.
N18		1257-08-5	99.7	41.3	58.2	99.5	1.4092	23	0.939467		陶素 P1-4	100μl,10mMol/L	C22H18O10	442.383	(-)-Epicatechin gallate is a flavan-3-ol, a type of flavonoid, present in green tea.	Others	Others	Others	1. Rosado H, et al. Int J Mol Sci. 2015 Jul 23;16(8):16710-27.
M06		126-19-2	99.8	37.9	61.3	99.2	1.61741	24	1.07828		陶素 P5-6	100μl,10mMol/L	C27H44O3	416.65	Sarsasapogenin is a steroidal sapogenin, that is the aglycosidic portion of a plant saponin. It is named after sarsaparilla (Smilax sp.), a family of climbing plants found in subtropical regions. It was one of the first sapogenins to be identified, and the first spirostan steroid to be identified as such.	Apoptosis	Apoptosis inducer	Apoptosis inducer	1. Lim SM, et al. Int Immunopharmacol. 2015 Apr;25(2):493-503.
F15		1263-89-4	99.9	39.2	59.8	99	1.52551	25	1.01701		陶素 P1-4	100μl,10mMol/L	C23H47N5O18S	713.71	Paromomycin Sulfate is an aminoglycoside antibiotics inhibiting protein synthesis in non-resistant cells by binding to 16S ribosomal RNA.	Microbiology & Virology	16S rRNA	Antibiotic	1. Davidson RN, et al. ParomomycinTrans R Soc Trop Med Hyg, 2009, 103(7), 653-660.
J05		1264-72-8	99.6	39.4	59.9	99.3	1.5203	26	1.01354		陶素 P1-4	100μl,10mMol/L	2(C52H98N16O13)5(H2SO4)	2801.27	Colistin is a cyclic cationic decapeptide linked to a fatty acid side chain, it belongs to a group of similarly structured bacterial antimicrobial peptides.	Microbiology & Virology	Cell wall	Antibacterial	1. Evans ME, et al. Ann PharmacOthers, 1999, 33(9), 960-967.
C13		127-47-9	99.5	41.9	57.2	99.1	1.36516	27	0.910103		陶素 P5-6	100μl,10mMol/L	C22H32O2	328.499	Vitamin A is a group of unsaturated nutritional hydrocarbons, that includes retinol, retinal, retinoic acid, and several provitamin A carotenoids, among which beta-carotene is the most important.	Vitamin	VA	VA	1. Stephensen CB, et al. Annu Rev Nutr, 2001, 21, 167-192.
P22		128-57-4	99.7	41.4	57.9	99.3	1.39855	28	0.932367		陶素 P1-4	100μl,10mMol/L	C42H38O20	862.74	Extracted from Puffer fish,salamanders,frogs foot spot; Suitability:Acidic aqueous solution;Store the product in sealed,cool and dry condition	Tyrosine Kinase/Adaptors	PDGFR	PDGFR inhibitor	1. Chen YC, et al. Life Sci. 2009 Jun 19;84(25-26):915-22.
K13		129-16-8	99.7	36.5	62.7	99.2	1.71781	29	1.14521		陶素 P5-6	100μl,10mMol/L	C20H8Br2HgNa2O6	750.65	Merbromin is a topical antiseptic used for minor cuts and scrapes. Merbromin is an organomercuric disodium salt compound and a fluorescein.	Others	Others	Others	1. Banerjee D, et al. Spectrochim Acta A Mol Biomol Spectrosc. 2008 Oct;70(5):1109-13.
E17		129-51-1	99.7	37.7	61.6	99.3	1.63395	30	1.0893		陶素 P1-4	100μl,10mMol/L	C23H27N3O6	441.48	Ergometrine is an ergoline (and lysergamide) derivative, and one of the primary ergot and morning glory alkaloids.	Neuroscience	alpha-adrenergic, dopaminergic,5-HT2 receptor	5-HT Receptor agonist	1. Kim JH, et al. Acta Cardiol. 2014 Dec;69(6):628-34.
H13		130-40-5	99.7	38	61.1	99.1	1.60789	31	1.07193		陶素 P1-4	100μl,10mMol/L	C17H20N4NaO9P	478.33	Riboflavin phosphate sodium significantly increases in corneal biomechanical stiffness.	Vitamin	VB2	VB	1. Shen K, Huang XE. Asian Pac J Cancer Prev. 2015;16(4):1525-7.
G20		130-95-0	99.6	38	61.2	99.2	1.61053	32	1.07368		陶素 P1-4	100μl,10mMol/L	C20H24N2O2	324.42	An alkaloid derived from the bark of the cinchona tree. It is used as an antimalarial drug, and is the active ingredient in extracts of the cinchona that have been used for that purpose since before 1633. Quinine is also a mild antipyretic and analgesic and has been used in common cold preparations for that purpose. It was used commonly and as a bitter and flavoring agent, and is still useful for…	Others	Fe(II)-protoporphyrin IX;Platelet glycoprotein IX;Potassium Channel	Fe(II)-protoporphyrin IX;Platelet glycoprotein IX;Potassium Channel inhibitor	1. Alumasa JN, et al. J Inorg Biochem. 2010 Sep 21.
A05		13103-34-9	99.7	38.5	60.3	98.8	1.56623	33	1.04416		陶素 P1-4	100μl,10mMol/L	C30H44O3	452.67	Boldenone undecylenate(Equipoise) is a synthetic steroid which has a similar effect as the natural steroid testosterone; it is frequently used in veterinary medicine, though it is also used in humans.	Endocrinology/ Hormones	Androgens receptor	Androgen receptor agonist	1. Oda SS, El-Ashmawy IM. Int J Exp Pathol. 2012 Jun;93(3):172-8.
N21		13110-96-8	99.8	40.6	58.8	99.4	1.44828	34	0.965517		陶素 P1-4	100μl,10mMol/L	C9H8O4	180.16	Acetylsalicylic acid, also knows as aspirin, is an aminosalicylate anti-inflammatory drug used to treat inflammatory bowel disease, including ulcerative colitis, inflamed anus or rectum, and to maintain remission in Crohn's disease.	Others	Others	Others	1. Ulu N, et al. Turk J Med Sci. 2015;45(4):812-9.
E12		13114-29-9	98.8	75.2	23.2	98.4	0.308511	35	0.205674		陶素 P5-6	100μl,10mMol/L	C8H8Na2O5	230.14	Extracted from Mylabris phqlarata pallas;Store the product in sealed, cool and dry condition.	Others	Others	Others	1. Goldstein P, Leshem M. Appetite. 2014 Aug;79:83-90
F18		131-48-6	99.6	39.2	59.8	99	1.52551	36	1.01701		陶素 P1-4	100μl,10mMol/L	C11H19NO9	309.27	N-Acetylneuraminic acid (Neu5Ac or NANA) is the predominant sialic acid found in mammalian cells.	Others	Others	Others	1. Severi E, et al. Microbiology. 2007 Sep;153(Pt 9):2817-22.
I07		13422-55-4	99.5	39.1	60	99.1	1.53453	37	1.02302		陶素 P5-6	100μl,10mMol/L	C63H91CoN13O14P+	1344.38	Methylcobalamin a cobalamin, is a form of vitamin B12.	Others	Others	Others	1. Kumudha A, et al. Food Chem. 2015 Mar 1;170:316-20.
P06		134418-28-3	99.7	39.3	59.9	99.2	1.52417	38	1.01612		陶素 P1-4	100μl,10mMol/L	C20H28O4	332.42	Dehydroandrographolide is extracted from herbal medicine Andrographis paniculata (Burm f) Nees; alleviate oxidative stress in LPS-induced acute lung injury possibly by inactivating iNOS.	Immunology/Inflammation	iNOS	Others	1. Hsieh MJ, et al. Oncotarget. 2015 Oct 13;6(31):30831-49.
D16		1393-48-2	99.5	45	53	98	1.17778	39	0.785185		陶素 P1-4	100μl,10mMol/L	C72H85N19O18S5	1664.89	Thiostrepton is a one of the CYCLIC PEPTIDES from Streptomyces that is active against gram-positive bacteria. In veterinary medicine, it has been used in mastitis caused by gram-negative organisms and in dermatologic disorders.	DNA Damage/DNA Repair; Microbiology & Virology	DNA synthesis	Antibiotic; DNA/RNA Synthesis inhibitor	1. Kuiper EG, Conn GL. J Biol Chem. 2014 Sep 19;289(38):26189-200.
B11		1397-94-0	99.4	44.2	54.6	98.8	1.23529	40	0.823529		陶素 P5-6	100μl,10mMol/L	C27H38N2O9	534.612	Fintrol is an antibiotic substance produced by Streptomyces species. It inhibits mitochondrial respiration and may deplete cellular levels of ATP. Antimycin A1 has been used as a fungicide, insecticide, and miticide. (From Merck Index, 12th ed)	Microbiology & Virology	Others	Antibiotic	1. Dairaku N, et al. J Lab Clin Med. 2004 Mar; 143(3):143-51.
G06		139-85-5	99.8	39.4	59.8	99.2	1.51777	41	1.01184		陶素 P1-4	100μl,10mMol/L	C7H6O3	138.12	Extracted from Stenoloma chusanum(L.)Ching leaves;Store the product in sealed, cool and dry condition	Others	Others	Others	1. Kono R, et al. Acta Histochem Cytochem. 2014 Jun 28;47(3):103-12.
O09		140-10-3	99.6	37.3	62	99.3	1.6622	42	1.10813		陶素 P1-4	100μl,10mMol/L	C9H8O2	148.16	Cinnamic acid exerts anti-diabetic activity by improving glucose tolerance in vivo and by stimulating insulin secretion in vitro.	Others	Others	Others	1. Hafizur RM, et al. Phytomedicine. 2015 Feb 15;22(2):297-300.
B10		1401-55-4	99.4	39.4	59.6	99	1.51269	43	1.00846		陶素 P1-4	100μl,10mMol/L	C76H52O46	1701.2	Polyphenolic compounds with molecular weights of around 500-3000 daltons and containing enough hydroxyl groups (1-2 per 100 MW) for effective cross linking of other compounds (ASTRINGENTS). The two main types are HYDROLYZABLE TANNINS and CONDENSED TANNINS. Historically, the term has applied to many compounds and plant extracts able to render skin COLLAGEN impervious to degradation. The word tanni…	Others	Others	Others	1. JENKINS JT. Am J Surg. 1947 Oct;74(4):428-30.
D19		1401-69-0	99.7	39.4	59.4	98.8	1.50761	44	1.00508		陶素 P1-4	100μl,10mMol/L	C46H77NO17	916.1	Tylosin (Fradizine; Tylocine; Tylosin A) is a broad spectrum antibiotic against Gram-positive organisms and a limited range of Gram-negative organisms.	Microbiology & Virology	Others	Antibacterial	1. Kolanović BS, et al. J Immunoassay Immunochem. 2014;35(1):37-47.
F07		1405-20-5	99.6	37.1	61.5	98.6	1.65768	45	1.10512		陶素 P1-4	100μl,10mMol/L	C56H100N16O17S	1301.56	Polymyxin B sulphate is a mixture of polymyxins B1 and B2, obtained from Bacillus polymyxa strains. They are basic polypeptides of about eight amino acids and have cationic detergent action on cell membranes. Polymyxin B is used for infections with gram-negative organisms, but may be neurotoxic and nephrotoxic.	Microbiology & Virology	Others	Antibiotic	1. Severino P, et al. Colloids Surf B Biointerfaces. 2015 May 1;129:191-7.
F19		1405-97-6	98.5	51.4	45.6	97	0.88716	46	0.59144		陶素 P1-4	100μl,10mMol/L	C99H140N20O17	1882.34	A group of peptide antibiotics from BACILLUS brevis. Gramicidin C or S is a cyclic, ten-amino acid polypeptide and gramicidins A, B, D are linear. Gramicidin is one of the two principal components of TYROTHRICIN.	Immunology/Inflammation; Microbiology & Virology	MRP1	Antibacterial; MRP inhibitor	1. Nagy H, et al. Biochem Biophys Res Commun. 2004 Mar 19;315(4):942-9.
I12		1424-00-6	99.8	38.1	61.1	99.2	1.60367	47	1.06912		陶素 P5-6	100μl,10mMol/L	C20H32O2	304.47	Mesterolone is an orally applicable androgen and dihydrotestosterone (DHT) derivative.	Endocrinology/ Hormones	Androgens receptor	Androgen receptor agonist	1. Lu J, et al. J Mass Spectrom. 2015 Jan;50(1):153-9.
H11		1435-55-8	99.5	37.5	61.5	99	1.64	48	1.09333		陶素 P1-4	100μl,10mMol/L	C20H26N2O2	326.43	Dihydroquinidine is an organic compound and as a cinchona alkaloid closely related to quinine.	Membrane Transporter/Ion Channel	Sodium channel;Potassium Channel	Sodium Channel inhibitor;Potassium Channel inhibitor	1. Zhou Q, et al. J Chromatogr A. 2012 May 18;1238:60-7.
E20		14375-45-2	99.8	37.5	61.1	98.6	1.62933	49	1.08622		陶素 P1-4	100μl,10mMol/L	C15H20O4	264.324	Abscission-accelerating plant growth substance isolated from young cotton fruit, leaves of sycamore, birch, and other plants, and from potatoes, lemons, avocados, and other fruits.	Others	Others	Others	1. Wen F, et al. J Integr Plant Biol. 2015 Feb;57(2):213-28.
P13		1448-36-8	99.8	35.5	63.6	99.1	1.79155	50	1.19437		陶素 P5-6	100μl,10mMol/L	C25H42O5	422.61	Biotransformation of methyl cholate using Aspergillus niger was investigated.	Others	Others	Others	1. Al-Aboudi A, et al. Steroids. 2009 Apr-May;74(4-5):483-6.
H08		14605-22-2	99.7	40.4	58.8	99.2	1.45545	51	0.970297		陶素 P1-4	100μl,10mMol/L	C26H45NO6S	499.7	Tauroursodeoxycholic acid is the more hydrophilic form of ursodeoxycholic acid, which is the more abundant naturally produced bile acid in humans. Tauroursodeoxycholic acid, on the other hand, is produced abundantly in bears and has been used for centuries as a natural remedy in some Asian countries. Tauroursodeoxycholic acid is being investigated for use in several conditions such as Primary Bil…	Metabolism	CYP3A	CYP inhibitor	1. Paolini M, et al. Hepatology. 1999 Sep;30(3):730-9.
H21		148-72-1	99.7	37.1	62	99.1	1.67116	52	1.11411		陶素 P1-4	100μl,10mMol/L	C11H16N2O2.HNO3	271.27	Pilocarpine nitrate is a non-selective muscarinic receptor agonist，a parasympathomimetic alkaloid ， a drug used to treat glaucoma.	Neuroscience	Muscarinic AChR	AChR antagonist	1. Sykes DA, et al. Mol Pharmacol. 2009 Sep;76(3):543-51.
I14		149-91-7	99.7	38.3	61	99.3	1.59269	53	1.06179		陶素 P1-4	100μl,10mMol/L	C7H6O5	170.12	Gallic acid is found in almost all plants. Plants known for their high gallic acid content include gallnuts,grapes,tea,hops and oak bark.	Others	Others	Others	1. Liu Y, et al. Bioorg Med Chem Lett. 2013 Dec 1;23(23):6336-40.
A20		152-58-9	99.6	37.7	61.6	99.3	1.63395	54	1.0893		陶素 P1-4	100μl,10mMol/L	C21H30O4	346.471	Cortodoxone is a glucocorticoid steroid hormone that can be oxygenated to cortisol (Hydrocortisone).	Endocrinology/ Hormones	Glucocorticoid receptor	Glucocorticoid Receptor antagonist	1. Trifu V, et al. Br J Dermatol. 2011 Jul;165(1):177-83.
M11		15291-76-6	99.8	36.4	62.7	99.1	1.72253	55	1.14835		陶素 P5-6	100μl,10mMol/L	C20H24O11	440.4	Ginkgolide C, a natural product, can enhance the cardiac function of rats in the body.	Others	Others	Others	1. Liou CJ, et al. Evid Based Complement Alternat Med. 2015;2015:298635.
B12		154-23-4	99.5	40.4	58.8	99.2	1.45545	56	0.970297		陶素 P1-4	100μl,10mMol/L	C15H14O6	290.27	Catechin((+)-Catechin; D-Catechin) is a flavan-3-ol, a type of natural phenol and antioxidant.	Immunology/Inflammation	Antioxidant	ROS inhibitor	1. Bhujbal NN, et al. Carbohydr Res. 2009 Apr 21;344(6):734-8.
E06		1552-94-9	99.8	38.4	60.2	98.6	1.56771	57	1.04514		陶素 P1-4	100μl,10mMol/L	C11H10O2	174.201	JUAREZIC ACID is also known as 5-Phenylpenta-2,4-dienoic acid.	Others	Others	Others	1. Werbel LM, et al. J Med Chem. 1968 Sep;11(5):1073-4.
K10		1617-90-9	99.8	37.9	61.3	99.2	1.61741	58	1.07828		陶素 P5-6	100μl,10mMol/L	C21H26N2O3	354.44	Vincamine is a peripheral vasodilator, that increases blood flow to the brain.	Others	Others	Others	1. Pu H, et al. Luminescence. 2014 Aug;29(5):471-9.
L13		16373-93-6	99.7	39.9	59.4	99.3	1.48872	59	0.992481		陶素 P1-4	100μl,10mMol/L	C10H15N5O4	269.26	Deoxyadenosine is a deoxyribonucleoside. It is a derivative of the nucleoside adenosine, differing from the latter by the replacement of a hydroxyl group (-OH) by hydrogen (-H) at the 2' position of its ribose sugar moiety.	Others	Others	Others	1. Kore AR, et al. Nucleosides Nucleotides Nucleic Acids. 2015;34(1):33-9.
D08		16485-10-2	99.8	38.9	59.6	98.5	1.53213	60	1.02142		陶素 P1-4	100μl,10mMol/L	C9H19NO4	205.26	Panthenol (pantothenol) is the alcohol analog of pantothenic acid (vitamin B5), and is thus a provitamin of B5. In organisms it is quickly oxidized to pantothenate. Panthenol is a highly viscous transparent liquid at room temperature, but salts of pantothenic acid (for example sodium pantothenate) are powders (typically white).	Vitamin	Analog of VB5	VB	1. Bissett DL. Clin Dermatol. 2009 Sep-Oct;27(5):435-45.
C05		16816-67-4	99.6	38.3	60.9	99.2	1.59008	61	1.06005		陶素 P1-4	100μl,10mMol/L	C22H42N4O8S2	554.72	Pantethine is a dimeric form of pantothenic acid, is an intermediate in the production of Coenzyme A, is available as a dietary supplement, and is used to treat acne and improve the blood-cholesterol profile.	Vitamin	VB5	VB	1. Shibata K, et al. J Nutr Sci Vitaminol (Tokyo). 2013;59(2):93-9.
A07		16830-15-2	99.6	40	59.4	99.4	1.485	62	0.99		陶素 P5-6	100μl,10mMol/L	C48H78O19	959.145	Asiaticoside (Madecassol) is the active chemical component of the plant Centella asiatica. Asiaticoside is used to study potential treatments for wounds and burns.	Immunology/Inflammation	TGF-β1;p38 MAPK	TGF-beta/Smad inhibitor;p38 MAPK inhibitor	1. Luo Y, et al. Mol Med Rep. 2015 Dec;12(6):8294-300.
C12		17306-46-6	99.6	36.3	61.5	97.8	1.69421	63	1.12948		陶素 P5-6	100μl,10mMol/L	C27H30O14	578.532	Extracted from Turpinia arguya Seem dried leaves;Store the product in sealed, cool and dry condition.	Others	Others	Others	1. Rao YK, et al. Evid Based Complement Alternat Med. 2011;2011:624375.
M07		17388-39-5	99.7	35.8	63.7	99.5	1.77933	64	1.18622		陶素 P5-6	100μl,10mMol/L	C16H22O10	374.34	Extracted from Gentianaceae Swertia L. Swertia mussotii Franch;Suitability:Methanol,ethanol;Store the product in sealed,cool and dry condition	Others	Others	Others	1. Saravanan S, et al. Eur J Pharm Sci. 2014 Jun 2;56:70-86.
M22		18449-41-7	99.6	38.6	60.8	99.4	1.57513	65	1.05009		陶素 P1-4	100μl,10mMol/L	C30H48O6	504.713	Extracted from whole herb of Centella asiatica;Store the product in sealed, cool and dry condition.	Others	Others	Others	1. Zhang H, et al. J BUON. 2014 Apr-Jun;19(2):372-6.
A06		18524-94-2	99.7	40.6	58.8	99.4	1.44828	66	0.965517		陶素 P5-6	100μl,10mMol/L	C17H26O10	390.38	Loganin,an iridoid glucosides,has been reported to be an inhibitor of Cox-1 and also noted to suppress TNF-α formation. This compound also has displayed potent free-radical-scavenging activity and inhibitory effects on melanogenesis. Research has shown	Immunology/Inflammation	NF-κB	NF-κB inhibitor	1. Liu K, et al. Life Sci. 2015 Feb 15;123:78-85.
N13		18835-59-1	99.8	37.4	62	99.4	1.65775	67	1.10517		陶素 P5-6	100μl,10mMol/L	C9H13I2NO5	469.016	3,5-Diiodotyrosine is a product from the iodination of MONOIODOTYROSINE. In the biosynthesis of thyroid hormones, diiodotyrosine residues are coupled with other monoiodotyrosine or diiodotyrosine residues to form T4 or T3 thyroid hormones	Others	Others	Others	1. Liu D, et al. Biol Trace Elem Res. 2015 Dec;168(2):447-52.
K22		19309-14-9	100	40.7	58.2	98.9	1.42998	68	0.953317		陶素 P1-4	100μl,10mMol/L	C16H14O4	270.28	Cardamomin (also known as cardamonin) is a chalconoid that has been isolated from several plants including Alpinia katsumadai and Alpinia conchigera. It has received growing attention from the scientific community due to the expectations toward its benefits to human health.	JAK/STAT Signaling	STAT3	STAT inhibitor	1. Wu N, et al. Tumour Biol. 2015 Jul 7.
G10		19368-18-4	99.4	40.2	59	99.2	1.46766	69	0.978441		陶素 P1-4	100μl,10mMol/L	C16H15NO3	269.3	Ftaxilide has the property of antibacterial, used as antiseptic.	Microbiology & Virology	Others	Antibacterial	N/A
O07		19408-46-9	99.7	36.7	62.6	99.3	1.70572	70	1.13715		陶素 P5-6	100μl,10mMol/L	C14H26ClN3O9	415.831	Kasugamycin (Ksg) is an aminoglycoside antibiotic that was originally isolated in 1965, from Streptomyces kasugaensis, a Streptomyces strain found near the Kasuga shrine in Nara, Japan. Kasugamycin was discovered by Hamao Umezawa, who also discovered kanamycin and bleomycin, as a drug which could prevent growth of a fungus causing rice blast disease.	Microbiology & Virology	antifungal	Antifungal	1. Schluenzen F, et al. Nat. Struct. Mol. Biol. 13, 871–878
J22		19666-76-3	99.6	39.3	60.2	99.5	1.53181	71	1.0212		陶素 P1-4	100μl,10mMol/L	C30H52O3	460.73	Panaxadiol is a novel antitumor agent extracted from the Chinese medical herb Panax ginseng.	Others	Others	Others	1. Lin X, et al. Exp Hematol. 2015 May;43(5):364-73.
K12		1968-05-4	99.8	38.8	60.7	99.5	1.56443	72	1.04296		陶素 P1-4	100μl,10mMol/L	C17H14N2	246.31	DIM (3,3'-diindolylmethane), a small molecule compound, is a proposed cancer preventive agent.	Apoptosis	Apoptosis inducer	Apoptosis inducer	1. Prabodh K, et al. Mol Pharmacol 78:297-309, 2010
H10		19879-30-2	99.6	41	58.3	99.3	1.42195	73	0.947967		陶素 P1-4	100μl,10mMol/L	C21H22O4	338.4	Bavachinin(7-O-Methylbavachin) is a natural compound isolated from the Chinese herb Fructus Psoraleae;has potent anti-angiogenic activity.	Others	Others	Others	1. Chen X, et al. FEBS Lett. 2013 Sep 17;587(18):2930-5.
P04		20283-92-5	99.8	38.3	60.9	99.2	1.59008	74	1.06005		陶素 P1-4	100μl,10mMol/L	C18H16O8	360.33	Rosmarinic acid has shown to contain antioxidant,anti-inflammatory and antimicrobial activities. Possesses promising physiological actions related to cognitive performance,Alzheimer′s disease prevention,kideney disease treatment,cardioprotection and c	Others	Others	Others	1. Lee JW, et al. Mol Nutr Food Res. 2015 Mar;59(3):386-400.
N20		20362-31-6	99.5	38.2	61.3	99.5	1.60471	75	1.06981		陶素 P1-4	100μl,10mMol/L	C27H34O11	534.55	Arctiin(NSC 315527), a plant lignan that can be extracted from the Arctium lappa (burdock) seeds, is a possible environmental endocrine disruptor compounds and have been shown to influence sex hormone metabolism as well as protein synthesis, steroid biosynthesis.	Others	Others	Others	1. Min B, et al. Nutr Res Pract. 2014 Dec;8(6):655-61.
G03		20736-09-8	99.3	76.1	22.6	98.7	0.296978	76	0.197985		陶素 P5-6	100μl,10mMol/L	C42H68O13	780.99	Extracted from Bupleurum,scorzonerifolium;Suitability:Water,dilute alcohol,especially the hot water,hot alcohol,butanol and pentanol;Store the product in sealed,cool and dry condition	Immunology/Inflammation	NF-κB	NF-κB inhibitor	1. Zhao H, et al. Exp Ther Med. 2015 Aug;10(2):823-827.
E22		207511-10-2	99.7	38.2	60.7	98.9	1.58901	77	1.05934		陶素 P1-4	100μl,10mMol/L	C18H34O17	504.446	Melezitose, also spelled melicitose, is a nonreducing trisaccharide sugar that is produced by many plant sap eating insects, including aphids such as Cinara pilicornis by an enzyme reaction.	Others	Others	Others	1. Carvalho L,et al. Eur J Pharm Biopharm. 2015 May;92:139-45.
J14		20831-76-9	99.8	40.7	58.4	99.1	1.43489	78	0.956593		陶素 P1-4	100μl,10mMol/L	C16H20O9	356.33	Extracted from Gentiana manshurica Kitag.;Suitability:Water,methanol,ethanol;Store the product in sealed,cool and dry condition	Others	Others	Others	1. Zhang K, et al. Int J Nanomedicine. 2013;8:3227-39.
A08		20977-05-3	99.9	40.5	58.8	99.3	1.45185	79	0.967901		陶素 P5-6	100μl,10mMol/L	C55H85NaO24	1153.2	Extracted from Aesculus wilsonii;Store the product in sealed,cool and dry condition	Chromatin/Epigenetic	HIF-1alpha	HIF inhibitor	1. Kang J, et al. World J Emerg Med. 2013;4(1):63-8.
K12		21082-33-7	99.7	37.4	61.2	98.6	1.63636	80	1.09091		陶素 P5-6	100μl,10mMol/L	C13H18O7	286.28	Extracted from Curculigo orchioides Gaertn. dried rhizome;Store the product in sealed, cool and dry condition.	Others	Others	Others	1. Ge JF, et al. Eur Neuropsychopharmacol. 2014 Jan;24(1):172-80.
N15		21593-77-1	99.6	41.1	57.9	99	1.40876	81	0.939173		陶素 P1-4	100μl,10mMol/L	C6H11NO2S	161.224	S-Allyl cysteine (SAC) is an organic compound that is a natural constituent of fresh garlic. It is a derivative of the amino acid cysteine in which an allyl group has been added to the sulfur atom.	Others	Others	Others	1. Xu X, et al. J Food Sci Technol. 2015 Mar;52(3):1724-9.
J09		2182-14-1	99.8	38.6	60.5	99.1	1.56736	82	1.04491		陶素 P1-4	100μl,10mMol/L	C25H32N2O6	456.544	Vindoline is a monomeric vinca-alkaloid,forms lower portion of the lead anti-tumor agents,vinblastine and vincristine. Vindoline exhibits reciprocal cross-resistance to vincristine and vinblastine.	Others	Others	Others	1. Liu J, et al. World J Microbiol Biotechnol. 2014 Jan;30(1):175-80.
M10		2188-68-3	100	44.8	54.4	99.2	1.21429	83	0.809524		陶素 P1-4	100μl,10mMol/L	C16H18ClNO4	323.17	Extracted from Lycoris radiata;Store the product in sealed,cool and dry condition	Others	Others	Others	1. Hu M, et al. Oncotarget. 2015 Jun 20;6(17):15348-61.
D10		2216-51-5	99.9	39.5	59.4	98.9	1.5038	84	1.00253		陶素 P1-4	100μl,10mMol/L	C10H20O	156.27	Menthol is a covalent organic compound made synthetically or obtained from peppermint or other mint oils. It is a waxy, crystalline substance, clear or white in color, which is solid at room temperature and melts slightly above. The main form of menthol occurring in nature is (-)-menthol, which is assigned the (1R,2S,5R) configuration. Menthol has local anesthetic and counterirritant qualities, a…	Neuroscience	Transient receptor potential cation channel ;Kappa-type opioid receptor	Opioid Receptor	1. Macpherson LJ, et al. Mol Cell Neurosci. 2006 Aug;32(4):335-43.
F13		22373-78-0	99.7	40.8	58.3	99.1	1.42892	85	0.952614		陶素 P5-6	100μl,10mMol/L	C36H61NaO11	692.85	Sodium Monensin, isolated from Streptomyces cinnamonensis, is a well-known representative of naturally polyether ionophore antibiotics.	Microbiology & Virology	Others	Antibiotic	1. Pinkerton M, et al. J Mol Biol, 1970, 49(3), 533-546.
L08		22427-39-0	99.8	38.4	60.5	98.9	1.57552	86	1.05035		陶素 P1-4	100μl,10mMol/L	C42H72O14	801.01	Ginsenoside Rg1 is part of a class of triterpene saponins and steroid glycosides; possess anti-inflammatory and anticancer activities.	Others	Others	Others	1. Kwok HH, et al. Toxicol Appl Pharmacol. 2015 Sep 15;287(3):276-83.
O20		225937-10-0	99.7	38.3	61.2	99.5	1.59791	87	1.06527		陶素 P1-4	100μl,10mMol/L	C15H14O7	308.28	An antioxidant flavonoid of plant origin; a free radical scavenger,preventing free radical-mediated damage in a variety of biological systems. For example,at physiological pH catechin suppressed DNA strand breaks by hydroxyl radicals.	Immunology/Inflammation	antioxidant	ROS	1. Mehra P, et al. Indian J Exp Biol. 2013 Oct;51(10):823-7.
O13		23696-28-8	99.7	38.7	60.4	99.1	1.56072	88	1.04048		陶素 P5-6	100μl,10mMol/L	C12H13N3O4	263.25	Store the product in sealed, cool and dry condition.	Others	Others	Others	1. Zhao WX, et al. Cell Biol Toxicol. 2013 Aug;29(4):229-38.
A09		2385-63-9	99.5	40	58.9	98.9	1.4725	89	0.981667		陶素 P1-4	100μl,10mMol/L	C37H43ClN2O10	711.2	N/A	Others	Others	Others	1. Zhou J, et al. Autophagy. 2015;11(8):1259-79.
P16		2415-24-9	99.8	41.1	58.4	99.5	1.42092	90	0.947283		陶素 P1-4	100μl,10mMol/L	C15H22O10	362.33	Catalpol, an iridoid glycoside, has neuroprotective, anti-inflammatory, and anti-hepatitis virus effects.	Others	Others	Others	1. Wang JH, et al. Biomed PharmacOthers. 2015 Feb;69:291-6.
H09		2444-46-4	99.8	40.3	58.9	99.2	1.46154	91	0.974359		陶素 P1-4	100μl,10mMol/L	C17H27NO3	293.4	Nonivamide, also called pelargonic acid vanillylamide or PAVA, is an organic compound and a capsaicinoid. It is an amide of pelargonic acid (n-nonanoic acid) and vanillyl amine. It is present in chili peppers, but is commonly manufactured synthetically. It is more heat-stable than capsaicin.	Membrane Transporter/Ion Channel	TRP Channel	TRP/TRPV Channel inhibitor	1. Yeh JL, et al. Brain Res Bull. 1993;30(5-6):641-8.
M03		2447-54-3	97.8	40.7	58.5	99.2	1.43735	92	0.958231		陶素 P5-6	100μl,10mMol/L	C20H14NO4	332.33	Sanguinarine(Pseudochelerythrine) is a benzophenanthridine alkaloid which has anti-microbial, anti-oxidant and anti-inflammatory properties; specific inhibitor of Rac1b.	Immunology/Inflammation	antioxidant	ROS	1. Mehra P, et al. Indian J Exp Biol. 2013 Oct;51(10):823-7.
C07		24851-98-7	99.6	40	59.2	99.2	1.48	93	0.986667		陶素 P1-4	100μl,10mMol/L	C13H22O3	226.318	Methyl dihydrojasmonate is an ester and a diffusive aroma compound, with the smell vaguely similar to jasmine. In racemic mixtures the odor is floral and citrus while epimerized mixtures exhibit a dense fatty floral odor with odor recognition thresholds of 15 parts per billion.	Others	Others	Others	1. da Silva GB, et al. Int J Nanomedicine. 2014 Feb 11;9:867-76.
C10		2524-37-0	99.3	40.2	58.5	98.7	1.45522	94	0.970149		陶素 P1-4	100μl,10mMol/L	C10H12O4	196.205	Orsellinic acid ethyl ester, more specifically o-orsellinic acid, is a phenolic acid. It is of importance in the biochemistry of lichens, from which it can be extracted.	Others	Others	Others	1. Qi H, Chen J, Shi Y. Zhongguo Zhong Yao Za Zhi. 2011 Aug;36(16):2233-5. Chinese.
B06		25389-94-0	99.5	39.8	59.5	99.3	1.49497	95	0.99665		陶素 P1-4	100μl,10mMol/L	C18H38N4O15S	582.58	Kanamycin sulfate is an aminoglycoside bacteriocidal antibiotic.	Microbiology & Virology	30S ribosomal protein, 16S ribosomal protein	Antibiotic	1. Stavropoulos TA, Strathdee CA. Genomics. 2001 Feb 15;72(1):99-104.
J17		26904-64-3	99.7	40.2	59.1	99.3	1.47015	96	0.9801		陶素 P1-4	100μl,10mMol/L	C15H24N2O2	364.36	Extracted from Sophra flavescens Ait;Suitability:Water,methanol,ethanol,chloroform,benzene;Store the product in sealed,cool and dry condition	Immunology/Inflammation	PGE2	Others	1. Yang Y, et al. Planta Med. 2015 Jul;81(10):791-7.
G04		27409-30-9	99.9	36	63.2	99.2	1.75556	97	1.17037		陶素 P5-6	100μl,10mMol/L	C24H28O11	492.47	Extracted from Picrorhiza;Store the product in sealed,cool and dry condition	Others	Others	Others	1. Zhu J, et al. J Chromatogr B Analyt Technol Biomed Life Sci. 2015 Jul 1;993-994:47-59.
N13		27548-93-2	99.7	40.8	58.6	99.4	1.43627	98	0.957516		陶素 P1-4	100μl,10mMol/L	C31H38O11	586.642	Baccatin III is an isolate of the Pacific yew tree (Taxus brevifolia) and related species. Baccatin III is a precursor to the anti-cancer drug paclitaxel (Taxol).	Others	Others	Others	1. Han F, et al. J Sci Food Agric, 2014, 94: 2376–2383.
O04		27740-01-8	99.7	36.8	62.5	99.3	1.69837	99	1.13225		陶素 P1-4	100μl,10mMol/L	C21H18O12	462.37	Extracted from Scutellaria altissima L.;Suitability:Alkali,glacial acetic acid,pyridine,DMSO;Store the product in sealed,cool and dry condition	Others	Others	Others	1. Wang WW, et al. J Mol Neurosci. 2015 Oct 29.
I05		28643-80-3	99.6	45.2	53.5	98.7	1.18363	100	0.789086		陶素 P5-6	100μl,10mMol/L	C40H67NaO11	746.94	Nigericin sodium salt is an ionophore that exchanges K+ for H+ across biological membranes.	Membrane Transporter/Ion Channel	Possium channel	Possium channel	1. Lim J, et al. J Biol Chem. 2012 Jul 6;287(28):23271-82.
B04		28649-59-4	99.7	40.3	58.7	99	1.45658	101	0.97105		陶素 P5-6	100μl,10mMol/L	C32H40O8	552.66	Euphorbiasteroid decreased differentiation of 3T3-L1 cells via reduction of intracellular triglyceride (TG) accumulation at concentrations of 25 and 50?μM.	Others	Others	Others	1. Park SJ, et al. Cell Biochem Funct. 2015 Jun;33(4):220-5.
B13		28697-53-2	99.6	38.9	60.2	99.1	1.54756	102	1.03171		陶素 P5-6	100μl,10mMol/L	C5H10O5	150.13	Arabinose is an aldopentose – a monosaccharide containing five carbon atoms, and including an aldehyde (CHO) functional group.	Others	Others	Others	1. Rodrigues Borges M, Balaban Rde C. J Biotechnol. 2014 Dec 20;192 Pt A:42-9.
M12	Oridonin	28957-04-2	99.7	27.2	71.9	99.1	2.64338	103	1.76225		陶素 P5-6	100μl,10mMol/L	C20H28O6	364.443	Oridonin has potent anti-tumor activity. Oridonin targets AE (AML1-ETO) oncoprotein. Exposure to oridonin induces apoptosis in AE-bearing leukemic cells through the activation of intrinsic apoptotic pathway and triggering a caspase-3-mediated degradation	Others	Others	Others	1. Ikezoe T, et al. Int J Oncol, 2003, 23(4), 1187-1193.
E08		28978-02-1	99.1	72.7	26.1	98.8	0.35901	104	0.23934		陶素 P5-6	100μl,10mMol/L	C29H34O15	622.585	Pectolinarin is a Cirsium isolate with anti-inflammatory activity and similar in chemical structure to linarin.	Others	Others	Others	1. Yoo YM, et al. Biol Pharm Bull. 2008 Apr;31(4):760-4.
E10		29031-19-4	96.7	65.9	32	97.9	0.485584	105	0.323723		陶素 P5-6	100μl,10mMol/L	C6H13NO5.H2SO4	277.25	Extracted from synthetic product;Store the product in sealed, cool and dry condition	Proteases/Proteasome	MMP-3	MMP inhibitor	1. Mavrogonatou E, Angelopoulou MT, Kletsas D. J Orthop Res. 2014 Dec;32(12):1701-7.
N11		2934-97-6	99.6	38	61.3	99.3	1.61316	106	1.07544		陶素 P1-4	100μl,10mMol/L	C21H25NO4	355.438	Tetrahydropalmatine, an active component isolated from corydalis (a Chinese herbal medicine), possesses analgesic effects.	Others	Others	Others	1. XING Shu-Hua, et al. Acta Pharmacologica Sinica, 1994-01
N12		29838-67-3	99.6	39.1	60.3	99.4	1.5422	107	1.02813		陶素 P1-4	100μl,10mMol/L	C21H22O11	450.39	Actions Flavonoid phytochemical found in St. John′s wort and Traditional Chinese Medicine herbal preparations. Immunosuppresive. Antiproliferative. Application Astilbin from Engelhardtia roxburghiana,a flavonoid phytochemical with antibacterial activity	Others	Others	Others	1. Diao H, Kang Z, Han F, Jiang W. Food Chem Toxicol. 2014 Jan;63:104-10.
M10		299-39-8	99.7	38.2	61	99.2	1.59686	108	1.06457		陶素 P5-6	100μl,10mMol/L	C15H28N2O4S	332.46	Extracted from SpartsiumJunceum;Store the product in sealed, cool and dry condition.	Others	Others	Others	1. Silva MR, et al. Genet Mol Res. 2014 Dec 12;13(4):10510-7.
N09		300-08-3	99.7	42.5	56.7	99.2	1.33412	109	0.889412		陶素 P1-4	100μl,10mMol/L	C8H13NO2.HBr	236.11	Arecoline Hydrobromide is a muscarinic acetylcholine receptor agonist.	Neuroscience	Muscarinic AChR	AChR antagonist	1. Ghelardini, C., et al., M1 receptor activation is a requirement for arecoline analgesia. Farmaco, 2001. 56(5-7): p. 383-5.
E19		302-27-2	99.7	38.5	60	98.5	1.55844	110	1.03896		陶素 P1-4	100μl,10mMol/L	C34H47NO11	645.74	Aconitine is a neurotoxin which activates tetrodotoxin-sensitive Na+ channels,inducing presynaptic depolarization and blocking the release of neurotransmitters. Aconitine also blocks norepinephrine reuptake.	Membrane Transporter/Ion Channel	Sodium Channel	Sodium Channel agonist	1. Zhou YH, et al. Int J Med Sci. 2013 Aug 1;10(9):1242-9.
N16		303-98-0	99.8	40.4	59.1	99.5	1.46287	111	0.975248		陶素 P1-4	100μl,10mMol/L	C59H90O4	863.373	Extracted from Coenzyme Q10;Suitability:Chloroform,benzene and carbon tetrachloride;Store the product in sealed,cool and dry condition	Others	Others	Others	1. Crane FL, J Am Coll Nutr, 2001, 20(6), 591-598.
A18		304-21-2	99.5	38.4	60.7	99.1	1.58073	112	1.05382		陶素 P1-4	100μl,10mMol/L	C13H14N2O	214.269	Harmaline is a fluorescent psychoactive indole alkaloid from the group of harmala alkaloids and beta-carbolines. It is the reduced hydrogenated form of harmine.	Others	Others	Others	1. Zheng XY, et al. Archives of Pharmacological Research 32 (9): 1245–1251.
K10		305-01-1	83.3	36.5	63	99.5	1.72603	113	1.15068		陶素 P1-4	100μl,10mMol/L	C9H6O4	178.14	Extracted from Aesculushippocastanumlinn;Suitability:Ethanol and dilute alkali;Store the product in sealed,cool and dry condition	Others	Others	Others	1. Cho JH, et al. Int J Oncol. 2015 Jan;46(1):265-71.
A04		30636-90-9	99.7	42.1	57.3	99.4	1.36105	114	0.907363		陶素 P5-6	100μl,10mMol/L	C30H52O3	460.39	(20S)-Protopanaxadiol (20-Epiprotopanaxadiol) is an aglycon metabolic derivative of the protopanaxadiol-type ginseng saponin; apoptosis inducer.	Apoptosis	Apoptosis inducer	Apoptosis inducer	1. Liu R, et al. Fitoterapia. 2010 Dec;81(8):1079-87.
M04		3081-61-6	99.6	40.7	58.6	99.3	1.4398	115	0.959869		陶素 P1-4	100μl,10mMol/L	C7H13KN2O3	212.295	Extracted from Camellia sinensis;Store the product in sealed, cool and dry condition.	Others	Others	Others	1. Pérez-Vargas JE, et al. Hum Exp Toxicol. 2015 Apr 7. pii: 0960327115578864.
O08		31282-04-9	99.6	35.6	63.7	99.3	1.78933	116	1.19288		陶素 P5-6	100μl,10mMol/L	C20H37N3O13	527.52	Hygromycin B, a selective antibiotic that is effective on most bacteria, fungi and higher eukaryotes, inhibits protein synthesis by interfering with translocation and causing mistranslation at the 70S ribosome.	Microbiology & Virology	70S ribosome	Antibiotic	1. Brodersen DE, et al. Cell, 2000, 103(7), 1143-1154.
A13		313-67-7	99.6	40.2	58.9	99.1	1.46517	117	0.976783		陶素 P1-4	100μl,10mMol/L	C17H11NO7	341.27	Aristolochic acids are a family of carcinogenic, mutagenic, and nephrotoxic compounds commonly found in the Birthwort (Aristolochiaceae) family of plants.	Others	Others	Others	1. Ma L, et al. J Ethnopharmacol. 2015 Aug 22;172:430-5.
C11		315-22-0	99.7	39.7	57.1	96.8	1.43829	118	0.958858		陶素 P5-6	100μl,10mMol/L	C16H23NO6	325.365	Extracted from Legume Crotalaria assamica;Suitability:Methanol,ethanol,chloroform;Store the product in sealed,cool and dry condition	Immunology/Inflammation	TGF-beta	TGF-beta/Smad inhibitor	1. Ahmed LA, et al. Eur J Pharmacol. 2014 Oct 5;740:379-87.
A11		3168-01-2	99.5	39.3	59.7	99	1.51908	119	1.01272		陶素 P1-4	100μl,10mMol/L	C15H22N2O4S	326.411	Hydroxyhexamide is a pharmacologically active metabolite of Acetohexamide, used as a hypoglycemic agents.	Others	Others	Others	1. Imamura Y, et al. Chem Pharm Bull (Tokyo). 1985 Mar;33(3):1281-4.
L06		32791-84-7	99.7	40.3	58.1	98.4	1.44169	120	0.961125		陶素 P1-4	100μl,10mMol/L	C30H52O4	476.39	Panaxatriol is a natural product that can relieve myelosuppression induced by radiation injury.	Others	Others	Others	1. Cheng Y, Shen LH, Zhang JT. Acta Pharmacol Sin. 2005 Feb;26(2):143-9.
J15		32854-75-4	99.8	38.9	60.3	99.2	1.55013	121	1.03342		陶素 P1-4	100μl,10mMol/L	C32H44N2O8	584.64	Lappaconitine, isolated from Aconitum sinomontanum Nakai, was characterized as analgesic principle.	Others	Others	Others	1. Bryzgalov AO, et al. Cardiovasc Hematol Agents Med Chem. 2013 Sep;11(3):211-7.
J07		32986-56-4	99.8	38.2	61.4	99.6	1.60733	122	1.07155		陶素 P1-4	100μl,10mMol/L	C18H37N5O9	467.51	Tobramycin is an aminoglycoside, broad-spectrum antibiotic produced by Streptomyces tenebrarius.	Microbiology & Virology	30S ribosomal protein	Antibacterial	1. Yang G, et al. J Med Chem. 2006 Sep 7;49(18):5478-90.
H18		33889-68-8	99.8	39.3	60.1	99.4	1.52926	123	1.01951		陶素 P1-4	100μl,10mMol/L	C37H40N2O6	608.72	Extracted from Stephania tetrandra S. Moore;Store the product in sealed,cool and dry condition	Angiogenesis	FAK	FAK inhibitor	1. Guo B, et al. J Drug Target. 2015 Apr;23(3):266-74.
O03		34080-08-5	99.8	36.9	62.4	99.3	1.69106	124	1.12737		陶素 P5-6	100μl,10mMol/L	C30H52O4	476.73	(20S)-Protopanaxatriol(g-PPT) is a metabolites of ginsenoside, protopanaxatriol (g-PPT), could modulate endothelial cell functions through the glucocorticoid receptor (GR) and oestrogen receptor (ER).	Others	Others	Others	1. Zhang Y, et al. Sci Rep. 2014 Dec 9;4:7375.
G11		3416-24-8	99.2	39	60.3	99.3	1.54615	125	1.03077		陶素 P1-4	100μl,10mMol/L	C6H13NO5	179.17	Glucosamine is commonly used as a treatment for osteoarthritis, although its acceptance as a medical therapy varies. It is an amino sugar and a prominent precursor in the biochemical synthesis of glycosylated proteins and lipids. Since glucosamine is a precursor for glycosaminoglycans, and glycosaminoglycans are a major component of joint cartilage, supplemental glucosamine may help to rebuild ca…	Proteases/Proteasome; Immunology/Inflammation	MMP 9; NF-κB p100;IFγ;Chitosanase;TNF	MMP antagonist;NF-κB inhibitor;IF inhibitor;Chitosanase;TNF inhibitor	1. Fenton JI, et al. Equine Vet J Suppl. 2002 Sep;(34):219-23.
E03		343-27-1	99.7	38.7	60.4	99.1	1.56072	126	1.04048		陶素 P5-6	100μl,10mMol/L	C13H13ClN2O	248.71	Extracted from Peganum Harmala Genus;Store the product in sealed, cool and dry condition.	Neuroscience	glutamate transporter 1	GluR antagonist	1. Sun P, et al. Neurosci Lett. 2014 Nov 7;583:32-6.
E14		343-65-7	99.7	40.7	58.3	99	1.43243	127	0.954955		陶素 P1-4	100μl,10mMol/L	C10H12N2O3	208.219	Kynurenine is synthesized by the enzyme tryptophan dioxygenase, which is made primarily but not exclusively in the liver, and indoleamine 2,3-dioxygenase, which is made in many tissues in response to immune activation.	Others	Others	Others	1. Liu JJ, et al. Biochim Biophys Acta. 2015 May;1852(5):980-91.
N07		34369-07-8	99.6	39	60.2	99.2	1.54359	128	1.02906		陶素 P1-4	100μl,10mMol/L	C10H14N5Na2O13P3	551.15	Adenosine triphosphate (ATP) is a nucleoside triphosphate used in cells as a coenzyme often called the "molecular unit of currency" of intracellular energy transfer.	Others	Others	Others	1. Shan G, et al. Se Pu. 2014 Nov;32(11):1275-9. Chinese.
O06		34540-22-2	99.8	38	61.3	99.3	1.61316	129	1.07544		陶素 P5-6	100μl,10mMol/L	C48H78O20	975.12	Extracted from Centella asiatica (L. ) Urban; Suitability:Water,ethanol;Store the product in sealed,cool and dry condition	Others	Others	Others	1. Lin X, et al. Pharmacol Biochem Behav. 2014 Sep;124:434-42.
F21		345909-26-4	99.8	36.3	61.8	98.1	1.70248	130	1.13499		陶素 P1-4	100μl,10mMol/L	C26H44NNaO7S·xH2O	537.68	The product of conjugation of cholic acid with taurine. the sodium salt is the chief ingredient of the bile of carnivorous animals. It acts as a detergent to solubilize fats for absorption and is itself absorbed. It is used as a cholagogue and cholerectic.	Metabolism	Bile salt-activated lipase, Gastrotropin	Biliation inhibitor	1. Khatun Z, et al. J Control Release. 2014 Mar 10;177:64-73.
E21		357-57-3	99.7	39.6	59.3	98.9	1.49747	131	0.998316		陶素 P1-4	100μl,10mMol/L	C23H26N2O4	394.46	Extracted from Strychnos nux-vomica L.	Others	Others	Others	1. Liu F, et al. Int J Biol Macromol. 2015 Jun;77:92-8.
I18		3687-18-1	99.8	39.9	59.5	99.4	1.49123	132	0.994152		陶素 P1-4	100μl,10mMol/L	C3H9NO3S	139.17	Because of its similarity in structure to the neurotransmitter gamma-aminobutyric acid (GABA), it has GABAergic effects and may be useful as an anticonvulsant. Homotaurine has also been investigated as a potential treatment for Alzheimer's disease. It binds to soluble amyloid beta and inhibits the formation of neurotoxic aggregates that lead to amyloid plaque deposition in the brain. However, cli…	Neuroscience	Amyloid β ;GABA	Beta Amyloid;GABAR agonist	1. Fariello RG, et al. Neurology, 1982, 32 (3): 241–5.
I05		3810-74-0	99.7	39.8	59.6	99.4	1.49749	133	0.998325		陶素 P1-4	100μl,10mMol/L	2C21H39N7O12.3H2SO4	1457.38	Streptomycin sulfate is a sulfate salt of streptomycin that is a protein synthesis inhibitor.	Microbiology & Virology	30S ribosomal protein	Antibiotic	1. Li J, et al. Biotechnol Prog. 2012 May-Jun;28(3):733-9.
A09		38183-03-8	99.6	39.7	59.4	99.1	1.49622	134	0.997481		陶素 P5-6	100μl,10mMol/L	C15H10O4	254.245	7,8-Dihydroxyflavone (7,8-DHF) is a naturally-occurring flavone found in Godmania aesculifolia, Tridax procumbens, and primula tree leaves.	Tyrosine Kinase/Adaptors	TrkB	Trk receptor inhibitor	1. Lee RH, et al. Oncol Rep. 2015 Feb;33(2):631-8.
K04		382-45-6	99.5	37.6	61.8	99.4	1.64362	135	1.09574		陶素 P1-4	100μl,10mMol/L	C19H24O3	300.4	Adrenosterone is a steroid hormone with weak androgenic effect.	Endocrinology/ Hormones	androgenic receptor	Androgen Receptor antagonist	1. Blasco M, et al. J Chromatogr B Analyt Technol Biomed Life Sci. 2009 May 15;877(14-15):1509-15.
I11		38395-02-7	99.5	38.5	60.7	99.2	1.57662	136	1.05108		陶素 P5-6	100μl,10mMol/L	C28H42O7	490.63	Caudatin, one of the species of C-21 steroidal glycosides mainly isolated from the root of Cynanchum bungei Decne, exhibits potent anticancer activities.	Others	Others	Others	1. Fu XY, et al. Cell Mol Neurobiol. 2015 Oct;35(7):953-9.
M07		3943-74-6	99.6	39.3	59.7	99	1.51908	137	1.01272		陶素 P1-4	100μl,10mMol/L	C9H10O4	182.17	Hovenia dulcis Thunb extract and its ingredient methyl vanillate activate Wnt/β-catenin pathway and increase bone mass in growing or ovariectomized mice.	Stem Cell	wnt	Wnt/beta-catenin activator	1. Cha PH, et al. PLoS One. 2014 Jan 22;9(1):e85546.
P17		3943-97-3	99.6	41	57.9	98.9	1.4122	138	0.941463		陶素 P1-4	100μl,10mMol/L	C10H10O3	178.18	N/A	Others	Others	Others	1. Tan EM, et al. J Phys Chem B. 2013 May 2;117(17):4798-805.
M05		39524-08-8	99.8	38.2	60.8	99	1.59162	139	1.06108		陶素 P5-6	100μl,10mMol/L	C47H76O18	929.1	Extracted from Dipsacus asperoides C. Y. Cheng et T .M. Ai.;Suitability:1g dissolved in 87ml water,3ml boiling water;Store the product in sealed,cool and dry condition	Others	Others	Others	1. Song L, et al. Nat Prod Commun. 2014 Jun;9(6):773-8.
C09		40246-10-4	99.8	41.2	58.1	99.3	1.41019	140	0.940129		陶素 P5-6	100μl,10mMol/L	C20H28O4	332.43	Glycitin is a natural isoflavone isolated from legumes; promotes the proliferation of bone marrow stromal cells and osteoblasts and suppresses bone turnover.	Others	Others	Others	1. Zang Y, Igarashi K, Yu C. Biosci Biotechnol Biochem. 2015;79(1):117-23.
F05		404-86-4	99.7	38.6	60.4	99	1.56477	141	1.04318		陶素 P1-4	100μl,10mMol/L	C18H27NO3	305.41	Capsaicin is an active component of chili peppers. It selectively binds to TRPV1 which is a heat-activated calcium channel. Capsaicin causes the channel to open below 37 °C This is why capsaicin is linked to the sensation of heat.	Membrane Transporter/Ion Channel	TRPV1 receptor	TRP/TRPV Channel agonist	1. Shaqura M, et al. Neuropharmacology. 2014 Oct;85:142-50.
E18		4168-17-6	99.6	41.7	57.2	98.9	1.3717	142	0.914468		陶素 P1-4	100μl,10mMol/L	C25H30N2O8	486.51	Extracted from whole herb of Catharanthus roseus (L.)G.Don;Store the product in sealed, cool and dry condition.	Others	Others	Others	1. Lin C, et al. Biomed Chromatogr. 2015 Jan;29(1):97-102.
N04		41753-43-9	99.5	40.3	58.9	99.2	1.46154	143	0.974359		陶素 P1-4	100μl,10mMol/L	C54H92O23	1109.29	Ginsenoside Rb1 is part of a class of steroid glycosides; may have properties that inhibit or prevent the growth of tumors.	Others	Others	Others	1. Zhang XJ, et al. Vascul Pharmacol. 2015 Oct;73:86-95.
C09		4180-23-8	99.4	38	61	99	1.60526	144	1.07018		陶素 P1-4	100μl,10mMol/L	C10H12O	148.2	Anethole (anise camphor) is an organic compound that is widely used as a flavoring substance. It is a derivative of phenylpropene, a type of aromatic compound that occurs widely in nature, in essential oils.	Others	Others	Others	1. Ryu J, et al. J Agric Food Chem. 2005 Jul 27;53(15):5954-8.
C10		42553-65-1	99.8	39.9	59.5	99.4	1.49123	145	0.994152		陶素 P5-6	100μl,10mMol/L	C44H64O24	976.96	General descriptionA highly unsaturared diterpene dicarboxylic acid ester found in saffron. ActionsCrocin alleviates some ethanol-induced impairments of learning and prevents ethanol-induced inhibition of hippocampal long-term potentiation (LTP),a form o	Others	Others	Others	1. Sapanidou V, et al. Theriogenology. 2015 Nov;84(8):1273-82.
G11		42719-32-4	99.7	40.5	58.9	99.4	1.45432	146	0.969547		陶素 P5-6	100μl,10mMol/L	C36H58O10	650.84	Extracted from Ilex rotunda Thunb. barks;Store the product in sealed, cool and dry condition.	Others	Others	Others	1. Zhao W, et al. Molecules. 2015 May 19;20(5):9084-98.
G12		42971-09-5	99.5	41.4	57.5	98.9	1.38889	147	0.925926		陶素 P1-4	100μl,10mMol/L	C22H26N2O2	350.45	Vinpocetine is a selective inhibitor of cyclic GMP phosphodiesterase (PDE).	Immunology/Inflammation; Metabolism;Membrane Transporter/Ion Channel	NF-κB;PDE;Sodium channel	NF-κB inhibitor;PDE inhibitor; Sodium Channel inhibitor	1. Medina AE, et al. Proc Natl Acad Sci U S A. 2010 Jun 1; 107(22):9921-2.
D11		434-03-7	99.8	38.7	60	98.7	1.55039	148	1.03359		陶素 P1-4	100μl,10mMol/L	C21H28O2	312.45	Ethisterone is a progestogen hormone being considered to treat prostate cancer.	Endocrinology/ Hormones	Estrogen/progestogen Receptor	Estrogen/Progestogen Receptor agonist	1. Herbai G, et al. Acta Pharmacol Toxicol (Copenh), 1971, 29(23), 177-193.
K06		4350-09-8	99.7	40.5	59.1	99.6	1.45926	149	0.97284		陶素 P1-4	100μl,10mMol/L	C11H12N2O3	220.22	The immediate precursor in the biosynthesis of SEROTONIN from tryptophan. It is used as an antiepileptic and antidepressant.	Amino Acids & Building Blocks	Amino Acids and Derivatives	Amino Acids and Derivatives	1. Overington JP, et al. Nat Rev Drug Discov. 2006 Dec;5(12):993-6.
I04		436-77-1	99.6	37.7	61.7	99.4	1.6366	150	1.09107		陶素 P5-6	100μl,10mMol/L	C37H40N2O6	608.72	Extracted from Stephania tetrandra S. Moore;Store the product in sealed,cool and dry condition	Angiogenesis	FAK	FAK inhibitor	1. Guo B, et al. J Drug Target. 2015 Apr;23(3):266-74.
O11		442-51-3	99.9	40.1	59.3	99.4	1.4788	151	0.985869		陶素 P5-6	100μl,10mMol/L	C13H12N2O	212.253	Banisterine monohydrate（Harmine）, a tricyclic b-carboline alkaloid that was originally isolated from seeds of Peganum harmala, has been reported to possess anxiolytic, behavioral effects.	Enzyme	MAO	MAO inhibitors	1. Zhang H, et al. Phytomedicine. 2014 Feb 15;21(3):348-55.
C07		4449-51-8	99.8	40.5	59	99.5	1.45679	152	0.971193		陶素 P5-6	100μl,10mMol/L	C27H41NO2	411.633	Cyclopamine is a naturally occurring chemical that belongs to the group of steroidal jerveratrum alkaloids. It is a teratogen isolated from the corn lily (Veratrum californicum) that causes usually fatal birth defects. It can prevent the fetal brain from dividing into two lobes (holoprosencephaly) and cause the development of a single eye (cyclopia).	Neuroscience	Beta Amyloid	Beta Amyloid modulator	1. Vorobyeva AG, et al. J Biol Chem. 2014 Nov 28;289(48):33258-74.
I16		464-49-3	99.7	37.6	61.7	99.3	1.64096	153	1.09397		陶素 P1-4	100μl,10mMol/L	C10H16O	152.238	(+)-Camphor is an ingredient in cooking, and as an embalming fluid for medicinal purposes.	Membrane Transporter/Ion Channel	TRPV3	TRP/TRPV Channel inhibitor	1. Imming P, et al. Nat Rev Drug Discov. 2006 Oct; 5(10):821-34.
G08		465-99-6	99.7	40.2	58.9	99.1	1.46517	154	0.976783		陶素 P1-4	100μl,10mMol/L	C30H48O4	472.715	Extracted from HederanepalensisK.Kochvar.sinensis（Tobl.）Rehd.;Suitability:Hot water,hot methanol and ethanol;Store the product in sealed,cool and dry condition	Others	Others	Others	1. Lee CW, et al. Int Immunopharmacol. 2015 Dec;29(2):528-37.
P15		469-77-2	99.8	41	57.7	98.7	1.40732	155	0.938211		陶素 P1-4	100μl,10mMol/L	C17H28O6	328.409	Spiculisporic acid is a bioactive γ-butenolide isolated from a marine Aspergillus.	Others	Others	Others	1. Wang R, et al. Molecules (Basel, Switzerland),2012, 17 (11): 13175–82.
O06		470-17-7	99.8	39	60.3	99.3	1.54615	156	1.03077		陶素 P1-4	100μl,10mMol/L	C15H20O2	232.31	Isoalantolactone, isolated from Inula spp., has been reported to inhibit the growth of several types of cancer cells.	Others	Others	Others	1. Di W, et al. Oncol Rep. 2014 Oct;32(4):1585-93.
C11		470-82-6	99.4	41.9	56.9	98.8	1.358	157	0.90533		陶素 P1-4	100μl,10mMol/L	C10H18O	154.254	Eucalyptol is a natural organic compound which is a colorless liquid. It is a cyclic ether and a monoterpenoid. Eucalyptol is an ingredient in many brands of mouthwash and cough suppressant. It controls airway mucus hypersecretion and asthma via anti-inflammatory cytokine inhibition. Eucalyptol is an effective treatment for nonpurulent rhinosinusitis. Eucalyptol reduces inflammation and pain when…	Others	Others	Others	1. Zeraatpisheh Z, Vatanparast J. Eur J Pharmacol. 2015 Oct 5;764:70-8.
I08		472-61-7	99.8	38.7	60.6	99.3	1.56589	158	1.04393		陶素 P5-6	100μl,10mMol/L	C40H52O4	596.84	Astaxanthin is a natural dietary component. Natural astaxanthin is generally recognized as safe (GRAS) by the FDA	Others	Others	Others	1. Zhang J, et al. J Cell Mol Med. 2015 Sep;19(9):2215-31.
G12		473-98-3	99.8	40	59.4	99.4	1.485	159	0.99		陶素 P5-6	100μl,10mMol/L	C30H50O2	442.72	Betulin (lup-20(29)-ene-3β,28-diol) is an abundant, naturally occurring triterpene. It is commonly isolated from the bark of birch trees where it forms up to 30% of the dry weight of the extractive and is found in birch sap as well.	Others	Others	Others	1. Zhao H, et al. Life Sci. 2016 Jan 1;144:185-93.
N19		475-31-0	99.7	39.5	60	99.5	1.51899	160	1.01266		陶素 P1-4	100μl,10mMol/L	C26H43NO6	465.636	Glycocholic acid, or cholylglycine, is a crystalline bile acid involved in the emulsification of fats. It occurs as a sodium salt in the bile of mammals. It is a conjugate of cholic acid with glycine. Its anion is called glycocholate.	Others	Others	Others	1. Zhang A, et al. Clin Chim Acta. 2013 Mar 15;418:86-90.
K11		475-67-2	99.8	36.3	63.4	99.7	1.74656	161	1.16437		陶素 P5-6	100μl,10mMol/L	C20H23NO4	341.411	Isocorydine and its derivatives have anticancer activities.	Others	Others	Others	1. Sun H, et al. PLoS One. 2012;7(5):e36808.
G17		476-66-4	99.5	40.5	58.4	98.9	1.44198	162	0.961317		陶素 P1-4	100μl,10mMol/L	C14H6O8	302.19	Ellagic Acid is a cell permeable and strong casein kinase 2 (CK2) inhibitor (Ki = 20 nM) which acts as a potent antioxidant and anti-mutagenic.	Enzyme; Metabolism; Cell Cycle/Checkpoint	SYK, Casein kinase II;CA;PKA;PKC;SMO	Casein Kinase inhibitor;Carbonic anhydrase inhibitor;PKA inhibitor;PKC inhibitor;SMO inhibitor	1. Sekiguchi Y, et al. Bioorg Med Chem Lett. 2009 Jun 1;19(11):2920-3.
E16		4773-96-0	99.7	38.9	59.9	98.8	1.53985	163	1.02656		陶素 P1-4	100μl,10mMol/L	C19H18O11	422.349	Mangiferin is used for antidiabetes. Extracted from Mangifera indica L.;Suitability:Hot dilute methanol,hot dilute alcohol;Store the product in sealed,cool and dry condition	Others	Others	Others	1. Miura T, et al. Phytomedicine. 2001 Mar;8 (2):85-7.
O05		477-43-0	99.7	37.1	62.4	99.5	1.68194	164	1.12129		陶素 P5-6	100μl,10mMol/L	C15H18O2	230.3	Dehydrocostus Lactone is a major sesquiterpene lactone isolated from the roots of Saussurea lappa.	Others	Others	Others	1. Dong GZ, et al. PhytOthers Res. 2015 May;29(5):680-6.
K14		478-43-3	99.7	39.1	59.4	98.5	1.51918	165	1.01279		陶素 P1-4	100μl,10mMol/L	C15H8O6	284.22	Rhein is an anthraquinone compound enriched in the fresh rhizome of Rheum coreanum Nakai, showing anti-inflammation and antitumor activities. Extracted from Polygonaceae Rheum officinale;Suitability:Pyridine,sodium bicarbonate;Store the product in sealed,cool and dry condition	Others	Others	Others	1. Martel-Pelletier J, et al. J Rheumatol, 1998, 25(4), 753-762.
L22		480-16-0	99.8	37.8	61.7	99.5	1.63228	166	1.08818		陶素 P1-4	100μl,10mMol/L	C15H10O7	302.23	Morin is a chemical compound. It is a yellow color substance that can be isolated from Maclura pomifera (Osage orange), Maclura tinctoria (old fustic) and from leaves of Psidium guajava (common guava). In a preclinical in vitro study, morin was found to be a weak inhibitor of fatty acid synthase with an IC50 of 2.33 μM.	Others	Others	Others	1. Tian, WX. Current Medicinal Chemistry, 2006, 13 (8): 967–977.
N14		480-19-3	99.6	41.2	58.1	99.3	1.41019	167	0.940129		陶素 P1-4	100μl,10mMol/L	C16H12O7	316.27	Red turnip,goldenrod,mustard leaf,ginkgo biloba.	Others	Others	Others	1. Han X, et al. Biomol Ther (Seoul). 2015 Jul;23(4):357-66.
K20		480-39-7	99.9	41	58.3	99.3	1.42195	168	0.947967		陶素 P1-4	100μl,10mMol/L	C15H12O4	256.25	Pinocembrin is a flavanone, a type of flavonoid. It is an antioxidant found in damiana, honey, fingerroot, and propolis.	Immunology/Inflammation	NF-κB	NF-κB inhibitor	1. Saad MA, et al. Pharmacol Rep. 2015 Feb;67(1):115-22.
C22		480-64-8	99.4	40.2	58.7	98.9	1.4602	169	0.973466		陶素 P1-4	100μl,10mMol/L	C8H8O4	168.151	Orsellinic acid, more specifically o-orsellinic acid, is a phenolic acid. It is of importance in the biochemistry of lichens, from which it can be extracted.	Others	Others	Others	1. Kang Ying, et al. Organic Letters, 2003, 5 (23): 4481–4484.
P19		480-66-0	99.7	40.5	58.6	99.1	1.44691	170	0.964609		陶素 P1-4	100μl,10mMol/L	C8H8O4	168.151	N/A	Others	Others	Others	1. Lai YH, et al. Rapid Commun Mass Spectrom. 2014 Aug 15;28(15):1716-22.
A10		481-42-5	98.7	53.2	45.3	98.5	0.851504	171	0.567669		陶素 P5-6	100μl,10mMol/L	C11H8O3	188.185	Plumbagin or 5-hydroxy-2-methyl-1,4-naphthoquinone is an organic compound with the chemical formula C 11H 8O 3. It is regarded as a toxin[1] and it is genotoxic[2] and mutagenic.[3] Plumbagin is a yellow dye,[1] formally derived from naphthoquinone. It is named after the plant genus Plumbago, from which it was originally isolated.[4] It is also commonly found in the carnivorous plant genera Drose…	Immunology/Inflammation	ROS	ROS	1. Sumsakul W,et al. Asian Pac J Trop Med. 2015 Nov;8(11):914-918.
L20		482-36-0	99.9	39.3	59.6	98.9	1.51654	172	1.01103		陶素 P1-4	100μl,10mMol/L	C21H20O12	464.38	Extracted from CLUSIACEAE fruit;Suitability:Ethanol,methanol,acetone and pyridine;Store the product in sealed,cool and dry condition	Others	Others	Others	1. Zhang N, et al. PLoS One. 2014 Jul 1;9(7):e98973.
O14		482-44-0	99.7	40	59.3	99.3	1.4825	173	0.988333		陶素 P1-4	100μl,10mMol/L	C16H14O4	270.288	Imperatorin is a modulator of p38,ERK pathway. Imperatorin increases BMP-2 expression (mRNA) and increases bone density/volume and mineralization in vivo.	Others	Others	Others	1. Hu J, et al. Tumour Biol. 2015 Jul 29.
L16		482-45-1	99.8	39.4	60	99.4	1.52284	174	1.01523		陶素 P1-4	100μl,10mMol/L	C16H14O4	270.28	Isoimperatorin is an anti-inflammatory agent,that also has an effect on proliferation,isolated from the dried roots of Angelicae dahuricae. In bone marrow derived mast cells the compound has been observed to inhibit,at an IC50 24 μM and 10.7 μM,COX-1	Neuroscience	COX-1;COX-2	COX inhibitor	1. Chen TL, et al. Fitoterapia. 2014 Mar;93:88-97.
M13		482-89-3	99.8	38	61.5	99.5	1.61842	175	1.07895		陶素 P5-6	100μl,10mMol/L	C16H10O2N2	262.26	Extracted from Indigo blue;Suitability:Water,ethanol,glycerol and propylene glycol;Store the product in sealed,cool and dry condition	Others	Others	Others	1. Margetis K, et al. J Neurosurg. 2015 Jan;122(1):40-8.
M08		4852-22-6	99.8	39.7	59.4	99.1	1.49622	176	0.997481		陶素 P1-4	100μl,10mMol/L	C30H26O12	578.53	Extracted from Grape seed,pine bark coast of France; Suitability:Water,most organic solvents;Store the product in sealed,cool and dry condition	Others	Others	Others	1. Ma J, et al. Nan Fang Yi Ke Da Xue Xue Bao. 2015 Aug;35(8):1110-5. Chinese.
C13		486-56-6	99.5	44.8	53.8	98.6	1.20089	177	0.800595		陶素 P1-4	100μl,10mMol/L	C10H12N2O	176.22	Cotinine is an alkaloid found in tobacco and is also the predominant metabolite of nicotine, used as a biomarker for exposure to tobacco smoke.	Neuroscience	Nicotinic Receptor	AChR antagonist	1. Sánchez-Rodríguez JE, et al. Environ Res. 2015 Jan;136:227-33.
B05		486-84-0	99.7	40	59.3	99.3	1.4825	178	0.988333		陶素 P5-6	100μl,10mMol/L	C12H10N2	182.22	Harmane (harman) is a bio-active β-Carboline and monoamine oxidase inhibitor found in coffee and tobacco smoke.	Others	Others	Others	1. Jakobsen H, et al. PLoS One. 2013;8(3):e60519.
K04		487-03-6	99.6	37.6	61.6	99.2	1.6383	179	1.0922		陶素 P5-6	100μl,10mMol/L	C12H10N2O	198.22	Harmol is a β-carboline isolated from nature.	Others	Others	Others	1. Abe A, et al. Biol Pharm Bull. 2011;34(8):1264-72.
L09		487-06-9	99.9	37.3	61.1	98.4	1.63807	180	1.09205		陶素 P1-4	100μl,10mMol/L	C11H10O4	206.2	Citropten is a natural organic compound and is found in the essential oils of citrus such as lime, lemon, and bergamot.	Others	Others	Others	1. Zdybel M,et al. Acta Pol Pharm. 2014 Nov-Dec;71(6):1066-72.
M15		487-26-3	99.5	37.5	61.7	99.2	1.64533	181	1.09689		陶素 P1-4	100μl,10mMol/L	C15H12O2	224.26	Used as organic synthesis and medicine intermediate.	Others	Others	Intermediates	1. Kean RJ, et al. Am J Clin Nutr. 2015 Mar; 101(3):506-14.
O04		487-41-2	99.5	36.4	63	99.4	1.73077	182	1.15385		陶素 P5-6	100μl,10mMol/L	C27H34O11	534.56	Extracted from Forsythia suspensa;Suitability:The mixed solvent of chloroform and methanol,DMSO;Store the product in sealed,cool and dry condition	MAPK Signaling	p38 MAPK	p38 MAPK inhibitor	1. Pan X, et al. Inflamm Res. 2014 Jul;63(7):597-608.
F14		4884-68-8	99.5	38.1	60.7	98.8	1.59318	183	1.06212		陶素 P1-4	100μl,10mMol/L	C11H12ClNO2	225.67	Hydrastinine hydrochloride is a semisynthetic alkaloid from the hydrolysis of the alkaloid Hydrastine, produced by oxidative splitting of Hydrastine hydrochloride with nitric acid in good yield, as a haemostatic drug.	Others	Others	Others	1. POE CF, JOHNSON CC. Acta Pharmacol Toxicol (Copenh). 1954; 10(4):338-46.
B06		489-84-9	98.4	40	59.4	99.4	1.485	184	0.99		陶素 P5-6	100μl,10mMol/L	C15H18	198.3	A derivative of azulene, guaiazulene is a bicyclic sesquiterpene that is a constituent of some essential oils, mainly oil of guaiac and chamomile oil, which also serve as its commercial sources.	Others	Others	Others	1. Togar B, et al. J Intercult Ethnopharmacol. 2015 Jan-Mar;4(1):29-33.
P12		490-46-0	99.9	38.1	61.1	99.2	1.60367	185	1.06912		陶素 P1-4	100μl,10mMol/L	C15H14O6	290.275	(-)-Epicatechin is a naturally occurring flavanol; a likely candidate for cocoa-based product reported reductions in cardiometabolic risk.	Others	Others	Others	1. Kiewning D, et al. Food Chem. 2013 Sep 1;140(1-2):99-104.
A04		490-79-9	99.7	39	60.2	99.2	1.54359	186	1.02906		陶素 P1-4	100μl,10mMol/L	C7H6O4	154.123	Gentisic acid is a dihydroxybenzoic acid. It is a derivative of benzoic acid and a minor (1%) product of the metabolic break down of aspirin, excreted by the kidneys.It is also found in the African tree Alchornea cordifolia and in wine.	Others	Others	Others	1. Wang L, et al. J Chromatogr B Analyt Technol Biomed Life Sci. 2013 Oct 15;937:91-6.
M09		498-00-0	99.8	39.6	59.5	99.1	1.50253	187	1.00168		陶素 P1-4	100μl,10mMol/L	C8H10O3	154.16	Vanillyl alcohol is derived from vanillin. It is used to flavor food.	Others	Others	Others	1. Lahtinen M, et al. Org Biomol Chem. 2013 Sep 7;11(33):5454-64.
O13		501-94-0	99.5	39.6	59.7	99.3	1.50758	188	1.00505		陶素 P1-4	100μl,10mMol/L	C8H10O2	138.07	Extracted from Florence oil;Store the product in sealed,cool and dry condition	Others	Others	Others	1. Chandramohan R, Pari L, Rathinam A, Sheikh BA. Chem Biol Interact. 2015 Mar 5;229:44-54.
L07		501-97-3	99.8	39.5	59.5	99	1.50633	189	1.00422		陶素 P1-4	100μl,10mMol/L	C9H10O3	166.17	Phloretic acid is a phenolic compound. It can be used to produce polyesters based on phloretic acid and gallic acid.	Others	Others	Others	1. Chesson A, et al. Applied and environmental microbiology, 1982, 44 (3): 597–603.
M18		501-98-4	99.6	41.5	57.8	99.3	1.39277	190	0.928514		陶素 P1-4	100μl,10mMol/L	C9H8O3	164.16	Actions Hydroxycinnamic acid found in many fruits and vegetables. Other Notes :Predominantly trans isomer. Packaging: 1,5,10,25 g in poly bottle	Others	Others	Others	1. Dang YJ, Zhu CY. J Food Sci. 2015 Mar;80(3):C504-9.
B09		50-22-6	99.6	41.2	57.8	99	1.40291	191	0.935275		陶素 P1-4	100μl,10mMol/L	C21H30O4	346.46	Corticosterone is a sensitive inhibitor of monoamine transport.	GPCR/G Protein	Adrenergic Receptor	Adrenergic Receptor antagonist	1. Shyti R, et al. Exp Neurol. 2015 Jan;263:214-20.
G09		502-65-8	99.5	43	56.4	99.4	1.31163	192	0.874419		陶素 P5-6	100μl,10mMol/L	C40H56	536.89	Extracted from Papaya fruit, marigold flower petals;Store the product in sealed, cool and dry condition.	Immunology/Inflammation	ROS	ROS	1. Grainger EM, et al. Br J Nutr. 2015 Aug 28;114(4):596-607.
E10		504-88-1	99.8	39.6	58.4	98	1.47475	193	0.983165		陶素 P1-4	100μl,10mMol/L	C3H5NO4	119.078	A new antibiotic bovinocidin, identified as beta-nitropropionic acid.	Others	Others	Others	1. Gupta S, Sharma B. Eur J Pharmacol. 2014 Jun 5;732:111-22.
K17		50-70-4	99.8	35.5	63	98.5	1.77465	194	1.1831		陶素 P1-4	100μl,10mMol/L	C6H14O6	182.175	D-Sorbitol is a sugar alcohol that is commonly used as a sugar substitute.	Others	Xylose isomerase, Malate synthase G	Others	1. Kim JH, et al. Appl Biochem Biotechnol. 2015 Mar 27.
A11		507-70-0	99.1	44.7	54.5	99.2	1.21924	195	0.812826		陶素 P5-6	100μl,10mMol/L	C10H18O	154.24	Extracted from Cinnamomum cassia;Suitability:Ethanol,ether,petroleum ether,benzene,toluene,acetone,decalin,tetralin;Store the product in sealed,cool and dry condition	Metabolism	CYP2D	CYP inhibitor	1. Yin Q, et al. Int J Mol Sci. 2014 Nov 6;15(11):20365-81.
G10		510-30-5	99.3	37	62.2	99.2	1.68108	196	1.12072		陶素 P5-6	100μl,10mMol/L	C30H48O4	472.7	Extracted from Albizzia julibrissin Durazz.;Store the product in sealed,cool and dry condition.	Others	Others	Others	1. Lai P, Liu Y. Life Sci. 2014 Oct 2;114(2):62-9.
K03		514-10-3	99.7	34.4	64.8	99.2	1.88372	197	1.25581		陶素 P5-6	100μl,10mMol/L	C20H30O2	302.45	Abietic acid is the primary component of resin acid, is the primary irritant in pine wood and resin, isolated from rosin (via isomerization) and is the most abundant of several closely related organic acids that constitute most of rosin, the solid portion of the oleoresin of coniferous trees.	Metabolism; Proteases/Proteasome	PPARα/γ; MMP-1	PPAR activator; MMP inhibitor	1. Jeon Y, et al. Exp Dermatol. 2015 Feb;24(2):140-5.
K09		51-45-6	99.8	36.8	62	98.8	1.68478	198	1.12319		陶素 P5-6	100μl,10mMol/L	C5H9N3	111.15	Histamine is an organic nitrogenous compound involved in local immune responses as well as regulating physiological function in the gut and acting as a neurotransmitter.	Neuroscience	Histamine receptor	Histamine Receptor antagonist	1. Hardie RC. Nature. 1989 Jun 29;339(6227):704-6.
I06		51-67-2	99.7	38	61.2	99.2	1.61053	199	1.07368		陶素 P5-6	100μl,10mMol/L	C8H11NO	137.18	Tyramine acts as a catecholamine releasing agent. Notably, it is unable to cross the blood-brain barrier, resulting in only nonpsychoactive peripheral sympathomimetic effects. A hypertensive crisis can result, however, from ingestion of tyramine-rich foods in conjunction with monoamine oxidase inhibitors (MAOIs)	Metabolism	MAOs	MAO inhibitor	1. Grundemann D, et al. Nat Neurosci. 1998 Sep;1(5):349-51.
O08		518-17-2	98.4	61.3	37.5	98.8	0.611746	200	0.40783		陶素 P1-4	100μl,10mMol/L	C19H17N3O	303.35	Evodiamine is an indole alkaloid found in Evodia rutaescarpa. It acts as an anti-inflammatory compound; the mechanism of action may be inhibition of prostaglandin E2 synthesis or by cyclooxygenase 2 induction and NF-κB activation.1 Evodiamine has been stu	Others	Others	Others	1. Lee TJ, et al. Mol Cancer Ther, 2006, 5(9), 2398-407.
K05		521-12-0	99.6	39.6	59.3	98.9	1.49747	201	0.998316		陶素 P5-6	100μl,10mMol/L	C23H36O3	360.53	Dromostanolone Propionate is the propionate salt form of dromostanolone, a synthetic anabolic steroid related to dihydrotestosterone that has antiestrogenic effects. Dromostanolone inhibits the growth of estrogen receptor-presenting breast cancers; its virilizing effects limit its clinical usefulness.	Others	Others	Others	1. Trams G. Eur J Cancer. 1977 Feb;13(2):149-53.
E11		522-12-3	99.3	56.7	42.5	99.2	0.749559	202	0.499706		陶素 P5-6	100μl,10mMol/L	C21H20O11	448.387	Quercitrin is a plant-derived flavonoid compound, displays antioxidant and anti-inflammatory activities.	Others	Others	Others	1. Ma JQ, et al. Food Funct. 2015 Oct 28.
N08		52286-59-6	99.8	40.3	58.6	98.9	1.45409	203	0.969396		陶素 P1-4	100μl,10mMol/L	C48H82O18	947.14	Ginsenoside Re may have properties that inhibit or prevent the growth of tumors.	Others	Others	Others	1. Nam Y, et al. J Appl Toxicol. 2015 Aug;35(8):927-44.
G06		52286-74-5	99.7	37.5	61.7	99.2	1.64533	204	1.09689		陶素 P5-6	100μl,10mMol/L	C42H72O13	785.01	Ginsenoside Rg2 may have properties that inhibit or prevent the growth of tumors.	PI3K/Akt/mTOR Signaling	GSK3β	GSK-3 inhibitor	1. Cho YS, et al. Korean J Physiol Pharmacol. 2013 Apr;17(2):133-7.
G07		522-97-4	99.8	38.3	61	99.3	1.59269	205	1.06179		陶素 P5-6	100μl,10mMol/L	C20H21O4N	339.39	Tetrahydroberberine is an isoquinoline alkaloid isolated from corydalis tuber; has micromolar affinity for dopamine D(2) (pK(i) = 6.08) and 5-HT(1A) (pK(i) = 5.38) receptors but moderate to no affinity for other relevant serotonin receptors (5-HT(1B), 5-HT(1D), 5-HT(3), and 5-HT(4); pK(i) < 5.00).	Neuroscience	Dopamine Receptor;5-HT Receptor	Dopamine Receptor antagonist	1. Pingali S, et al. Acta Crystallogr C Struct Chem. 2015 Apr;71(Pt 4):262-5.
J20		523-50-2	99.7	42.1	57.3	99.4	1.36105	206	0.907363		陶素 P1-4	100μl,10mMol/L	C11H6O3	186.17	Angelicin, a furocoumarin naturally occurring tricyclic aromatic compound, structurally related to psoralens, is reported to have anti-cancer, antiviral, anti-inflammatory activity.	Others	Others	Others	1. Lu H, et al. Afr Health Sci. 2014 Sep;14(3):641-7.
L21		525-82-6	99.7	36	63.5	99.5	1.76389	207	1.17593		陶素 P1-4	100μl,10mMol/L	C15H10O2	222.246	Flavons have effects on CYP (P450) activity which are enzymes that metabolize most drugs in the body.	Immunology/Inflammation	NOS	Others	1. Zhu W, et al. Biochem Biophys Res Commun. 2015 Mar 13;458(3):590-5.
D15		52-67-5	99.8	39.2	59.2	98.4	1.5102	208	1.0068		陶素 P1-4	100μl,10mMol/L	C5H11NO2S	149.213	3-Mercapto-D-valine. The most characteristic degradation product of the penicillin antibiotics. It is used as an antirheumatic and as a chelating agent in Wilson's disease.	Others	Copper	Chelator	1. Brewer GJ. Expert Opin PharmacOthers. 2006 Feb;7(3):317-24.
P11		526-99-8	99.6	39.7	59.5	99.2	1.49874	209	0.99916		陶素 P1-4	100μl,10mMol/L	C6H10O8	210.142	Mucic acid is an aldaric acid obtained by nitric acid oxidation of galactose or galactose-containing compounds such as lactose, dulcite, quercite, and most varieties of gum.	Others	Others	Others	1. Mehtiö T, et al. Carbohydr Res. 2015 Jan 30;402:102-10.
N22		52705-93-8	99.4	38.8	60.4	99.2	1.5567	210	1.0378		陶素 P1-4	100μl,10mMol/L	C48H82O18	947.15	Ginsenoside Rd may have properties that inhibit or prevent the growth of tumors.	Others	Others	Others	1. Wang B, et al. Neural Regen Res. 2014 Sep 15;9(18):1678-87.
G19		527-07-1	99.6	41	58.2	99.2	1.41951	211	0.946341		陶素 P1-4	100μl,10mMol/L	C6H11NaO7	218.14	Sodium gluconate is a corrosion and scale inhibitor of ordinary steel in simulated cooling water.	Others	Others	Others	1. Ramachandran S, et al. Food Technol. Biotechnol, 2006, 44(2) 185-195.
P14		529-59-9	99.6	42.7	56.3	99	1.3185	212	0.879001		陶素 P1-4	100μl,10mMol/L	C21H20O10	432.37	Genistin Genistin, a natural product, is commonly found in soy and soy products.	Others	Others	Others	1. Xiong YJ, et al. Arch Pharm Res. 2013 Mar;36(3):345-52
O22		53003-10-4	99.9	35.3	64.2	99.5	1.8187	213	1.21246		陶素 P1-4	100μl,10mMol/L	C42H70O11	751.01	Salinomycin, a polyether ionophore antibiotic isolated from Streptomyces albus, has been shown to kill CSCs in different types of human cancers, most likely by interfering with ABC drug transporters, the Wnt/β-catenin signaling pathway, and other CSC pathways	Stem Cell; Microbiology & Virology	PBPs;Wnt/beta-catenin inhibitor	Antibiotic; Wnt/beta-catenin inhibitor	1. Gupta PB, et al. Cell. 2009 Aug 21;138(4):645-59.
B21		530-26-7	99.4	38.2	60.6	98.8	1.58639	214	1.05759		陶素 P1-4	100μl,10mMol/L	C6H12O6	180.17	D-Mannose is a hexose or fermentable monosaccharide and isomer of glucose from manna, the ash Fraxinus ornus and related plants.	Others	Others	Others	1. Dengler EC, et al. J Neuroinflammation. 2014 May 21;11:92.
O15		530-57-4	99.9	38.6	61	99.6	1.58031	215	1.05354		陶素 P1-4	100μl,10mMol/L	C9H10O5	198.177	Extracted from Kalimeris indica(L·) Sch-Bip;Store the product in sealed, cool and dry condition.	Others	Others	Others	1. Güven M, et al. Turk J Med Sci. 2015;45(1):233-40.
C06		53-06-5	99.5	39.6	59.3	98.9	1.49747	216	0.998316		陶素 P1-4	100μl,10mMol/L	C21H28O5	360.454	Cortisone is a 21-carbon steroid hormone. It is one of the main hormones released by the adrenal gland in response to stress. In chemical structure, it is a corticosteroid closely related to cortisol.	Endocrinology/ Hormones	Glucocorticoid Receptor	Glucocorticoid Receptor agonist	1. Yu J, et al. Eur J Pharmacol. 2015 Jan 5;746:158-66.
D21		53-16-7	99.7	41.4	57.3	98.7	1.38406	217	0.922705		陶素 P1-4	100μl,10mMol/L	C18H22O2	270.37	Estrone is an estrogenic hormone.	Endocrinology/ Hormones	Estrogen/progestogen Receptor	Estrogen/Progestogen Receptor agonist	1. Margeat E, et al. J Mol Biol. 2003 Feb 7;326(1):77-92.
J04		535-83-1	99.7	39.9	59.2	99.1	1.48371	218	0.98914		陶素 P1-4	100μl,10mMol/L	C7H7NO2	137.139	Extracted from Trigonellafoenum-graecumL. seeds;Store the product in sealed, cool and dry condition.	Others	Others	Others	1. Zhang DF, et al. Asian Pac J Trop Med. 2015 Aug;8(8):651-4.
A13		536-59-4	99.5	46.4	52.7	99.1	1.13578	219	0.757184		陶素 P5-6	100μl,10mMol/L	C10H16O	152.23	Perillyl alcohol (POH) is a natural substance called a monoterpene, isolated from the essential oils of lavender,peppermint, spearmint, cherries, celery seeds, and several other plants. Laboratory evidence suggests that it interferes with the replication of dividing cells. POH has shown antitumor activity against a range of cancer types including pancreatic, lung, colon, and liver cancers in labo…	Others	Others	Others	1. Ripple GH. Clin Cancer Res 2000;6:390-6.
O16		537-42-8	99.7	40.6	58.4	99	1.43842	220	0.958949		陶素 P1-4	100μl,10mMol/L	C16H16O3	256.304	Extracted from Pterocarpus indicus;Store the product in sealed, cool and dry condition.	Ubiquitination	Autophagy	Autophagy	1. Lin HC, et al. J Food Sci. 2015 Oct;80(10):H2331-5.
J11		537-73-5	99.8	40	58.7	98.7	1.4675	221	0.978333		陶素 P1-4	100μl,10mMol/L	C10H10O4	194.18	3-Hydroxy-4-methoxycinnamic Acid exhibits hypoglycemic properties.	Others	Others	Others	1. Meeprom A, et al. BMC Complement Altern Med. 2015 Oct 5;15(1):346.
F16		53-84-9	99.6	39	59.9	98.9	1.5359	222	1.02393		陶素 P1-4	100μl,10mMol/L	C21H27N7O14P2	663.43	NAD+ is a coenzyme composed of ribosylnicotinamide 5&#39;-diphosphate coupled to adenosine 5&#39;-phosphate by pyrophosphate linkage.	Metabolism	NADPH, NADH	Dehydrogenase	1. Pang J, et al. J Cell Physiol. 2015 Jul;230(7):1607-13.
B08		5392-40-5	99.5	39.9	59.4	99.3	1.48872	223	0.992481		陶素 P5-6	100μl,10mMol/L	C10H16O	152.23	Citral is a clear yellow colored liquid with a lemon-like odor. Less dense than water and insoluble in water. Toxic by ingestion. Used to make other chemicals.	Others	Others	Others	1. Zheng S, et al. Food Chem. 2015 Jul 1;178:76-81.
C06		53956-04-0	99.7	40.8	58.4	99.2	1.43137	224	0.954248		陶素 P5-6	100μl,10mMol/L	C42H62O16.H3N	839.97	Extracted from Such sweet licorice root;Suitability:Acetic acid,dilute ethanol,ammonia;Store the product in sealed,cool and dry condition	Others	Others	Others	1. Shi JR, et al. Int Immunopharmacol. 2010 Oct;10(10):1235-41.
K08		544-62-7	99.8	41.9	57.2	99.1	1.36516	225	0.910103		陶素 P1-4	100μl,10mMol/L	C21H44O3	344.583	N/A	Others	Others	Others	1. Suemune H, et al. Chem Pharm Bull (Tokyo). 1987 Aug;35(8):3112-8.
C05		545-47-1	99.8	36.8	62.5	99.3	1.69837	226	1.13225		陶素 P5-6	100μl,10mMol/L	C30H50O	426.732	Lupeol is a pentacyclic triterpene that has anti-inflammatory and antioxidant activity. Murine skin studies report that Lupeol inhibits the cutaneous toxicity induced by benzoyl peroxide. Lupeol has been shown to regulate NF-κB and PI3K/Akt pathways,indu	PI3K/Akt/mTOR Signaling	p-Akt	Akt inhibitor	1. Liu Y, et al. Technol Cancer Res Treat. 2015 Oct 6. pii: 1533034615609014.
L12		546-43-0	99.7	41.3	58	99.3	1.40436	227	0.936239		陶素 P1-4	100μl,10mMol/L	C15H20O2	232.325	Alantolactone(Alant camphor) is a sesquiterpene lactone; has potential activity against triple-negative breast cancer MDA-MB-231 cells by suppressing the signal transducer and activator of transcription 3 (STAT3) signaling pathway.	Others	Others	Others	1. Shope RE. J Exp Med. 1966 Feb 1;123(2):213-27.
L18		54952-43-1	99.8	34.8	64.5	99.3	1.85345	228	1.23563		陶素 P1-4	100μl,10mMol/L	C16H16O5	288.29	Alkannin is a natural dye that is obtained from the extracts of plants from the borage family Alkanna tinctoria that are found in the south of France. The dye is used as a food coloring and in cosmetics. It is used as a red-brown food additive in regions such as Australia.	Others	Others	Others	1. Zhao Q, et al. Int J Cancer. 2015 Sep 15;137(6):1446-56.
E05		551-15-5	98.1	61.1	37.3	98.4	0.610475	229	0.406983		陶素 P5-6	100μl,10mMol/L	C21H22O9	418.39	Extracted from Radix liquiritiae;Suitability:Carbinol;Store the product in sealed,cool and dry condition	Others	Others	Others	1. Zhang W, et al. Biomed Chromatogr. 2014 Sep;28(9):1271-7.
N06		552-66-9	99.6	38.2	60.9	99.1	1.59424	230	1.06283		陶素 P1-4	100μl,10mMol/L	C21H20O9	416.37	Daidzin is an isoflavone that has anti-oxidant, anti-carcinogenic, and anti-atherosclerotic activities; directly inhibits mitochondrial aldehyde dehydrogenase 2 (IC50 = 80 nM) and is an effective anti-dipsotropic isoflavone.	Others	Others	Others	1. Zaheer M, Reddy VD, Giri CC. Nat Prod Res. 2015 Jul 8:1-6.
K08		553-12-8	99.9	37.4	61.6	99	1.64706	231	1.09804		陶素 P5-6	100μl,10mMol/L	C34H34N4O4	562.674	Protoporphyrin IX, in the metabolism of porphyrin, is created by the enzyme protoporphyrinogen oxidase.	Others	Ferritin light chain	Chelator	1. ALAN R., et al. Nature 285, 17 - 21 (01 May 1980);
K21		56-12-2	99.8	36.4	62.9	99.3	1.72802	232	1.15201		陶素 P1-4	100μl,10mMol/L	C4H9NO2	103.12	The most common inhibitory neurotransmitter in the central nervous system.	Neuroscience	GABA	GABAR agonist	1. Erasso D, et al. Exp Neurol. 2014 Nov;261:646-53.
O12		56-25-7	98.7	42.6	56.4	99	1.32394	233	0.882629		陶素 P1-4	100μl,10mMol/L	C10H12O4	196.205	Cantharidin, a natural toxin isolated from beetles in the families Meloidae and Oedemeridae, has been reported to be toxic to some pests, including the diamondback moth.	Others	Others	Others	1. Alzoubi K, et al. Toxins (Basel). 2015 Jul 28;7(8):2822-34.
L11		566-88-1	99.9	37.9	59.5	97.4	1.56992	234	1.04661		陶素 P1-4	100μl,10mMol/L	C27H46O	386.667	5alpha-Cholestan-3-one(5aCh3) is an intermediate product in cholesterol metabolism, which is elevated in the case of cerebrotendinous xanthomatosis.	Others	Others	Others	1. Kasimov MR, et al. Biochim Biophys Acta. 2015 May;1851(5):674-85.
F10		56-85-9	99.8	39.1	59.7	98.8	1.52685	235	1.0179		陶素 P1-4	100μl,10mMol/L	C5H10N2O3	146.14	L-glutamine is a non-essential amino acid present abundantly throughout the body and is involved in many metabolic processes. It is synthesized from GLUTAMIC ACID and AMMONIA. It is the principal carrier of NITROGEN in the body and is an important energy source for many cells.	Amino Acids & Building Blocks	CTP synthase 1	CTP synthase antagonist	1. Mong JA, Blutstein T. Neuroscience. 2006; 138(3):967-75.
B15		57-10-3	99.2	40	59	99	1.475	236	0.983333		陶素 P1-4	100μl,10mMol/L	C16H32O2	256.42	Extracted from Palm tree fruit;Store the product in sealed, cool and dry condition.	Others	Others	Others	1. Nagata Y, et al. Leuk Res. 2015 Jun;39(6):638-45.
I12		57-13-6	99.8	38.3	61.2	99.5	1.59791	237	1.06527		陶素 P1-4	100μl,10mMol/L	CH4N2O	60.06	A compound formed in the liver from ammonia produced by the deamination of amino acids. It is the principal end product of protein catabolism and constitutes about one half of the total urinary solids.	Enzyme	Arginase-1, CA 2, Catenin beta-1, Sulfoxide reductase catalytic subunit YedY, DHFR	Carbonic anhydrase, beta Catenin	1. Shen S, et al. Environ Sci Pollut Res Int. 2014 Nov;21(21):12563-8.
G13		57-24-9	99.6	40.9	58.1	99	1.42054	238	0.947025		陶素 P5-6	100μl,10mMol/L	C21H22N2O2	334.41	An alkaloid found in the seeds of STRYCHNOS NUX-VOMICA. It is a competitive antagonist at glycine receptors and thus a convulsant. It has been used as an analeptic, in the treatment of nonketotic hyperglycinemia and sleep apnea, and as a rat poison.	Neuroscience	Glycine receptor;Neuronal AChR	AChR antagonist	1. Brams et al. PLoS Biol, 2011, 9 (3).
H04		573-20-6	99.5	41.9	57.3	99.2	1.36754	239	0.911695		陶素 P1-4	100μl,10mMol/L	C15H14O4	258.27	Menadiol Diacetate is a vitamin medicine for the treatment of blood coagulation disorders that caused by the lack of VK4	Vitamin	VK4	VK	N/A
J16		574-84-5	94.7	41.1	58.4	99.5	1.42092	240	0.947283		陶素 P1-4	100μl,10mMol/L	C10H8O5	208.17	Extracted from Fraxinus brngeana DC.;Suitability:Alcohol and hydrochloric acid;Store the product in sealed,cool and dry condition	Others	Others	Others	1. Wang H, et al. Mol Med Rep. 2014 Nov;10(5):2341-5.
I17		57-64-7	99.8	39	60.5	99.5	1.55128	241	1.03419		陶素 P1-4	100μl,10mMol/L	C22H27N3O5	413.478	Physostigmine is a parasympathomimetic alkaloid, specifically, a reversible cholinesterase inhibitor. It occurs naturally in the Calabar bean.	Neuroscience	ChE	ChE inhibitor	1. Lim DK, et al. Pharmacol Biochem Behav. 1988 Nov;31(3):627-31.
L15		577-85-5	99.3	39.2	60.3	99.5	1.53827	242	1.02551		陶素 P1-4	100μl,10mMol/L	C15H10O3	238.245	3-Hydroxyflavone is a chemical compound. It is the backbone of all flavonols, a type of flavonoid. It is a synthetic compound, which is not found naturally in plants.	Others	Others	Others	1. Lau AJ, Chang TK. Pharmacol Res. 2015 Oct;100:64-72.
L14		57817-89-7	99.8	39	60.4	99.4	1.54872	243	1.03248		陶素 P1-4	100μl,10mMol/L	C38H60O18	804.88	A nantural,noncaloric sweetener with a potency 300 times more than that of regular sucrose. Exhibits transepithelial p-aminohippurate transport via organic anion transport system interference.	Immunology/Inflammation	TLR2	TLR inhibitor	1. Wang T, et al. Int Immunopharmacol. 2014 Sep;22(1):192-9.
A12		57-87-4	99.7	39	60.2	99.2	1.54359	244	1.02906		陶素 P1-4	100μl,10mMol/L	C28H44O	396.662	Extracted from Ganoderma lucidum cystocarp;Store the product in sealed, cool and dry condition.	Others	Others	Others	1. Haubrich BA, et al. J Lipid Res. 2015 Feb;56(2):331-41.
I04		57-88-5	99.7	39.1	60.3	99.4	1.5422	245	1.02813		陶素 P1-4	100μl,10mMol/L	C27H46O	386.65	Cholesterol is the major sterol in mammals, and its importance in fundamental cellular processes is becoming more appreciated.	Immunology/Inflammation	MRP1;ROR-alpha	MRP inhibitor	1. Wu Y, et al. Biochem Biophys Res Commun. 2015 Feb 20;457(4):614-20.
G05		58-08-2	99.7	39.6	59.3	98.9	1.49747	246	0.998316		陶素 P1-4	100μl,10mMol/L	C8H10N4O2	194.19	A methylxanthine naturally occurring in some beverages and also used as a pharmacological agent. Caffeine's most notable pharmacological effect is as a central nervous system stimulant, increasing alertness and producing agitation. It also relaxes SMOOTH MUSCLE, stimulates CARDIAC MUSCLE, stimulates DIURESIS, and appears to be useful in the treatment of some types of headache. Several cellular ac…	Metabolism; GPCR/G Protein	Adenosine receptor A;PDE	Adenosine receptor antagonist;PDE inhibitor	1. Daly JW, et al. Cell Mol Life Sci. 2007 Aug;64(16):2153-69.
B14		58-22-0	99.5	40.7	58.5	99.2	1.43735	247	0.958231		陶素 P1-4	100μl,10mMol/L	C19H28O2	288.42	Testosterone is a steroid hormone from the androgen group and is found in mammals, reptiles, birds, and other vertebrates.	Endocrinology/ Hormones	Androgens receptor	Androgen Receptor agonist	1. Omwancha J, Brown TR. Curr Opin Investig Drugs. 2006 Oct; 7(10):873-81.
E04		58546-56-8	99.8	38.2	60.8	99	1.59162	248	1.06108		陶素 P5-6	100μl,10mMol/L	C30H32O9	536.57	Schisantherin A is a dibenzocyclooctadiene lignan isolated from the fruit of Schisandra sphenanthera, has been used as an antitussive, tonic, and sedative agent. Extracted?from?Schisandra chinensis (Turcz.)Baill. seeds and stems;Store?the?product?in?sealed,?cool?and?dry?condition	Others	Others	Others	1. Zhou E, et al. Int Immunopharmacol. 2014 Sep;22(1):133-40.
F09		58-55-9	99.7	41.7	57.2	98.9	1.3717	249	0.914468		陶素 P1-4	100μl,10mMol/L	C7H8N4O2	180.16	Theophylline is a methylated xanthine derivative; competitive nonselective phosphodiesterase inhibitor and nonselective adenosine receptor antagonist.	Metabolism; GPCR/G Protein; Chromatin/Epigenetic	PDE;HDAC2; Adenosine receptor	PDE inhibitors;HDAC activator; Adenosine receptor antagonist	1. Philipp S, et al. Cardiovasc Res. 2006 May 1;70(2):308-14.
A22		585-99-9	99.4	39.8	59.4	99.2	1.49246	250	0.994975		陶素 P1-4	100μl,10mMol/L	C12H22O11	342.303	Melibiose is a reducing disaccharide formed by an alpha-1,6 linkage between galactose and glucose (D-Gal-α(1→6)-D-Glc).	Others	Others	Others	1. Hariharan P, Guan L. J Biol Chem. 2014 Nov 21;289(47):33012-9.
F06		58-64-0	99.8	39.5	59.3	98.8	1.50127	251	1.00084		陶素 P1-4	100μl,10mMol/L	C10H15N5O10P2	427.2	Adenosine 5'-(trihydrogen diphosphate). An adenine nucleotide containing two phosphate groups esterified to the sugar moiety at the 5'-position.	Others	Others	Others	1. Choi JH, et al. J Stroke Cerebrovasc Dis. 2014 Mar;23(3):e215-20.
E12		59-00-7	99.7	40.1	58.8	98.9	1.46633	252	0.977556		陶素 P1-4	100μl,10mMol/L	C10H7NO4	205.172	Xanthurenic acid, or xanthurenate, is a chemical shown to induce gametogenesis of Plasmodium falciparum, the parasite that causes malaria. It is found in the gut of the Anopheles mosquito. Xanthurenic acid is a metabolic intermediate that accumulates and is excreted by pyridoxine (vitamin B6) deficient animals after the ingestion of tryptophan.	Others	Others	Others	1. Haruki H, et al. J Biol Chem. 2015 Nov 12. pii: jbc.C115.680488.
I13		590-46-5	99.8	37.7	61.3	99	1.62599	253	1.084		陶素 P5-6	100μl,10mMol/L	C5H12ClNO2	153.61	Betaine hydrochloride is an acidic form of betaine, a vitamin-like substance found in grains and other foods; improves the amplification of DNA by reducing the formation of secondary structure in GC-rich regions.	Others	Glycine betaine-binding periplasmic protein,Circadian clock protein KaiB	Glycine betaine-binding periplasmic protein,Circadian clock protein KaiB	1. Lee I. Biochem Biophys Res Commun. 2015 Jan 9;456(2):621-5.
P08		5986-55-0	99.8	38.9	60.3	99.2	1.55013	254	1.03342		陶素 P1-4	100μl,10mMol/L	C15H26O	222.2	Extracted from Patchouli plants;Suitability:Ethanol and ethyl ether;Store the product in sealed,cool and dry condition	Others	Others	Others	1. Yu JL, et al. J Surg Res. 2015 Apr;194(2):537-43.
B16		59-92-7	99.6	39	60.1	99.1	1.54103	255	1.02735		陶素 P1-4	100μl,10mMol/L	C9H11NO4	197.19	L-DOPA is a natural form of DOPA used in the treatment of Parkinson&#39;s disease. L-DOPA&nbsp; is the precursor of dopamine and product of tyrosine hydroxylase.	Neuroscience	Dopamine receptor	Dopamine Receptor agonist	1. Onofrj M, et al. Expert Opin Investig Drugs. 2008 Jul; 17(7):1115-25.
J06		6024-85-7	99.8	39.5	59.8	99.3	1.51392	256	1.00928		陶素 P1-4	100μl,10mMol/L	C21H26ClNO4	391.89	Tetrahydropalmatine (THP) is an alkaloid found in several different plant species, mainly in the Corydalis genus (Yan Hu Suo), but also in other plants such as Stephania rotunda.	Others	Others	Others	1. Lee SJ, et al. Biochem Biophys Res Commun. 2014 Dec 12;455(3-4):147-52.
K19		60-27-5	99.7	40.1	58.7	98.8	1.46384	257	0.975894		陶素 P1-4	100μl,10mMol/L	C4H7N3O	113.12	Creatinine is a break-down product of creatine phosphate in muscle, and is usually produced at a fairly constant rate by the body.	Others	Others	Others	1. Allen PJ, et al. Neurosci Biobehav Rev, 2012, 36(5), 1442-1462.
I13		60-41-3	99.6	36.7	62.7	99.4	1.70845	258	1.13896		陶素 P1-4	100μl,10mMol/L	C21H22N2O2.0.5H2SO4	383.45	In smaller doses, strychnine functions as a stimulant and an athletic performance-enhancer. The most common source is from the seeds of the Strychnos nux-vomica tree.	Neuroscience	Glycine receptor;Neuronal AChR	AChR antagonist	1. Leccese AP, Quinton EE. Behav Neurosci. 1983 Apr;97(2):323-6.
H14		6078-17-7	99.7	42.1	57.2	99.3	1.35867	259	0.90578		陶素 P1-4	100μl,10mMol/L	C37H42Cl2N2O6	680.24	Berbamine dihydrochloride, a natural compound derived from the Berberis amurensis plant, has been shown to exhibit antitumor activity in several cancers.	Others	Others	Others	1. Jin X, Wu Y. Anat Rec (Hoboken). 2014 May;297(5):802-9.
J21		6080-33-7	99.7	39.1	60.3	99.4	1.5422	260	1.02813		陶素 P1-4	100μl,10mMol/L	C19H24ClNO4	365.85	Extracted from Sinomenium Acutum Rehderett Wilson;Store the product in sealed, cool and dry condition	Immunology/Inflammation	NF-κB	NF-κB inhibitor	1. Song L, et al. Biochem Biophys Res Commun. 2015 Aug 28;464(3):705-10.
M13		608-66-2	99.7	39	60.2	99.2	1.54359	261	1.02906		陶素 P1-4	100μl,10mMol/L	C6H14O6	182.17	Galactitol is a naturally occurring product of plants obtained following reduction of GALACTOSE. It appears as a white crystalline powder with a slight sweet taste. It may form in excess in the lens of the eye in GALACTOSEMIAS, a deficiency of GALACTOKINASE.	Others	Others	Others	1. Jeon BS, et al. Enzyme Microb Technol. 2013 Aug 15;53(3):143-51.
O09		61036-62-2	99.8	34.1	64.7	98.8	1.89736	262	1.26491		陶素 P5-6	100μl,10mMol/L	C77H77N5O31CI2R	1709.39	Teicoplanin is a semisynthetic glycopeptide antibiotic used in the prophylaxis and treatment of serious infections caused by Gram-positive bacteria, including Methicillin-resistant Staphylococcus aureus and Enterococcus faecalis.	Microbiology & Virology	Others	Antibacterial	1. Bereczki I, et al. Bioorg Med Chem Lett. 2014 Aug 1;24(15):3251-4.
F08		61-19-8	99.6	37.4	61.4	98.8	1.64171	263	1.09447		陶素 P1-4	100μl,10mMol/L	C10H14N5O7P	347.22	Adenine nucleotide containing one phosphate group esterified to the sugar moiety in the 2'-, 3'-, or 5'-position.	MAPK Signaling	5'-AMP-activated protein kinase	MAPK activator	1. Richter EA, et al. Ugeskr Laeger. 2006 Feb 27;168(9):896-900.
H15		61-25-6	99.6	36	63.3	99.3	1.75833	264	1.17222		陶素 P1-4	100μl,10mMol/L	C20H22ClNO4	375.85	Papaverine hydrochloride is a selective phosphodiesterase inhibitor for the PDE10A subtype found mainly in the striatum of the brain.	Metabolism	PDE	PDE inhibitor	1. Xin ZC, et al. Asian J Androl. 2003 Mar;5(1):15-8.
L04		61281-38-7	99.8	40.3	59.2	99.5	1.46898	265	0.979322		陶素 P1-4	100μl,10mMol/L	C24H32O6	416.51	Schisandrin A is a main effective components extracted from the oriental medicine Schisandra chinensis which is traditionally used to enhance mental and intellectual function.	Others	Others	Others	1. Wang CP, et al. J Physiol Biochem. 2014 Sep;70(3):735-47.
I09		6138-23-4	99.7	35.9	63.3	99.2	1.76323	266	1.17549		陶素 P5-6	100μl,10mMol/L	C12H26O13	378.33	Trehalose is a natural alpha-linked disaccharide formed by an α,α-1,1-glucoside bond between two α-glucose units.	Others	Others	Others	1. Sapir L, Harries D. J Phys Chem B. 2011 Feb 3;115(4):624-34.
M20		6138-41-6	99.7	40.5	59	99.5	1.45679	267	0.971193		陶素 P1-4	100μl,10mMol/L	C7H8ClNO2	173.6	Extracted from Trigonellafoenum-graecumL. seeds;Store the product in sealed, cool and dry condition.	Others	Others	Others	1. Zhang DF, et al. Asian Pac J Trop Med. 2015 Aug;8(8):651-4.
K06		6147-11-1	97.2	71.4	25.3	96.7	0.354342	268	0.236228		陶素 P5-6	100μl,10mMol/L	C24H26O6	410.46	Mangostin is a natural xanthonoid, a type of organic compound isolated from various parts of the mangosteen tree	Others	Others	Others	1. Jung HA, et al. J Agric Food Chem. 2006 Mar 22;54(6):2077-82.
K05		6151-40-2	99.7	39.8	59.4	99.2	1.49246	269	0.994975		陶素 P1-4	100μl,10mMol/L	C20H27ClN2O3	378.89	An optical isomer of quinine, extracted from the bark of the Cinchona tree and similar plant species. This alkaloid dampens the excitability of cardiac and skeletal muscles by blocking sodium and potassium currents across cellular membranes. It prolongs cellular action potential, and decreases automaticity. Quinidine also blocks muscarinic and alpha-adrenergic neurotransmission.	Membrane Transporter/Ion Channel	Potassium Channel ;Sodium channel	Potassium Channel inhibitor;Sodium Channel inhibitor	1. Stokoe KS, et al. J Physiol. 2007 Jan 1;578(Pt 1):69-84.
G14		61-54-1	99.5	41.4	57.5	98.9	1.38889	270	0.925926		陶素 P1-4	100μl,10mMol/L	C10H12N2	160.22	Tryptamine is a monoamine alkaloid found in plants, fungi, and animals. It contains an indole ring structure, and is structurally similar to the amino acid tryptophan, from which it derives its name. Tryptamine is found in trace amounts in the brains of mammals and is believed to play a role as a neuromodulator or neurotransmitter.	Metabolism	AADH	Dehydrogenase	1. Berman HM, et al. Nucleic Acids Res. 2000 Jan 1;28(1):235-42.
D13		6155-35-7	99.5	40.2	59.2	99.4	1.47264	271	0.981758		陶素 P5-6	100μl,10mMol/L	C6H14O6	182.17	Rhamnose (Rham) is a naturally occurring deoxy sugar. It can be classified as either a methyl-pentose or a 6-deoxy-hexose. Rhamnose occurs in nature in its L-form as L-rhamnose (6-deoxy-L-mannose).	Others	Others	Others	1. Pardo E, Orejas M. Microb Cell Fact. 2014 Nov 22;13:161.
B04		6160-12-9	99.4	39.6	59.3	98.9	1.49747	272	0.998316		陶素 P1-4	100μl,10mMol/L	C15H38N2O9S	422.54	Sparteine is a class 1a antiarrhythmic agent; a sodium channel blocker. It is an alkaloid and can be extracted from scotch broom. It is the predominant alkaloid in Lupinus mutabilis, and is thought to chelate the bivalents calcium and magnesium. It is not FDA approved for human use as an antiarrhythmic agent, and it is not included in the Vaughn Williams classification of antiarrhythmic drugs.	Metabolism	CYP2D	CYP inhibitor	1. Preissner S, et al. Nucleic Acids Res. 2010 Jan; 38(Database issue):D237-43.
C21		622-78-6	99.5	40.1	59	99.1	1.47132	273	0.980881		陶素 P1-4	100μl,10mMol/L	C8H7NS	149.216	It is an organic compound.	Others	Others	Others	1. Sehrawat A, Singh SV. Mol Carcinog. 2015 Apr 7.
O05		62-46-4	99.6	40.1	59.1	99.2	1.47382	274	0.982544		陶素 P1-4	100μl,10mMol/L	C8H13O2S2	205.31	Extracted from potato, spinach, broccoli, tomato, carrot,hepar;Store the product in sealed, cool and dry condition	Others	Others	Others	1. Tayebati SK, et al. Clin Exp Hypertens. 2015 Aug 19:1-9.
K16		62499-27-8	99.8	36.2	62.6	98.8	1.72928	275	1.15285		陶素 P1-4	100μl,10mMol/L	C13H18O7	286.28	Gastrodin, an anti-inflammatory polyphenol extracted from Chinese natural herbal Gastrodia elata Blume., benefits neurodegenerative diseases. Extracted from Orchids Gastrodia; Suitability:Water,methanol,ethanol;Store the product in sealed,cool and dry condition	Others	Others	Others	1. Wang X, Tan Y, Zhang F. Neurosci Lett. 2015 May 6;594:40-5.
C04		627-77-0	99.5	38.6	60.5	99.1	1.56736	276	1.04491		陶素 P1-4	100μl,10mMol/L	C6H13N3O3	175.189	The organic compound citrulline is an α-amino acid. Its name is derived from citrullus, the Latin word for watermelon, from which it was first isolated in 1914 by Koga & Odake.	Others	Others	Others	1. Cusumano ZT, Caparon MG. J Bacteriol. 2015 Apr;197(7):1288-96.
M04		63223-86-9	99.8	39.3	60.1	99.4	1.52926	277	1.01951		陶素 P5-6	100μl,10mMol/L	C36H62O9	638.87	Ginsenoside Rg1, one of the main constituents of Panax ginseng, exhibits anti-inflammatory effect. Extracted from Panax ginseng C.A.Mey.;Suitability:Water,methanol,ethanol;Store the product in sealed,cool and dry condition	Others	Others	Others	1. Luo SL, et al. Lett Appl Microbiol. 2015 Jan;60(1):72-8.
L10		632-85-9	99.8	51.9	45.4	97.3	0.874759	278	0.583173		陶素 P1-4	100μl,10mMol/L	C16H12O5	284.26	Wogonin is a cell-permeable and orally available flavonoid that displays anti-inflammatory and anticancer properties.	Others	Others	Others	1. Zhao Y, et al. Mol Carcinog. 2015 Jun;54 Suppl 1:E81-93.
E07		635-65-4	99.8	40.1	59.3	99.4	1.4788	279	0.985869		陶素 P5-6	100μl,10mMol/L	C33H36N4O6	584.678	Extracted from bezoar;Store the product in sealed, cool and dry condition.	Others	Others	Others	1. Wagner KH, et al. Clin Sci (Lond). 2015 Jul;129(1):1-25.
B07		6381-77-7	99.6	40.1	59.1	99.2	1.47382	280	0.982544		陶素 P1-4	100μl,10mMol/L	C6H7NaO6	198.11	Almost odorless fluffy, white to off-white crystalline powder. Used as an antioxidant and preservative.	Immunology/Inflammation	Antioxidant	ROS inhibitor	1. Karpińska-Tymoszczyk M. J Food Sci Technol. 2013 Jun;50(3):443-54.
E13		64-04-0	99.5	79.1	19.9	99	0.25158	281	0.16772		陶素 P5-6	100μl,10mMol/L	C8H11N	121.18	Phenylethylamine functions as a monoaminergic neuromodulator and, to a lesser extent, a neurotransmitter in the human central nervous system.	Others	Others	Others	1. Le Roux G, et al. Drug Alcohol Depend. 2015 Sep 1;154:46-53.
L19		642-71-7	99.9	40.7	58.2	98.9	1.42998	282	0.953317		陶素 P1-4	100μl,10mMol/L	C9H12O4	184.194	N/A	Others	Others	Others	1. Parmar VS, et al. Acta Chem Scand. 1996 Jun;50(6):558-60.
H05		64-72-2	99.6	40.6	58.5	99.1	1.44089	283	0.960591		陶素 P1-4	100μl,10mMol/L	C22H23ClN2O8.HCl	515.35	Chlortetracycline hydrochloride is the first identified tetracycline antibiotic.	Microbiology & Virology	30S ribosomal protein	Antibiotic	1. Chopra I, et al. J Antimicrob ChemOthers, 1992, 29(3), 245-277.
K13		64-86-8	95.1	66.3	30.4	96.7	0.458522	284	0.305681		陶素 P1-4	100μl,10mMol/L	C22H25NO6	399.44	Colchicine is a tubulin inhibitor, it blocks polymerization of microtubules by binding to tubulin (IC50 = 3.2 μM).	Cell Cycle/Checkpoint	Tubulin beta chain	Microtubule Associated inhibitor	1. Yee KW, et al. Clin Cancer Res. 2005 Sep 15;11(18):6615-24.
D09		65-23-6	99.7	38.8	59.9	98.7	1.54381	285	1.02921		陶素 P1-4	100μl,10mMol/L	C8H11NO3	169.18	Pyridoxine is the 4-methanol form of vitamin B6 and is converted to pyridoxal 5-phosphate in the body. Although pyridoxine and vitamin B6 are still frequently used as synonyms, especially by medical researchers, this practice is erroneous and sometimes misleading.	Cell Cycle/Checkpoint	PLK	PLK	1. Adams JB, et al. J Altern Complement Med. 2006 Jan-Feb;12(1):59-63.
H19		652-37-9	99.6	39.3	59.8	99.1	1.52163	286	1.01442		陶素 P1-4	100μl,10mMol/L	C9H10N4O4	238.2	Theophylline-7-acetic acid is a stimulant drug of the xanthine chemical class. It acts as an adenosine receptor antagonist. It is combined with diphenhydramine in the pharmaceutical preparation etanautine to help offset its stimulant effects	Others	Others	Others	1. Voynikov Y, et al. Bioorg Med Chem Lett. 2014 Jul 15; 24(14):3043-5.
B13		6533-68-2	99.6	40.9	58.2	99.1	1.42298	287	0.948655		陶素 P1-4	100μl,10mMol/L	C17H28BrNO7	438.31	An alkaloid from SOLANACEAE, especially DATURA and SCOPOLIA. Scopolamine and its quaternary derivatives act as antimuscarinics like ATROPINE, but may have more central nervous system effects. Among the many uses are as an anesthetic premedication, in URINARY INCONTINENCE, in MOTION SICKNESS, as an antispasmodic, and as a mydriatic and cycloplegic.	Neuroscience	Muscarinic AChR	AChR antagonist	1. Murasaki O, et al. J Pharmacol Exp Ther. 2003 Dec;307(3):995-1000.
J13		6559-91-7	93.2	64.8	30.7	95.5	0.473765	288	0.315844		陶素 P1-4	100μl,10mMol/L	C21H20O8	400.38	4'-demethylepipodophyllotoxin is a key intermediate compounds for the preparation of podophyllotoxin-type anti-cancer drugs.	DNA Damage/DNA Repair	Topoisomerase II	Topoisomerase inhibitor	1. Xiao L, et al. Eur J Med Chem. 2014 Jun 10;80:267-77.
F11		65710-07-8	99.8	37.3	61.4	98.7	1.64611	289	1.09741		陶素 P1-4	100μl,10mMol/L	C21H43N5O15S	637.66	Apramycin sulfate is an aminoglycoside antibiotic mproduced by a strain of Streptomyces tenebrarius, used in veterinary practice.	Microbiology & Virology	16S rRNA	Antibiotic	1. Woodcock J, et al. EMBO J. 1991 Oct; 10(10):3099-103.
I20		661-19-8	99.7	40	59.2	99.2	1.48	290	0.986667		陶素 P1-4	100μl,10mMol/L	C22H46O	326.6	1-Docosanol is a saturated fatty alcohol used traditionally as an emollient, emulsifier, and thickener in cosmetics, and nutritional supplement; inhibitor of lipid-enveloped viruses including herpes simplex.	Microbiology & Virology	GP350, GP340	Antibiotic	1. Leung DT, Sacks SL. Expert Opin PharmacOthers. 2004 Dec;5(12):2567-71.
B11		66170-10-3	99.6	40.7	58.3	99	1.43243	291	0.954955		陶素 P1-4	100μl,10mMol/L	C6H6Na3O9P	322.05	L-Ascorbicacid, 2-(dihydrogen phosphate), sodium salt (1:3) can be used as antioxidant.	Vitamin	VC	VC	1. Ares AM, et al. J Chromatogr A. 2013 Oct 25;1313:78-95.
J13		66-81-9	99.6	52.1	47.2	99.3	0.90595	292	0.603967		陶素 P5-6	100μl,10mMol/L	C15H23NO4	281.35	Actidione(Cycloheximide) is an inhibitor of protein biosynthesis in eukaryotic organisms, with IC50 of 532.5 nM.	Microbiology & Virology	Others	Antifungal	1. Watanabe-Asano T, et al. Biochem Biophys Res Commun. 2014 Mar 7;445(2):334-9.
P13		66-84-2	99.7	36.6	62.9	99.5	1.71858	293	1.14572		陶素 P1-4	100μl,10mMol/L	C6H13NO5.HCl	215.63	Glucosamine (hydrochloride) is a natural product.	Others	Others	Others	1. Jamialahmadi K, et al. Environ Toxicol Pharmacol. 2014 Jul;38(1):212-9.
N10		66-97-7	99.6	41.1	58.3	99.4	1.41849	294	0.945661		陶素 P1-4	100μl,10mMol/L	C11H6O3	186.17	Psoralen is used as photochemical probe in studies of DNA mutation and repair mechanisms. Causes photosensitization in human.	Others	Others	Others	1. Yang L, Sun X, Geng X. Pak J Pharm Sci. 2015 Mar;28(2 Suppl):667-70.
I22		67-03-8	99.8	40.8	58.7	99.5	1.43873	295	0.95915		陶素 P1-4	100μl,10mMol/L	C12H18Cl2N4OS	337.27	Thiamine or vitamin B1 is a water-soluble vitamin of the B complex, its phosphate derivatives are involved in many cellular processes. Thiamine deficiency results in amyloid precursor protein immunoreactivity accumulated in swollen neurites within, or around lesions in rats, or in abnormal clusters in mice.	Vitamin	VB1	VB	1. Ahn IP, et al. Plant Physiol, 2005, 138(3), 1505-1515.
K09		6805-41-0	99.9	36.8	62.4	99.2	1.69565	296	1.13043		陶素 P1-4	100μl,10mMol/L	C55H86O24	1131.28	Pentacyclic triterpene saponins, biosynthesized from protoaescigenin and barringtogenol, occurring in the seeds of AESCULUS. It inhibits edema formation and decreases vascular fragility.	Others	Others	Others	1. Yu Z, Su P. Pharmazie. 2013 Jun;68(6):428-30.
B09		68-26-8	99.5	41.3	57.9	99.2	1.40194	297	0.934625		陶素 P5-6	100μl,10mMol/L	C20H30O	286.45	Retinol and derivatives of retinol that play an essential role in metabolic functioning of the retina, the growth of and differentiation of epithelial tissue, the growth of bone, reproduction, and the immune response. Dietary vitamin A is derived from a variety of CAROTENOIDS found in plants. It is enriched in the liver, egg yolks, and the fat component of dairy products.	Vitamin	Retinol-binding protein	VA	1. Muniz A, et al. Biochemistry. 2006 Oct 10;45(40):12265-73.
F12		68-41-7	99.6	37.2	61.7	98.9	1.6586	298	1.10573		陶素 P1-4	100μl,10mMol/L	C3H6N2O2	102.094	D-Cycloserine is an analog of the amino acid D-alanine.	Microbiology & Virology	D-alanine--D-alanine ligase A	Antibiotic	1. Noda M, et al. J Biol Chem. 2004 Oct 29; 279(44): 46143-52.
F20		6893-02-3	99.6	39.4	59.8	99.2	1.51777	299	1.01184		陶素 P1-4	100μl,10mMol/L	C15H12I3NO4	650.97	Liothyronine is a T3 thyroid hormone normally synthesized and secreted by the thyroid gland in much smaller quantities than thyroxine (T4). Most T3 is derived from peripheral monodeiodination of T4 at the 5' position of the outer ring of the iodothyronine nucleus. The hormone finally delivered and used by the tissues is mainly T3.	Endocrinology/ Hormones	Thyroid hormone receptor	Thyroid hormone receptor agonist	1. Jiang W, et al. J Endocrinol. 2004 Aug; 182(2):295-302.
D12		68-96-2	99.7	38.7	60.2	98.9	1.55556	300	1.03704		陶素 P1-4	100μl,10mMol/L	C21H30O3	330.47	17-Hydroxyprogesterone (17-OHP) is an endogenous progestogen as well as chemical intermediate in the biosynthesis of other steroid hormones, including the corticosteroids and the androgens and the estrogens.	Endocrinology/ Hormones	Estrogen/Progestogen receptor agonist	Estrogen/Progestogen Receptor agonist	1. Boonyaratanakornkit V, et al. Mol Endocrinol. 2007 Feb;21(2):359-75.
K15		6899-04-3	99.8	38.5	59.9	98.4	1.55584	301	1.03723		陶素 P1-4	100μl,10mMol/L	C5H10N2O3	146.15	A non-essential amino acid present abundantly throughout the body and is involved in many metabolic processes. It is synthesized from glutamic acid and ammonia. It is the principal carrier of nitrogen in the body and is an important energy source for many cells.	Amino Acids & Building Blocks	Amino Acids and Derivatives	Amino Acids and Derivatives	1. Mong JA, Blutstein T. Neuroscience. 2006; 138(3):967-75.
C03		6902-91-6	99.8	39.7	59.5	99.2	1.49874	302	0.99916		陶素 P5-6	100μl,10mMol/L	C15H22O	218.17	Extracted from Curcuma,Curcuma aromatica;Store the product in sealed,cool and dry condition	Others	Others	Others	1. Xie XH, et al. Exp Ther Med. 2014 Nov;8(5):1611-1615.
H06		69558-55-0	99.7	41.4	57.4	98.8	1.38647	303	0.924316		陶素 P1-4	100μl,10mMol/L	C30H49N9O9	679.56	Synthetic pentapeptide corresponding to the amino acids 32-36 of thymopoietin and exhibiting the full biological activity of the natural hormone. THYMOPENTIN is an immunomodulator which has been studied for possible use in the treatment of rheumatoid arthritis, AIDS, and other primary immunodeficiencies.	Endocrinology/ Hormones	Estrogen/Progestogen receptor	Estrogen/Progestogen Receptor agonist	1. Zhu MX, et al. Exp Cell Res. 2015 Feb 15;331(2):387-98.
M08		69659-80-9	99	65.1	33.6	98.7	0.516129	304	0.344086		陶素 P5-6	100μl,10mMol/L	C19H17O6S.Na	396.39	Extracted from Savia miltiorrhiza;Suitability:Water;Store the product in sealed,cool and dry condition	Others	Others	Others	1. Weng YS, et al. Am J Chin Med. 2015 Nov 30:1550089.
O17		69-79-4	99.7	38.5	60.5	99	1.57143	305	1.04762		陶素 P1-4	100μl,10mMol/L	C12H22O11	342.3	A dextrodisaccharide from malt and starch. It is used as a sweetening agent and fermentable intermediate in brewing.	Others	Others	Others	N/A
H13		6990-06-3	99.6	44.3	55.1	99.4	1.24379	306	0.829195		陶素 P5-6	100μl,10mMol/L	C31H48O6	516.725	An antibiotic isolated from the fermentation broth of Fusidium coccineum. (From Merck Index, 11th ed) It acts by inhibiting translocation during protein synthesis.	Microbiology & Virology	EEFG;CAT	Antibiotic	1. Day PJ, et al. Biochemistry. 1995 May 16;34(19):6416-22.
G16		69-93-2	99.5	42.1	56.9	99	1.35154	307	0.901029		陶素 P1-4	100μl,10mMol/L	C5H4N4O3	168.11	An oxidation product, via XANTHINE OXIDASE, of oxypurines such as XANTHINE and HYPOXANTHINE. It is the final oxidation product of purine catabolism in humans and primates, whereas in most other mammals URATE OXIDASE further oxidizes it to ALLANTOIN.	Enzyme	Glycogen phosphorylase	Phosphorylase	1. Livingston JR, et al. J Obstet Gynaecol Can. 2014 Oct;36(10):870-7.
F13		70-18-8	99.7	38.5	60.5	99	1.57143	308	1.04762		陶素 P1-4	100μl,10mMol/L	C10H17N3O6S	307.33	A tripeptide with many roles in cells. It conjugates to drugs to make them more soluble for excretion, is a cofactor for some enzymes, is involved in protein disulfide bond rearrangement and reduces peroxides.	Metabolism	Glutathione reductase	Glutathione reductase	1. Messarah M, et al. C R Biol. 2007 Feb; 330(2):107-12.
I10		70-26-8	99.7	40.4	58.9	99.3	1.45792	309	0.971947		陶素 P1-4	100μl,10mMol/L	C5H12N2O2	132.16	L-ornithine has an antifatigue effect in increasing the efficiency of energy consumption and promoting the excretion of ammonia.	Amino Acids & Building Blocks	Ornithine aminotransferase, Ornithine carbamoyltransferase, Arginase-1, Ornithine decarboxylase antizyme 1, Arginase-2	Amino Acids and Derivatives	1. Kristiansen RG, et al. Am J Physiol Gastrointest Liver Physiol. 2014 Nov 15;307(10):G1024-31.
A15		70553-76-3	99.5	40.1	55.4	95.5	1.38155	310	0.921031		陶素 P1-4	100μl,10mMol/L	C37H42N2O6	610.75	A kind of alkaloid, extract from the kudzu root of menispermaceae plants	Others	Others	Others	1. Liu QN, et al. Am J Chin Med. 2010;38(1):37-49.
O12		70674-90-7	99.9	37.3	61.9	99.2	1.65952	311	1.10634		陶素 P5-6	100μl,10mMol/L	C21H26N2O6S	434.51	Catharanthine inhibits nicotinic receptor mediated diaphragm contractions.	Neuroscience	Nicotinic AChR	AChR antagonist	1. Pereira DM, et al. Phytomedicine, 2010, 17(8-9), 646-652.
E08		71-44-3	99.7	39.8	58.4	98.2	1.46734	312	0.978224		陶素 P1-4	100μl,10mMol/L	C10H26N4	202.346	A biogenic polyamine formed from spermidine. It is found in a wide variety of organisms and tissues and is an essential growth factor in some bacteria. It is found as a polycation at all pH values. Spermine is associated with nucleic acids, particularly in viruses, and is thought to stabilize the helical structure.	Others	Others	Others	1. Elustondo PA, et al. Biochim Biophys Acta. 2015 Feb;1847(2):231-40.
B20		71751-41-2	99.6	39	60	99	1.53846	313	1.02564		陶素 P1-4	100μl,10mMol/L	C48H72O14	873.09	Avermectin B1 (Abamectin) is a widely used insecticide and anthelmintic.	Microbiology & Virology	Antiparasitic	Antiparasitic	1. Mogg TD, et al. Aust Vet J. 1990 Nov;67(11):399-401.
K18		73-03-0	100	38	60.7	98.7	1.59737	314	1.06491		陶素 P1-4	100μl,10mMol/L	C10H13N5O3	251.24	Cordycepin is a purine nucleoside antimetabolite and antibiotic isolated from the fungus Cordyceps militaris with potential antineoplastic activity. Extracted?from?Cordyceps;Store?the?product?in?sealed,?cool?and?dry?condition	Immunology/Inflammation	TNF-alpha	TNF-alpha inhibitor	1. Yang J, et al. Int J Immunopathol Pharmacol. 2015 Sep;28(3):296-307.
G09		73-22-3	99.7	39.4	59.7	99.1	1.51523	315	1.01015		陶素 P1-4	100μl,10mMol/L	C11H12N2O2	204.23	An essential amino acid that is necessary for normal growth in infants and for NITROGEN balance in adults. It is a precursor of INDOLE ALKALOIDS in plants. It is a precursor of SEROTONIN (hence its use as an antidepressant and sleep aid). It can be a precursor to NIACIN, albeit inefficiently, in mammals.	Amino Acids & Building Blocks	Amino Acids and Derivatives	Amino Acids and Derivatives	1. Tsuchiya W, et al. Nucleic Acids Symp Ser (Oxf). 2004;(48):185-6.
I11		73-24-5	99.9	40.3	59.1	99.4	1.4665	316	0.977667		陶素 P1-4	100μl,10mMol/L	C5H5N5	135.13	Adenine is a purine derivative and a nucleobase with a variety of roles in biochemistry. Adenine is a purine derivative and a nucleobase with a variety of roles in biochemistry including cellular respiration, in the form of both the energy-rich adenosine triphosphate (ATP) and the cofactors nicotinamide adenine dinucleotide (NAD) and flavin adenine dinucleotide (FAD), and protein synthesis, as a …	DNA Damage/DNA Repair	Adenine phosphoribosyltransferase	Nucleoside Antimetabolite/Analogue	1. Barrett C, et al. Assay Drug Dev Technol. 2006 Dec;4(6):661-9.
P20		7432-28-2	99.6	40.3	58.9	99.2	1.46154	317	0.974359		陶素 P1-4	100μl,10mMol/L	C24H32O7	432.51	Schisandrin has various therapeutic effects on a range of medical conditions such as anti-asthmatic, anti-cancer, and anti-inflammatory effects.	Others	Others	Others	1. Guo CX, et al. Pharmazie. 2015 Jan;70(1):29-32.
P07		7585-39-9	99.7	40.9	58.5	99.4	1.43032	318	0.953545		陶素 P1-4	100μl,10mMol/L	C42H70O35	1135.01	Cyclodextrins are produced from starch by means of enzymatic conversion. They are used in food, pharmaceutical,[1] drug delivery,[2] and chemical industries, as well as agriculture and environmental engineering.	Others	Others	Others	1. Vecsernyés M, et al. Arch Med Res. 2014 Nov;45(8):711-29.
M05		76-22-2	99.8	41.8	57.8	99.6	1.38278	319	0.92185		陶素 P1-4	100μl,10mMol/L	C10H16O	152.238	Camphor is a bicyclic monoterpene ketone found widely in plants, especially CINNAMOMUM CAMPHORA. It is used topically as a skin antipruritic and as an anti-infective agent.	Others	Others	Others	1. Willetts A, Kelly DR. Microbiology. 2014 Aug;160(Pt 8):1783-94.
E05		76-49-3	99.8	39.4	59.3	98.7	1.50508	320	1.00338		陶素 P1-4	100μl,10mMol/L	C12H20O2	196.29	Bornyl acetate is the main volatile constituent in numerous conifer oils and some Chinese traditional herbs, which has displayed an anti-inflammatory effect before.	Immunology/Inflammation	IL receptor	IL inhibitor	1. Yang H, et al. IUBMB Life. 2014 Dec;66(12):854-9.
M06		76494-51-4	99.6	38.8	59.8	98.6	1.54124	321	1.02749		陶素 P1-4	100μl,10mMol/L	C8H12N2.HCl.2H2O	172.66	Ligustrazine (hydrochloride) is a natural product.	Others	Others	Others	1. Gao HJ, et al. Neural Regen Res. 2015 May;10(5):832-40.
B10		76822-21-4	99.7	39.7	59.6	99.3	1.50126	322	1.00084		陶素 P5-6	100μl,10mMol/L	C9H10O5	198.17	Danshensu, an active ingredient of Salvia miltiorrhiza, shows wide cardiovascular benefit.	Others	Others	Others	1. YG Cao, et al.Br J Pharmacol. 2009 Jun; 157(3): 482–490.
A17		77-54-3	99.5	40.8	58.1	98.9	1.42402	323	0.949346		陶素 P1-4	100μl,10mMol/L	C17H28O2	264.412	The fungal transformation of cedryl acetate was investigated for the first time by using Cunninghamella elegans.	Others	Others	Others	1. Sultan S, et al. Eur J Med Chem. 2013 Apr;62:764-70.
L13		77-95-2	99.7	38.7	60.6	99.3	1.56589	324	1.04393		陶素 P5-6	100μl,10mMol/L	C7H12O6	192.17	Extracted from Cinchona bark;Store the product in sealed,cool and dry condition	Others	Others	Others	1. Lee SY, et al. Bioorg Med Chem Lett. 2013 Apr 1;23(7):2140-4.
C04		78214-33-2	99.5	38.3	61	99.3	1.59269	325	1.06179		陶素 P5-6	100μl,10mMol/L	C36H62O8	622.87	Ginsenoside Rh2, an extract of red Panax ginseng, is a potent anti-inflammatory and anticancer drug. Extracted from Panax ginseng C. A. Mey.;Store the product in sealed,cool and dry condition	Tyrosine Kinase/Adaptors	EGFR	EGFR inhibitor	1. Zhang H, et al. Int J Clin Exp Pathol. 2015 May 1;8(5):4444-56.
E09		78432-77-6	98.7	76.1	22.5	98.6	0.295664	326	0.197109		陶素 P5-6	100μl,10mMol/L	C45H49NO13	811.87	Extracted from Taxus brevifolia barks;Store the product in sealed, cool and dry condition.	Others	Others	Others	1. Grobosch T, et al. J Anal Toxicol. 2012 Jan-Feb;36(1):36-43.
K07		79-61-8	99.7	40.2	59	99.2	1.46766	327	0.978441		陶素 P1-4	100μl,10mMol/L	C23H28Cl2O5	455.4	It belongs to organophosphate compounds, used as a kind of common environmental health insecticide.	Neuroscience	AChE	AChE inhibitor	1. JEANDIDIER P. Ann Med Nancy. 1964 Aug-Sep;42:1062-5.
J18		80418-24-2	99.6	41.6	57.6	99.2	1.38462	328	0.923077		陶素 P1-4	100μl,10mMol/L	C47H80O18	933.13	Notoginsenoside R1 has been shown to exhibit antooxidant,anti-inflammatory,antiapoptotic,and immune-stimulatory properties.	MAPK Signaling	ERK1/2	ERK inhibitor	1. Xu Y, et al. Am J Chin Med. 2014;42(4):799-816.
D18		80-92-2	99.6	40.5	58.3	98.8	1.43951	329	0.959671		陶素 P1-4	100μl,10mMol/L	C21H36O2	320.52	An inactive metabolite of PROGESTERONE by reduction at C5, C3, and C20 position. Pregnanediol has two hydroxyl groups, at 3-alpha and 20-alpha. It is detectable in URINE after OVULATION and is found in great quantities in the pregnancy urine.	Endocrinology/ Hormones	Estrogen receptor	Estrogen/Progestogen Receptor agonist	1. Blackwell LF, et al. Hum Reprod. 2013 Dec;28(12):3306-15.
P21		80-97-7	99.8	41.9	57.4	99.3	1.36993	330	0.913286		陶素 P1-4	100μl,10mMol/L	C27H48O	388.683	Dihydrocholesterol is a cholesterol derivative found in human feces, gallstones, eggs, and other biological matter.	Others	Others	Others	1. Wang X, et al. Atherosclerosis. 2015 Sep;242(1):77-86.
E07		81-13-0	99.7	40.6	58.1	98.7	1.43103	331	0.954023		陶素 P1-4	100μl,10mMol/L	C9H19NO4	205.25	Panthenol (pantothenol) is the alcohol analog of pantothenic acid (vitamin B5), and is thus a provitamin of B5.	Vitamin	VB5	VB	1. Ebner F, et al. Am J Clin Dermatol. 2002; 3(6):427-33.
G07		81-23-2	99.6	39	59.5	98.5	1.52564	332	1.01709		陶素 P1-4	100μl,10mMol/L	C24H34O5	402.52	Dehydrocholic acid is a synthetic bile acid, manufactured by the oxidation of cholic acid.	Metabolism	Others	Lipid	1. Mohamed AA, Matijević E. J Colloid Interface Sci. 2012 Feb 15;368(1):625-8.
E04		81-25-4	99.8	37.9	60.7	98.6	1.60158	333	1.06772		陶素 P1-4	100μl,10mMol/L	C24H40O5	408.583	ApplicationNon-denaturing ionic detergent used for extraction of membrane proteins. ActionsBile AcidPackaging1 kg in poly bottle25,100,500 g in poly bottle	Others	Others	Others	1. Wu Y, et al. J Biomed Nanotechnol. 2015 Jul;11(7):1247-60.
D05		81-27-6	99.4	39.7	59.4	99.1	1.49622	334	0.997481		陶素 P1-4	100μl,10mMol/L	C42H38O20	862.74	Sennoside A, a kind of irritant laxative isolated from rhei rhizome, causes purgative actions in the intestine.	Metabolism	MAO	MAO inhibitor	1. Hiraoka A, et al. Chem Pharm Bull, 1989, 37(10), 2744-2746.
D14		82-02-0	99.8	39.8	58.4	98.2	1.46734	335	0.978224		陶素 P1-4	100μl,10mMol/L	C14H12O5	260.25	A vasodilator that also has bronchodilatory action. It has been employed in the treatment of angina pectoris, in the treatment of asthma, and in conjunction with ultraviolet light A, has been tried in the treatment of vitiligo. (From Martindale, The Extra Pharmacopoeia, 30th ed, p1024)	Others	Others	Others	1. Vrzal R, et al. PLoS One. 2013 Sep 19;8(9):e74917.
B03		82508-31-4	92	62	35.8	97.8	0.577419	336	0.384946		陶素 P5-6	100μl,10mMol/L	C23H28O8	432.18	Extracted from Pseudolarix kaempferi Gord. dry root barks or barks near the root;Store the product in sealed, cool and dry condition	MAPK Signaling	p38	p38 MAPK inhibitor	1. Li T, et al. Life Sci. 2015 Jan 15;121:88-96.
I03		82854-37-3	99.6	40.1	58.8	98.9	1.46633	337	0.977556		陶素 P5-6	100μl,10mMol/L	C35H46O20	786.73	Echinacoside is a natural polyphenolic compound, has various kinds of pharmacological activities, such as antioxidative, anti-inflammatory, neuroprotective, hepatoprotective, nitric oxide radical-scavenging and vasodilative ones	Others	Others	Others	1. Zhang D, et al. Int J Biol Macromol. 2014 Sep 2;72C:243-253.
P09		83-44-3	99.5	38.1	61	99.1	1.60105	338	1.06737		陶素 P1-4	100μl,10mMol/L	C24H40O4	392.57	Extracted from Pig bile; Suitability:Ethanol,ether,three oxygen methane,acetone,acetic acid,alkali hydroxide and alkali carbonate solution;Store the product in sealed,cool and dry condition	Others	Others	Others	1. Walker P, Lee D. J Cosmet Dermatol. 2015 Mar;14(1):33-9.
P18		83-48-7	99.9	39.3	59.8	99.1	1.52163	339	1.01442		陶素 P1-4	100μl,10mMol/L	C29H48O	412.69	Extracted from Glycine max(L.)Merr.;Suitability:Chloroform,benzene,ethyl acetate,pyridine,ethanol,acetone;Store the product in sealed,cool and dry condition	Others	Others	Others	1. Kim YS, et al. BMB Rep. 2014 Aug;47(8):433-8.
G18		83-67-0	99.6	39.6	59.3	98.9	1.49747	340	0.998316		陶素 P1-4	100μl,10mMol/L	C7H8N4O2	180.16	3,7-Dimethylxanthine. The principle alkaloid in Theobroma cacao (the cacao bean) and other plants. A xanthine alkaloid that is used as a bronchodilator and as a vasodilator. It has a weaker diuretic activity than THEOPHYLLINE and is also a less powerful stimulant of smooth muscle. It has practically no stimulant effect on the central nervous system. It was formerly used as a diuretic and in the t…	Metabolism; GPCR/G Protein	Adenosine receptor ;PDE	Adenosine receptor antagonist;PDE inhibitor	1. Chou CC, Vickroy TW. Am J Vet Res. 2003 Feb;64(2):216-24.
A14		83-72-7	99.6	38.2	61.2	99.4	1.60209	341	1.06806		陶素 P1-4	100μl,10mMol/L	C10H6O3	174.158	Lawsone (2-hydroxy-1,4-naphthoquinone), also known as hennotannic acid, is a red-orange dye present in the leaves of the henna plant (Lawsonia inermis) as well as in the flower of water hyacinth (Eichhornia crassipes).	Others	Others	Others	1. Munt DJ, et al. AAPS PharmSciTech. 2015 Dec;16(6):1425-33.
N17		83-79-4	95	63.8	34.2	98	0.53605	342	0.357367		陶素 P1-4	100μl,10mMol/L	C23H22O6	394.428	Rotenone is an odorless, colorless, crystalline ketonic chemical compound used as a broad-spectrum insecticide, piscicide, and pesticide. It occurs naturally in the seeds and stems of several plants, such as the jicama vine plant, and the roots of several members of Fabaceae. It was the first described member of the family of chemical compounds known as rotenoids.	Apoptosis	p53;NAPDH	p53 activator	1. Feng Y, et al. J Neurochem. 2015 Aug;134(4):668-76.
E09		83-86-3	99.7	38.4	60.3	98.7	1.57031	343	1.04688		陶素 P1-4	100μl,10mMol/L	C6H18O24P6	660.04	Extracted from Plant seeds;Suitability:Water,ethanol and acetone;Store the product in sealed,cool and dry condition	Others	Others	Others	1. Lv Y, et al. Neurosci Lett. 2015 Jun 15;597:132-6.
D06		83-88-5	99.8	38.4	59.8	98.2	1.55729	344	1.03819		陶素 P1-4	100μl,10mMol/L	C17H20N4O6	376.37	Nutritional factor found in milk, eggs, malted barley, liver, kidney, heart, and leafy vegetables. The richest natural source is yeast. It occurs in the free form only in the retina of the eye, in whey, and in urine; its principal forms in tissues and cells are as FLAVIN MONONUCLEOTIDE and FLAVIN-ADENINE DINUCLEOTIDE.	Vitamin	VB2	VB	1. Solovieva IM, et al. FEMS Microbiol Lett. 2005 Feb 1;243(1):51-8.
E11		84-80-0	99.8	39.4	59.7	99.1	1.51523	345	1.01015		陶素 P1-4	100μl,10mMol/L	C31H46O2	450.711	A family of phylloquinones that contains a ring of 2-methyl-1,4-naphthoquinone and an isoprenoid side chain. Members of this group of vitamin K 1 have only one double bond on the proximal isoprene unit. Rich sources of vitamin K 1 include green plants, algae, and photosynthetic bacteria. Vitamin K1 has antihemorrhagic and prothrombogenic activity.	Others	Osteocalcin;GGCX	Others	1. Morris DP, et al. J Biol Chem. 1993 Apr 25;268(12):8735-42.
J10		860-79-7	99.8	38.9	60.4	99.3	1.5527	346	1.03513		陶素 P1-4	100μl,10mMol/L	C26H46N2O	402.66	Extracted from Buxus microphylla;Suitability:Chloroform,methanol and ethanol;Store the product in sealed,cool and dry condition	Others	Others	Others	1. Hu D, et al. Eur J Pharmacol, 2007, 569(1-2), 103-109.
A08		86-51-1	99.4	40.9	58.4	99.3	1.42787	347	0.951915		陶素 P1-4	100μl,10mMol/L	C9H10O3	166.178	Veratraldehyde is an organic compound that is widely used as a flavorant and odorant. The compound is structurally related to benzaldehyde.	Others	Others	Others	1. Peralta MA, et al. Acta Crystallogr C. 2007 Jan;63(Pt 1):o68-72.
O21		87-72-9	99.7	39.9	59.7	99.6	1.49624	348	0.997494		陶素 P1-4	100μl,10mMol/L	C5H10O5	150.13	Arabinose is an aldopentose – a monosaccharide containing five carbon atoms, and including an aldehyde (CHO) functional group.	Others	Others	Others	1. Rodrigues Borges M, Balaban Rde C. J Biotechnol. 2014 Dec 20;192 Pt A:42-9.
A10		87-79-6	99.6	40.8	58.4	99.2	1.43137	349	0.954248		陶素 P1-4	100μl,10mMol/L	C6H12O6	180.159	Sorbose is a ketose belonging to the group of sugars known as monosaccharides. It has a sweetness that is equivalent to sucrose (table sugar). The commercial production of vitamin C (ascorbic acid) often begins with sorbose. L-Sorbose is the configuration of the naturally occurring sugar.	Others	Others	Others	1. Mandlaa, et al. J Ind Microbiol Biotechnol. 2015 Jun;42(6):897-904.
G15		87-89-8	99.5	40.8	58.5	99.3	1.43382	350	0.955882		陶素 P1-4	100μl,10mMol/L	C6H12O6	180.159	i-Inositol is a chemical compound, associated lipids are found in many foods, in particular fruit, especially cantaloupe and oranges.	Vitamin	VB	VB	1. Chen X, et al. Nucleic Acids Res. 2002 Jan 1; 30(1):412-5.
M11		881-68-5	99.8	40	59.5	99.5	1.4875	351	0.991667		陶素 P1-4	100μl,10mMol/L	C10H10O4	194.184	Vanillin is a phenolic aldehyde	Others	Others	Others	1. Shakeel F, et al. Food Chem. 2015 Aug 1;180:244-8.
G08		88901-36-4	99.8	39.5	59.5	99	1.50633	352	1.00422		陶素 P5-6	100μl,10mMol/L	C60H102O29	1287.43	Extracted from Momordica grosvenori Swingle;Store the product in sealed,cool and dry condition	Others	Others	Others	1. Xu F, et al. J Pharm Biomed Anal. 2015 Nov 10;115:418-30.
F04		890-38-0	99.8	40.1	59.1	99.2	1.47382	353	0.982544		陶素 P1-4	100μl,10mMol/L	C10H12N4O4	252.23	it is used to treat HIV infection with other antiviral drugs.	Others	Others	Others	1. Baumann T, et al. BMC Biotechnol. 2013 Oct 4;13:81.
O11		89-78-1	99.7	41.5	57.8	99.3	1.39277	354	0.928514		陶素 P1-4	100μl,10mMol/L	C10H20O	156.15	Extracted from Herba Menthae Haplocalycis;Suitability:Alcohol,ether,acetic acid,liquid paraffin and petroleum ether;Store the product in sealed,cool and dry condition	Others	Others	Others	1. Wang DL, et al. J Agric Food Chem. 2002 Jan 16;50(2):262-5.
E13		90-05-1	99.6	38.3	60.3	98.6	1.57441	355	1.04961		陶素 P1-4	100μl,10mMol/L	C7H8O2	124.14	Guaiacol is a precursor to various flavorants, such as eugenol and vanillin. Its derivatives are used medicinally as an expectorant, antiseptic, and local anesthetic. It also can be used as an indicator in chemical reactions that produce oxygen. When oxygen binds to it, the complex turns yellowish brown and absorbs light maximally at about 470 nm.	Others	Others	Others	1. Dorfner R, et al. J Agric Food Chem. 2003 Sep 10;51(19):5768-73.
M14		9007-28-7	99.7	40.5	58.9	99.4	1.45432	356	0.969547		陶素 P1-4	100μl,10mMol/L	C13H21NO15S	463.37	Extracted from shark bone;Store the product in sealed, cool and dry condition	Others	Others	Others	1. Kakizaki I, et al.Carbohydr Polym. 2015 May 5;121:362-71.
D22		9012-76-4	99.8	40.2	58.5	98.7	1.45522	357	0.970149		陶素 P1-4	100μl,10mMol/L	C6H11NO4X2	161.16	Chitosan is a linear polysaccharide composed of randomly distributed β-(1-4)-linked D-glucosamine (deacetylated unit) and N-acetyl-D-glucosamine	Microbiology & Virology	Antibacterial	Antibacterial	1. Kean T, et al. J Control Release. 2005 Apr 18;103(3):643-53.
L05		90-50-6	99.8	38.6	60.1	98.7	1.55699	358	1.038		陶素 P1-4	100μl,10mMol/L	C12H14O5	238.242	N/A	Others	Others	Others	1. Lee CI, et al. Arch Pharm Res. 2013 Oct;36(10):1244-51.
D13		912-60-7	99.8	38.2	60.6	98.8	1.58639	359	1.05759		陶素 P1-4	100μl,10mMol/L	C22H23NO7.HCl.xH2O	449.88	A naturally occurring opium alkaloid that is a centrally acting antitussive agent.	Neuroscience	Opioid alkaloid	Opioid Receptor	1. Chen X, Facchini PJ. Plant J. 2014 Jan;77(2):173-84.
D20		93-35-6	99.8	37.3	61	98.3	1.63539	360	1.09026		陶素 P1-4	100μl,10mMol/L	C9H6O3	162.14	It is a widespread natural product of the coumarin family. It has been reported to have antioxidant properties.	Immunology/Inflammation	Antioxidant	ROS inhibitor	1. Kabeya LM, et al. Chem Biol Interact. 2013 Oct 25;206(1):63-75.
M21		93-40-3	99.5	39.3	60	99.3	1.52672	361	1.01781		陶素 P1-4	100μl,10mMol/L	C10H12O4	196.2	Papaverine intermediate, used to synthesis cardiovascular drugs, such as verapamil, bevantolol, etc.	Others	Others	Intermediates	1. Dana M, et al. Molecules. 2011 May 5;16(5):3826-44.
B22		94-26-8	99.4	38.5	60.3	98.8	1.56623	362	1.04416		陶素 P1-4	100μl,10mMol/L	C11H14O3	194.23	Butylparaben is a Standardized Chemical Allergen. The physiologic effect of butylparaben is by means of Increased Histamine Release and Cell-mediated Immunity. The chemical classification of butylparaben is Allergens.	Microbiology & Virology	Others	Antibacterial	1. Int J Toxicol. 2008;27 Suppl 4:1-82.
C08		94987-08-3	99.8	40.9	58.2	99.1	1.42298	363	0.948655		陶素 P5-6	100μl,10mMol/L	C52H86O21	1047.23	Extracted from whole herb of Gynostemsma pentaphyllum(Thunb.)Mak.;Store the product in sealed, cool and dry condition	Metabolism	PPAR-alpha	PPAR activator	1. Huang TH, et al. Eur J Pharmacol. 2007 Jun 22;565(1-3):158-65.
D17		957-68-6	99.6	38.7	59.7	98.4	1.54264	364	1.02842		陶素 P1-4	100μl,10mMol/L	C10H12N2O5S	272.28	7-Aminocephalosporanic acid is used for synthesis of cephalosporin antibiotics and intermediates.	Microbiology & Virology	Others	Antibiotic	1. Wang S, et al. Ind Eng Chem Res, 2005, 44 (10), 3783–3787
J12		960383-96-4	99.5	42.4	57.1	99.5	1.3467	365	0.897799		陶素 P1-4	100μl,10mMol/L	C20H20ClNO4	373.83	Extracted from berberidis,radix;Store the product in sealed,cool and dry condition	Others	Others	Others	1. Ye Z, et al. Talanta. 2014 Aug;126:38-45.
A03		970-74-1	99.7	40.8	58.4	99.2	1.43137	366	0.954248		陶素 P5-6	100μl,10mMol/L	C15H14O7	306.275	(-)-Epigallocatechin is the most abundant flavonoid in green tea, can bind to unfolded native polypeptides and prevent conversion to amyloid fibrils.	Others	Others	Others	1. Wang N, et al. J Agric Food Chem. 2015 Jan 26
E15		97-53-0	99.6	38.1	60.6	98.7	1.59055	367	1.06037		陶素 P1-4	100μl,10mMol/L	C10H12O2	164.2	Eugenol is a Standardized Chemical Allergen. The physiologic effect of eugenol is by means of Increased Histamine Release and Cell-mediated Immunity. The chemical classification of eugenol is Allergens. from FDA Pharm Classe	Others	Others	Others	1. Jadhav BK, et al. Drug Dev Ind Pharm. 2004 Feb;30(2):195-203.
H17		97-59-6	99.7	38.7	60.6	99.3	1.56589	368	1.04393		陶素 P1-4	100μl,10mMol/L	C4H6N4O3	158.12	Extracted from Dioscorea opposite Thunb	Others	Others	Others	1. Chen MF, et al. Biomed Res Int. 2014;2014:690135.
M19		99-50-3	99.5	38.3	61.1	99.4	1.5953	369	1.06353		陶素 P1-4	100μl,10mMol/L	C7H6O4	154.12	Protocatechuic acid (PCA) is a dihydroxybenzoic acid, a type of phenolic acid. It is a major metabolite of antioxidant polyphenols found in green tea. It has mixed effects on normal and cancer cells in in vitro and in vivo studies.	Others	Others	Others	1. Lv Y, et al. Biotechnol Lett. 2014 Nov; 36(11):2303-10.
		NT-1	99.6	38	60.7	98.7	1.59737		1.06491
		NT-2	99.7	39.4	59.9	99.3	1.5203		1.01354
		NT-3	99.7	39.7	59.6	99.3	1.50126		1.00084
		NT-4	99.5	41.1	58.2	99.3	1.41606		0.944039
		NT-5	99.9	36.5	43.4	79.9	1.18904		0.792694
		NT-6	99.7	37.8	61.1	98.9	1.6164		1.0776
		NT-7	99.7	38.5	60.4	98.9	1.56883		1.04589
		NT-8	99.8	39.1	60	99.1	1.53453		1.02302
		NT-9	99.7	38.2	61.1	99.3	1.59948		1.06632
		NT-Mean	99.7	38.7	58.2667	96.9667	1.5056		1.00373

## Sheet: sellected
			Frequency
384 Well Pos.	Name	CAS	Live	R882H	WT	WT+R882H	WT/R882H	Number of compounds	WT/R882H (Normalize to NT)		384 plate	Weight, mg	Formula	MolWt	Bioactivity	Pathways	Receptor	Target	Reference
M12	Oridonin	28957-04-2	99.7	27.2	71.9	99.1	2.64338	103	1.76225		陶素 P5-6	100μl,10mMol/L	C20H28O6	364.443	Oridonin has potent anti-tumor activity. Oridonin targets AE (AML1-ETO) oncoprotein. Exposure to oridonin induces apoptosis in AE-bearing leukemic cells through the activation of intrinsic apoptotic pathway and triggering a caspase-3-mediated degradation	Others	Others	Others	1. Ikezoe T, et al. Int J Oncol, 2003, 23(4), 1187-1193.
