# Supplementary material for: Oridonin inhibits DNMT3A R882 mutation-driven clonal hematopoiesis and leukemia by inducing apoptosis and necroptosis
Source: Cell Death Discov. 2021 Oct 18;7:297. doi: 10.1038/s41420-021-00697-5 (PMC8523644; doi:10.1038/s41420-021-00697-5)
Supplement: Supplementary file 7 — Table S3 [file 41420_2021_697_MOESM7_ESM.xlsx]

## Sheet: LOPAC
					Frequency
384 Well Pos.	384 plate	cat	English Name	Chinese Name	Live	R882H	WT	WT+R882H	WT/R882H	Number of compounds	WT/R882H (Normalize to NT)	CAS NO.	Molecular Formula	Molecular Weight	96 Plate No.	96 Well Pos.
L09	Yaodu P1-4	C-039	Polyphyllin VII	重楼皂苷Ⅶ	5.88	0	0	0	#DIV/0!		#DIV/0!	76296-75-8	C51H84O22	1049.2	02	F05
I03	Yaodu P1-4	A-008	Solamargine	澳洲茄边碱	80	25	0	25	0		0	20311-51-7	C45H73NO15	868.06	01	E02
G06	Yaodu P5-8	O-003	Oleandrin	欧夹竹桃苷丙	60.7	29.7	5.41	35.11	0.182155		0.185872	465-16-7	C32H48O9	576.72	07	D03
M03	Yaodu P5-8	J-023	Hypericin	金丝桃素	99.9	47	0	47	0		0	548-04-9	C30H16O8	504.44	05	G02
N05	Yaodu P5-8	L-073	Thiocolchicoside	硫秋水仙苷	99.8	50.2	3.45	53.65	0.0687251		0.0701277	602-41-5	C27H33NO10S	563.62	06	G03
L18	Yaodu P1-4	H-061	Cinobufagin	华蟾酥毒基	57.1	54.5	6.82	61.32	0.125138		0.127691	470-37-1	C26H34O6	442.55	04	F09
I06	Yaodu P1-4	D-077	Digoxin	地高辛	55.2	45.9	16.2	62.1	0.352941		0.360144	20830-75-5	C41H64O14	780.94	03	E03
C13	Yaodu P5-8	K-007	Periplocin	杠柳毒苷	54.4	61.3	3.23	64.53	0.0526917		0.053767	13137-64-9	C36H56O13	696.825	05	B07
C04	Yaodu P9-12	Y-058	Doxorubicin hydrochloride	盐酸阿霉素	99.4	65	1.45	66.45	0.0223077		0.022763	25316-40-9	C27H29NO11.HCl	579.99	11	B02
C16	Yaodu P9-12	Y-140	Daunorubicin hydrochloride	盐酸柔红霉素	99.6	61.7	6.38	68.08	0.103404		0.105514	23541-50-6	C27H29NO10.HCl	563.99	11	B08
N18	Yaodu P1-4	H-062	Cinobufotalin	华蟾毒它灵	46.9	56.7	13.3	70	0.234568		0.239355	1108-68-5	C26H34O7	458.54	04	G09
J14	Yaodu P9-12	Z-054	hypocrellin A	竹红菌甲素	31.4	71.7	0	71.7	0		0	77029-83-5	C30H26O10	546.52	12	E07
E11	Yaodu P9-12	T-020	Gambogic acid	藤黄酸	32.4	43.8	35.4	79.2	0.808219		0.824713	2752-65-0	C38H44O8	628.75	09	C06
F09	Yaodu P1-4	C-036	Polyphyllin I(Chonglou Saponin I)	重楼皂苷I	65.3	75.5	10.2	85.7	0.135099		0.137856	50773-41-6	C44H70O16	855.021	02	C05
H13	Yaodu P1-4	C-082	Polyphyllin E	重楼皂苷E	47.1	87.5	0	87.5	0		0	76296-73-6	C51H82O20	1015.18	02	D07
C17	Yaodu P5-8	L-003	Celastrol	雷公藤红素	43.3	72.7	16.4	89.1	0.225585		0.230188	34157-83-0	C29H38O4	450.61	05	B09
L17	Yaodu P5-8	M-060	Aristolactam I	马兜铃内酰胺	0.41	15.4	76.9	92.3	4.99351		5.09541	13395-02-3	C17H11NO4	293.27	06	F09
D12	Yaodu P9-12	Z-027	Raddeanin(Anemodeanin) A	竹节香附素A	98.3	46.6	47.7	94.3	1.02361		1.0445	89412-79-3	C47H76O16	897.101	12	B06
M20	Yaodu P5-8	Q-083	Deoxyelephantopin	去氧地胆草素	95.7	70	29.4	99.4	0.42	1	0.42	29307-03-7	C19H20O6	344.37	07	G10
D17	Yaodu P5-8	M-055	Maoecrystal A	毛萼结甲	99.6	45.7	53.2	98.9	1.16411	2	1.16411	96850-30-5	C22H28O6	388.45	06	B09
B05	Yaodu P9-12	X-016	(-)-Asarinin	细辛脂素	99.9	46.3	53	99.3	1.14471	3	1.14471	133-04-0	C20H18O6	354.35	10	A03
C14	Yaodu P1-4	E-039	(-)-Catechin gallate	儿茶素没食子酸酯	99.8	50.7	48.8	99.5	0.962525	4	0.962525	130405-40-2	C22H18O10	442.37	03	B07
A11	Yaodu P1-4	B-023	(-)-Epigallocatechin gallate	表没食子儿茶素没食子酸酯	99.8	51.7	47.7	99.4	0.922631	5	0.922631	989-51-5	C22H18O11	458.38	01	A06
P17	Yaodu P5-8	M-067	(-)-Gallocatechin	没食子儿茶素	99.8	46.1	53.2	99.3	1.15401	6	1.15401	3371-27-5	C15H14O7	306.27	06	H09
J17	Yaodu P5-8	M-059	(-)-Gallocatechin gallate	没食子儿茶素没食子酸酯	99.8	50.7	48.9	99.6	0.964497	7	0.964497	4233-96-9	C22H18O11	458.37	06	E09
M08	Yaodu P9-12	Y-087	(-)-Scopolamine hydrochloride	(-)-盐酸东莨菪碱	99.8	48.5	51.1	99.6	1.05361	8	1.05361	55-16-3	C17H21NO4.HCl	339.81	11	G04
K20	Yaodu P5-8	Q-082	(-)-Sinoacutine	清风藤碱	99.9	51.4	47.6	99	0.92607	9	0.92607	4090-18-0	C19H21NO4	327.378	07	F10
A04	Yaodu P1-4	D-050	(-)-Syringaresnol-4-O-β-D-apiofuranosyl-(1→2)-β-D-glucopyranoside	(-)-丁香树脂酚-4-O-Β-D-呋喃芹糖基-(1→2)-Β-D-吡喃葡萄糖苷	99.9	50.7	49.2	99.9	0.970414	10	0.970414	136997-64-3	C33H44O17	712.7	03	A02
E11	Yaodu P1-4	B-028	(+)-Bicuculline	毕扣扣灵碱	99.7	52.7	46.6	99.3	0.88425	11	0.88425	485-49-4	C20H17NO6	367.36	01	C06
D08	Yaodu P9-12	Z-007	(+)-corynoline	紫堇灵	99.9	46.8	52.7	99.5	1.12607	12	1.12607	18797-79-0	C21H21NO5	367.399	12	B04
H13	Yaodu P5-8	M-026	(+)-Magnoflorine	木兰花碱	99.6	49.1	50.4	99.5	1.02648	13	1.02648	2141-09-5	C20H24NO4	342.408	06	D07
D10	Yaodu P5-8	S-001	(+)-Usniacin	松萝酸	99.7	44.4	54.7	99.1	1.23198	14	1.23198	7562-61-0	C18H16O7	344.32	08	B05
L08	Yaodu P5-8	R-052	(20R)-Ginsenoside Rh1	(20R)-人参皂苷 Rh1	99.9	53.4	45.4	98.8	0.850187	15	0.850187	80952-71-2	C36H62O9	638.87	08	F04
I21	Yaodu P1-4	B-101	(2R,3S)-3-Phenylisoserine hydrochloride	(2R,3S)-3-苯基异丝氨酸盐酸盐	99.8	47.6	51.7	99.3	1.08613	16	1.08613	132201-32-2	C9H11NO3.HCl	217.65	01	E11
G19	Yaodu P1-4	B-081	(R)-Mandelic acid	扁桃酸	99.8	49.2	50.1	99.3	1.01829	17	1.01829	611-71-2	C8H8O3	152.15	01	D10
L18	Yaodu P5-8	S-053	(S)-3-(Allylsulphinyl)-L-alanine	蒜氨酸	99.9	48.6	50.8	99.4	1.04527	18	1.04527	556-27-4	C6H11NO3S	177.22	08	F09
A15	Yaodu P9-12	T-039	1,2-Dihydroxy anthraquinone	茜素	99.8	46.6	52.7	99.3	1.1309	19	1.1309	72-48-0	C14H8O4	240.213	09	A08
C16	Yaodu P1-4	F-015	1,4-Diaminobutane	腐胺	99.7	51.7	47.3	99	0.914894	20	0.914894	110-60-1	C4H12N2	88.15	03	B08
J21	Yaodu P5-8	N-011	1,4-Naphthoquinone	1,4-萘醌	100	53.9	45.6	99.5	0.846011	21	0.846011	130-15-4	C10H6O2	158.16	06	E11
G03	Yaodu P9-12	S-087	1,8-Diacetoxy-3-carboxyanthraquinone ；Diacerein	双醋瑞因	99.9	49.7	49.4	99.1	0.993964	22	0.993964	13739-02-1	C19H12O8	368.29	09	D02
M05	Yaodu P5-8	J-037	10-Gingerol	10-姜酚	99.9	51.5	48	99.5	0.932039	23	0.932039	23513-15-7	C21H34O4	350.49	05	G03
G12	Yaodu P5-8	Q-026	10-Hydroxy-2-decenoic acid	10-羟基癸烯酸	99.8	47.4	51.8	99.2	1.09283	24	1.09283	14113-05-4	C10H18O3	186.25	07	D06
G10	Yaodu P5-8	Q-011	10-Hydroxycamptothecin	羟基喜树碱	88.3	66.9	29.8	96.7	0.445441	25	0.445441	19685-09-7	C20H16N2O5	364.35	07	D05
O07	Yaodu P1-4	B-010	14-Benzoylaconine	苯甲酰乌头原碱	99.6	49.3	50	99.3	1.0142	26	1.0142	466-24-0	C32H45NO10	603.705	01	H04
H04	Yaodu P1-4	G-032	18 β-Glycyrrhetintic Acid	甘草次酸	99.9	48.8	50.5	99.3	1.03484	27	1.03484	471-53-4	C30H46O4	470.68	04	D02
I15	Yaodu P5-8	K-026	1-Caffeoylquinic acid	1-咖啡酰奎宁酸	99.8	48.9	50.5	99.4	1.03272	28	1.03272	1241-87-8	C16H18O9	354.309	05	E08
A09	Yaodu P9-12	T-003	1-Deoxynojirimycin	1-脱氧野尻霉素	100	50.6	49	99.6	0.968379	29	0.968379	19130-96-2	C6H13NO4	163.17	09	A05
N06	Yaodu P9-12	Y-221	1-O-Acetylbritannilactone	1-O-乙酰旋覆花内酯	99.8	49.2	50.1	99.3	1.01829	30	1.01829	681457-46-5	C17H24O5	308.37	12	G03
E14	Yaodu P1-4	E-040	2-(2,4-Diaminophenoxy)ethanol dihydrochloride	2,4-二氨基苯氧基乙醇盐酸盐	99.7	49.1	50.4	99.5	1.02648	31	1.02648	66422-95-5	C8H14Cl2N2O2	241.11	03	C07
F20	Yaodu P1-4	H-069	2,6-Dihydroxypurine	黄嘌呤	99.8	50.4	48.9	99.3	0.970238	32	0.970238	69-89-6	C5H4N4O2	152.11	04	C10
B10	Yaodu P5-8	R-056	20(R)-Ginsenoside Rg2	20(R)人参皂苷Rg2	99.6	46.1	52.9	99	1.14751	33	1.14751	80952-72-3	C42H72O13	785.01	08	A05
N06	Yaodu P5-8	R-037	20(R)Ginsenoside Rg3	20(R)人参皂苷Rg3	99.8	50	49	99	0.98	34	0.98	38243-03-7	C42H72O13	785.01	08	G03
P08	Yaodu P5-8	R-055	20(R)-Ginsenoside Rh2	20(R)-人参皂苷 Rh2	99.9	46.6	52.8	99.4	1.13305	35	1.13305	112246-15-8	C36H62O8	622.87	08	H04
C03	Yaodu P9-12	S-085	20(R)-Notoginsenoside R2	R-三七皂苷R2	99.9	50.5	49.1	99.6	0.972277	36	0.972277	948046-15-9	C41H70O13	770.99	09	B02
O12	Yaodu P9-12	Y-121	20(R)Protopanaxdiol	(R型)原人参二醇	99.9	49.5	50	99.5	1.0101	37	1.0101	7755-01-3	C30H52O3	460.73	11	H06
D06	Yaodu P5-8	R-028	20(S)-Ginsenoside Ck	人参皂苷CK	99.8	49.4	49.8	99.2	1.0081	38	1.0081	39262-14-1	C36H62O8	622.87	08	B03
L06	Yaodu P5-8	R-036	20(S)-Ginsenoside Rh2	人参皂苷Rh2	99.8	48.8	50.7	99.5	1.03893	39	1.03893	67400-17-3	C36H62O8	622.87	08	F03
C03	Yaodu P5-8	J-018	2-Adamantanol	2-金刚烷醇	99.8	50.3	48.9	99.2	0.972167	40	0.972167	700-57-2	C10H16O	152.23	05	B02
I03	Yaodu P5-8	J-021	2-Adamantanone	2-金刚烷酮	99.9	50.4	48.9	99.3	0.970238	41	0.970238	700-58-3	C10H14O	150.22	05	E02
J06	Yaodu P9-12	Y-217	2H-Pyran-5-carboxylic acid, 4-[(2-acetyl-1,2,3,4-tetrahydro-6,7-dihydroxy-1-isoquinolinyl)methyl]-3-ethenyl-2-(β-D-glucopyranosyloxy)-3,4-dihydro-, methyl ester, [2S-[2α,3β,4β(S*)]]-Ipecoside (6CI,8CI)	Ipecoside	99.9	46.2	52.9	99.1	1.14502	42	1.14502	15401-60-2	C27H35NO12	565.566	12	E03
A07	Yaodu P5-8	J-042	2-Hydroxy-4-methoxybenzaldehyde	4-甲氧基水杨醛	99.6	49.1	50.4	99.5	1.02648	43	1.02648	673-22-3	C8H8O3	152.15	05	A04
G19	Yaodu P5-8	L-018	2-Methoxycinnamic acid	邻甲氧基肉桂酸	99.9	48.9	50.4	99.3	1.03067	44	1.03067	6099-03-2	C10H10O3	178.18	05	D10
A14	Yaodu P1-4	E-036	2-Methylvaleric acid	二氢草莓酸	99.9	50	49.4	99.4	0.988	45	0.988	97-61-0	C6H12O2	116.16	03	A07
H09	Yaodu P5-8	M-005	2'-O-Galloylhyperin	2”-O-没食子酰基金丝桃苷	99.7	50.4	48.8	99.2	0.968254	46	0.968254	53209-27-1	C28H24O16	616.48	06	D05
O06	Yaodu P5-8	P-006	2-Pyrrolidinecarboxylic acid	L-脯氨酸	99.9	48.7	50.5	99.2	1.03696	47	1.03696	147-85-3	C5H9NO2	115.13	07	H03
O07	Yaodu P5-8	J-058	2-Undecanone	甲基正壬酮	99.9	47.7	51.8	99.5	1.08595	48	1.08595	112-12-9	C11H22O	170.29	05	H04
G20	Yaodu P5-8	Q-079	3,4-Dihydroxyphenylethanol	羟基酪醇	99.8	49.3	49.7	99	1.00811	49	1.00811	10597-60-1	C8H10O3	154.16	07	D10
H21	Yaodu P1-4	D-044	3,5-Dimethoxy-4-hydroxybenzaldehyde	丁香醛	99.8	51	48.6	99.6	0.952941	50	0.952941	134-96-3	C9H10O4	182.17	02	D11
O14	Yaodu P1-4	F-013	3',6-Disinapoylsucrose	3,6′-二芥子酰基蔗糖	99.6	50.9	48.2	99.1	0.946955	51	0.946955	139891-98-8	C34H42O19	754.69	03	H07
M05	Yaodu P9-12	S-109	3-[(Carboxycarbonyl)amino]-L-alanine	三七素	99.9	50.4	49.3	99.7	0.978175	52	0.978175	5302-45-4	C5H8N2O5	176.13	09	G03
G04	Yaodu P1-4	D-057	3-Butylidenephthalide	丁烯基苯酞	99.8	47.2	52.1	99.3	1.10381	53	1.10381	551-08-6	C12H12O2	188.22	03	D02
E15	Yaodu P9-12	T-043	3-Deoxyaconitine	脱氧乌头碱	99.9	48.4	50.9	99.3	1.05165	54	1.05165	3175-95-9	C34H47NO10	629.742	09	C08
A19	Yaodu P1-4	B-075	3-Epibetulinic acid	表白桦脂酸	99.7	49	50.7	99.7	1.03469	55	1.03469	38736-77-5	C30H48O3	456.706	01	A10
L12	Yaodu P9-12	Z-037	3-n-Butylphathlide	正丁基苯酞	99.9	52.3	47	99.3	0.898662	56	0.898662	6066-49-5	C12H14O2	190.24	12	F06
K16	Yaodu P1-4	F-022	4-(4-Hydroxyphenyl)-2-butanone	覆盆子酮	99.8	50.4	49.1	99.5	0.974206	57	0.974206	5471-51-2	C10H12O2	164.2	03	F08
I12	Yaodu P1-4	E-030	4',7-Dimethoxyisoflavone	4',7-二甲氧基异黄酮	99.9	50.5	48.3	98.8	0.956436	58	0.956436	1157-39-7	C17H14O4	282.29	03	E06
B17	Yaodu P5-8	M-054	4-Benzyloxyphenol	莫诺苯宗	99.8	46.5	52.4	98.9	1.12688	59	1.12688	103-16-2	C13H12O2	200.23	06	A09
O04	Yaodu P1-4	D-063	4-Hydroxybenzoic acid	对羟基苯甲酸	99.9	49.9	49.6	99.5	0.993988	60	0.993988	99-96-7	C7H6O3	138.12	03	H02
K04	Yaodu P1-4	D-059	4-Hydroxybenzyl alcohol	对羟基苯甲醇	99.9	50.8	48.5	99.3	0.954724	61	0.954724	623-05-2	C7H8O2	124.14	03	F02
G22	Yaodu P5-8	Q-099	4-Hydroxyisoleucine	羟基异亮氨酸	99.5	50.4	48.9	99.3	0.970238	62	0.970238	55399-93-4	C6H13NO3	147.17	07	D11
B21	Yaodu P1-4	D-037	4-Isopropyltoluene	对伞花烃	99.8	50.7	48.6	99.3	0.95858	63	0.95858	99-87-6	C10H14	134.22	02	A11
K07	Yaodu P5-8	J-054	4-Methoxyphenylacetic acid	4-甲氧基苯乙酸	99.9	49.2	50.3	99.5	1.02236	64	1.02236	104-01-8	C9H10O3	166.17	05	F04
G18	Yaodu P5-8	Q-063	4'-Methoxyresveratrol	去氧土大黄苷元	99.6	48.2	51.3	99.5	1.06432	65	1.06432	33626-08-3	C15H14O3	242.27	07	D09
M07	Yaodu P5-8	J-057	4-Methoxysalicylic acid	4-甲氧基水杨酸	99.9	49.3	50	99.3	1.0142	66	1.0142	2237-36-7	C8H8O4	168.15	05	G04
I10	Yaodu P5-8	Q-012	4-Methylumbelliferone	7-羟基-4-甲基香豆素	99.5	47.1	52.7	99.8	1.1189	67	1.1189	90-33-5	C10H8O3	176.17	07	E05
J20	Yaodu P1-4	H-075	5-Hydroxy-1,4-naphthalenedione	胡桃醌	99.6	52.4	47.1	99.5	0.898855	68	0.898855	481-39-0	C10H6O3	174.15	04	E10
A20	Yaodu P5-8	Q-076	5-Hydroxy-1-tetralone	5-羟基-四氢萘酮	99.8	43.5	56.1	99.6	1.28966	69	1.28966	28315-93-7	C10H10O2	162.19	07	A10
A16	Yaodu P5-8	Q-042	5-Hydroxymethylfurfural	5-羟甲基糠醛	99.9	48.2	51.3	99.5	1.06432	70	1.06432	67-47-0	C6H6O3	126.11	07	A08
A14	Yaodu P5-8	Q-032	5-Hydroxytryptophan	5-羟基色氨酸	99.7	55.6	43.1	98.7	0.77518	71	0.77518	56-69-9	C11H12N2O3	220.22	07	A07
E07	Yaodu P5-8	J-045	5-Methyl-7-methoxyisoflavone	5-甲基-7-甲氧基异黄酮	99.7	50	49.4	99.4	0.988	72	0.988	82517-12-2	C17H14O3	266.29	05	C04
N20	Yaodu P1-4	J-002	5-O-Methylvisammioside	5-O-甲基维斯阿米醇苷	99.7	49.1	50.2	99.3	1.0224	73	1.0224	84272-85-5	C22H28O10	452.453	04	G10
E03	Yaodu P5-8	J-019	6-Gingerol	6-姜酚	99.7	49.8	49.6	99.4	0.995984	74	0.995984	23513-14-6	C17H26O4	294.39	05	C02
E20	Yaodu P9-12	Y-168	6-Hydroxyindole	吲哚醇	99.8	49.6	49.8	99.4	1.00403	75	1.00403	2380-86-1	C8H7NO	133.15	11	C10
L11	Yaodu P1-4	C-069	6-Hydroxypurine	次黄嘌呤	99.7	50.9	48.6	99.5	0.954813	76	0.954813	68-94-0	C5H4N4O	136.11	02	F06
A21	Yaodu P1-4	B-091	7,8-Benzoflavone	苯并黄素	99.9	50.3	49	99.3	0.974155	77	0.974155	604-59-1	C19H12O2	272.3	01	A11
D04	Yaodu P5-8	R-007	7,8-Dihydroxycoumarin	瑞香素	99.9	49.5	50.2	99.7	1.01414	78	1.01414	486-35-1	C9H6O4	178.14	08	B02
C19	Yaodu P1-4	B-077	7-Epitaxol	7-表紫杉醇	98.1	67.6	30.8	98.4	0.455621	79	0.455621	105454-04-4	C47H51NO14	853.913	01	B10
J12	Yaodu P5-8	S-016	7-Ethyl-10-Hydroxy-Camptothecin	SN-38	95.5	62.1	36.7	98.8	0.590982	80	0.590982	119577-28-5	C22H20N2O5	392.4	08	E06
O22	Yaodu P9-12	Y-186	7-Ethylcamptothecin	7-乙基喜树碱	97.1	61.2	36.6	97.8	0.598039	81	0.598039	78287-27-1	C22H20N2O4	376.4	11	H11
M09	Yaodu P5-8	J-070	7-Methoxycoumarin	甲氧基香豆素	99.9	46.1	53.5	99.6	1.16052	82	1.16052	531-59-9	C10H8O3	176.17	05	G05
B13	Yaodu P9-12	X-069	8-Geranyloxypsoralen	8-香叶草氧基补骨脂素	99.9	44.6	54.9	99.5	1.23094	83	1.23094	7437-55-0	C21H22O4	338.4	10	A07
G03	Yaodu P5-8	J-020	8-Gingerol	8-姜酚	99.8	47.9	51.3	99.2	1.07098	84	1.07098	23513-08-8	C19H30O4	322.44	05	D02
N14	Yaodu P1-4	H-035	8-Methoxypsoralen	花椒毒素	99.8	48.1	51.1	99.2	1.06237	85	1.06237	298-81-7	C12H8O4	216.19	04	G07
G08	Yaodu P9-12	Y-082	8-O-acetyl shanzhiside methyl ester	8-O-乙酰山栀苷甲酯	100	49	50.5	99.5	1.03061	86	1.03061	57420-46-9	C19H28O12	448.42	11	D04
G12	Yaodu P9-12	Y-112	8-O-Acetylharpagide	乙酰哈巴苷	99.8	47.1	52.3	99.4	1.1104	87	1.1104	6926-14-3	C17H26O11	406.38	11	D06
G05	Yaodu P1-4	A-019	9-Aminocamptothecin	9-氨基喜树碱	92	62.8	33.8	96.6	0.538217	88	0.538217	91421-43-1	C20H17N3O4	363.37	01	D03
E09	Yaodu P5-8	J-063	9-Methoxycamptothecin	9-甲氧基喜树碱	86.2	61.9	36.1	98	0.583199	89	0.583199	39026-92-1	C21H18N2O5	378.38	05	C05
N11	Yaodu P9-12	X-063	a-Asarone	a-细辛醚	99.9	49.3	49.9	99.2	1.01217	90	1.01217	2883-98-9	C12H16O3	208.25	10	G06
I09	Yaodu P5-8	J-066	Acacetin	金合欢素	99.9	48.1	50.8	98.9	1.05613	91	1.05613	480-44-4	C16H12O5	284.26	05	E05
M03	Yaodu P1-4	A-014	Acarbose	阿卡波糖	99.9	49.5	50.2	99.7	1.01414	92	1.01414	56180-94-0	C25H43NO18	645.6	01	G02
H06	Yaodu P9-12	Y-216	Acetic acid octyl ester	乙酸辛酯	99.9	51	48.3	99.3	0.947059	93	0.947059	112-14-1	C10H20O2	172.27	12	D03
N04	Yaodu P9-12	Y-201	Acetophenone	乙酰苯	100	49.1	50.1	99.2	1.02037	94	1.02037	98-86-2	C8H8O	120.15	12	G02
I13	Yaodu P9-12	T-034	Acetyl-11-keto-beta-boswellic acid	乙酰基-11-酮基-beta-乳香酸	99.9	48	51.6	99.6	1.075	95	1.075	67416-61-9	C32H48O5	512.72	09	E07
L17	Yaodu P9-12	Y-025	Acetylaconitine	乙酰乌头碱	99.9	51.4	48	99.4	0.933852	96	0.933852	77181-26-1	C36H49NO12	687.778	10	F09
C08	Yaodu P9-12	Y-077	Acetylcorynoline	乙酰紫堇灵	99.9	46.3	52.8	99.1	1.14039	97	1.14039	18797-80-3	C23H23NO6	409.43	11	B04
A04	Yaodu P9-12	Y-056	AcetylResveratrol	乙酰白藜芦醇	99.7	50.1	49	99.1	0.978044	98	0.978044	42206-94-0	C20H18O6	354.35	11	A02
D04	Yaodu P9-12	Y-188	Acetylshikonin	乙酰紫草素	99.5	48.2	51.1	99.3	1.06017	99	1.06017	24502-78-1	C18H18O6	330.33	12	B02
G17	Yaodu P9-12	W-015	Aconine	乌头原碱	99.8	48.6	50.6	99.2	1.04115	100	1.04115	509-20-6	C25H41NO9	499.597	09	D09
A03	Yaodu P5-8	J-016	Adamantane	金刚烷	99.7	47.8	51.7	99.5	1.08159	101	1.08159	281-23-2	C10H16	136.23	05	A02
J05	Yaodu P9-12	X-022	Adenosine	腺苷	99.7	47.6	51.9	99.5	1.09034	102	1.09034	58-61-7	C10H13N5O4	267.24	10	E03
P11	Yaodu P1-4	C-074	Agarotetrol	沉香四醇	99.6	39.7	59.6	99.3	1.50126	103	1.50126	69809-22-9	C17H18O6	318.32	02	H06
D09	Yaodu P1-4	C-030	A-Hederin	α-常春藤皂苷	99.6	47.7	51.8	99.5	1.08595	104	1.08595	35790-95-5	C41H66O12	734.96	02	B05
L06	Yaodu P9-12	Y-220	Ajugol	益母草苷	99.9	46.2	53.2	99.4	1.15152	105	1.15152	52949-83-4	C15H24O9	348.35	12	F03
P10	Yaodu P5-8	S-011	Albiflorin	芍药内酯苷	99.9	47.7	51.6	99.3	1.08176	106	1.08176	39011-90-0	C23H28O11	480.46	08	H05
L14	Yaodu P1-4	H-034	Alismoxide	环氧泽泻烯	99.8	51.8	47.6	99.4	0.918919	107	0.918919	87701-68-6	C15H26O2	238.37	04	F07
D14	Yaodu P9-12	Z-044	Alisol A	泽泻醇 A	99.9	44.1	55.1	99.2	1.24943	108	1.24943	19885-10-0	C30H50O5	490.71	12	B07
D16	Yaodu P9-12	Z-061	Alisol A 24-acetate	泽泻醇A-24-醋酸酯	99.9	45.8	53.5	99.3	1.16812	109	1.16812	18674-16-3	C32H52O6	532.75	12	B08
L19	Yaodu P9-12	Y-036	Alisol B 23-acetate	23-乙酰泽泻醇B	100	40.8	58.3	99.1	1.42892	110	1.42892	26575-95-1	C32H50O5	514.74	10	F10
F16	Yaodu P9-12	Z-062	Alisol C 23-acetate	泽泻醇C-23-醋酸酯	99.9	51	48.4	99.4	0.94902	111	0.94902	26575-93-9	C32H48O6	528.72	12	C08
M15	Yaodu P1-4	B-059	Allocryptopine	别隐品碱	99.8	46.6	52.8	99.4	1.13305	112	1.13305	73069-28-7	C21H23NO5	369.41	01	G08
C18	Yaodu P5-8	Q-061	Alnustone	桤木酮	99.8	47.9	51.7	99.6	1.07933	113	1.07933	33457-62-4	C19H18O	262.35	07	B09
A19	Yaodu P5-8	L-014	Aloeemodin	芦荟大黄素	99.9	48.3	51	99.3	1.0559	114	1.0559	481-72-1	C15H10O5	270.24	05	A10
D07	Yaodu P5-8	L-093	Aloenin	芦荟宁	99.7	48.9	50.3	99.2	1.02863	115	1.02863	38412-46-3	C19H22O10	410.37	06	B04
A12	Yaodu P9-12	Y-109	alpha-Linolenic acid	α-亚麻酸	99.9	51.1	48.2	99.3	0.943249	116	0.943249	463-40-1	C18H30O2	278.43	11	A06
P14	Yaodu P5-8	S-034	Alpinetin	山姜素	99.9	51.8	47.6	99.4	0.918919	117	0.918919	36052-37-6	C16H14O4	270.28	08	H07
K15	Yaodu P5-8	K-027	a-Marogentin	苦龙胆酯苷	99.9	48.3	50.9	99.2	1.05383	118	1.05383	21018-84-8	C29H30O13	586.54	05	F08
P16	Yaodu P5-8	S-044	Amentoflavone	穗花杉双黄酮	99.9	45.6	53.5	99.1	1.17325	119	1.17325	1617-53-4	C30H18O10	538.46	08	H08
J15	Yaodu P9-12	Y-013	Ammothamnine	氧化苦参碱	99.9	48.5	51	99.5	1.05155	120	1.05155	16837-52-8	C15H24N2O2	264.36	10	E08
G11	Yaodu P5-8	K-001	Amygdalin	苦杏仁苷	99.7	48.5	50.7	99.2	1.04536	121	1.04536	29883-15-6	C20H27NO11	457.43	05	D06
J05	Yaodu P1-4	C-010	Andrographolide	穿心莲内酯	99.8	51.6	47.9	99.5	0.928295	122	0.928295	5508-58-7	C20H30O5	350.45	02	E03
J12	Yaodu P9-12	Z-035	Anemarsaponin E	知母皂苷E	99.9	47.2	52.5	99.7	1.11229	123	1.11229	136565-73-6	C46H78O19	935.11	12	E06
G11	Yaodu P1-4	B-029	Anemoside B4	白头翁皂苷B4	99.8	49.1	50.2	99.3	1.0224	124	1.0224	129741-57-7	C59H96O26	1221.38	01	D06
J19	Yaodu P1-4	D-028	Anethole trithione	胆维他	99.9	48.5	50.8	99.3	1.04742	125	1.04742	532-11-6	C10H8OS3	240.35	02	E10
A05	Yaodu P1-4	A-016	Angoroside C	安格洛苷C	99.9	50.9	48.7	99.6	0.956778	126	0.956778	115909-22-3	C36H48O19	784.75	01	A03
G11	Yaodu P9-12	T-022	Anhydroicaritin	脱水淫羊藿素	99.8	50.8	48.9	99.7	0.962598	127	0.962598	38226-86-7	C21H20O6	368.38	09	D06
B19	Yaodu P1-4	D-024	Anisic aldehyde	对甲氧基苯甲醛	99.7	56.4	42.8	99.2	0.758865	128	0.758865	123-11-5	C8H8O2	136.15	02	A10
O03	Yaodu P1-4	A-015	Anwuligan	安五脂素	99.7	48.8	50.7	99.5	1.03893	129	1.03893	107534-93-0	C20H24O4	328.406	01	H02
I08	Yaodu P5-8	Q-002	Apigenin	芹菜素	99.9	50.9	48.6	99.5	0.954813	130	0.954813	520-36-5	C15H10O5	270.24	07	E04
E16	Yaodu P5-8	Q-044	Apigenin 7-glucoside	芹菜素-7-O-β-D-吡喃葡萄糖苷	99.9	100	48.3	148.3	0.483	131	0.483	578-74-5	C21H20O10	432.38	07	C08
O18	Yaodu P5-8	Q-072	Apigenin 7-glucuronide	芹菜素-7-O-葡萄糖醛酸苷	99.9	49.2	50.2	99.4	1.02033	132	1.02033	29741-09-1	C21H18O11	446.36	07	H09
E22	Yaodu P5-8	Q-092	Apigenin 7-O-(2G-rhamnosyl)gentiobioside	芹菜素-7-0-（2G-鼠李糖）龙胆糖苷	99.4	52.3	47.2	99.5	0.902486	133	0.902486	174284-20-9	C33H40O19	740.66	07	C11
C20	Yaodu P5-8	Q-077	Apiin	芹菜苷	99.8	44	55.4	99.4	1.25909	134	1.25909	26544-34-3	C26H28O14	564.49	07	B10
B03	Yaodu P9-12	X-007	Arbutin	熊果苷	99.8	47.2	52.3	99.5	1.10805	135	1.10805	497-76-7	C12H16O7	272.25	10	A02
A17	Yaodu P1-4	B-061	Arecoline	槟榔碱	99.8	50.8	48.8	99.6	0.96063	136	0.96063	73069-28-9	C8H13NO2	155.196	01	A09
C16	Yaodu P5-8	Q-043	Arecoline hydrobromide	氢溴酸槟榔碱	99.8	47.1	52.5	99.6	1.11465	137	1.11465	300-08-3	C8H14BrNO2	236.11	07	B08
D19	Yaodu P5-8	M-072	Aristolone	马兜铃酮	99.6	48.1	51.3	99.4	1.06653	138	1.06653	25274-27-5	C15H22O	218.34	06	B10
A22	Yaodu P5-8	Q-085	Arteannuin	青蒿乙素	99.7	46.3	53.3	99.6	1.15119	139	1.15119	50906-56-4	C15H20O3	248.32	07	A11
L10	Yaodu P1-4	H-010	Artemether	蒿甲醚	99.7	43.3	55.9	99.2	1.29099	140	1.29099	71963-77-4	C16H26O5	298.37	04	F05
C12	Yaodu P9-12	Y-110	Artemetin	艾黄素	99.8	49.8	49.6	99.4	0.995984	141	0.995984	479-90-3	C20H20O8	388.38	11	B06
O16	Yaodu P5-8	Q-054	Artemisinic acid	青蒿酸	99.8	48.1	51	99.1	1.06029	142	1.06029	80286-58-4	C15H22O2	234.33	07	H08
M08	Yaodu P5-8	Q-005	Artemisinin	青蒿素	99.6	47.5	52.1	99.6	1.09684	143	1.09684	63968-64-9	C15H22O5	282.33	07	G04
M14	Yaodu P5-8	Q-039	Artesunate	青蒿琥酯	98.6	53.5	45.7	99.2	0.854206	144	0.854206	88495-63-0	C19H28O8	384.42	07	G07
P16	Yaodu P9-12	Z-072	Ascomycin	子囊霉素	100	36.2	63.5	99.7	1.75414	145	1.75414	11011-38-4	C43H69NO12	792.02	12	H08
H22	Yaodu P1-4	J-009	Asiatic acid	积雪草酸	99.8	47.9	51.5	99.4	1.07516	146	1.07516	464-92-6	C30H48O5	488.7	04	D11
D13	Yaodu P1-4	C-077	Asperuloside	车叶草苷	99.8	46.8	52.7	99.5	1.12607	147	1.12607	14259-45-1	C18H22O11	414.36	02	B07
J10	Yaodu P9-12	Z-020	Astragalin	紫云英苷	99.9	49.3	50.1	99.4	1.01623	148	1.01623	480-10-4	C21H20O11	448.38	12	E05
N16	Yaodu P1-4	H-045	Astragaloside	黄芪总皂苷	99.7	47.3	51.9	99.2	1.09725	149	1.09725	17429-69-5	C28H32O17	640.54	04	G08
P14	Yaodu P1-4	H-036	Astragaloside Ⅲ	黄芪皂苷III	99.7	48.5	50.9	99.4	1.04948	150	1.04948	84687-42-3	C41H68O14	784.974	04	H07
D16	Yaodu P1-4	H-038	astragalosideⅠ	黄芪皂苷I	99.8	48.5	50.8	99.3	1.04742	151	1.04742	84680-75-1	C43H68O16	840.99	04	B08
B16	Yaodu P1-4	H-037	astragalosideⅡ	黄芪皂苷II	99.8	50.5	49	99.5	0.970297	152	0.970297	84676-89-1	C43H70O15	827.01	04	A08
M11	Yaodu P1-4	B-033	Atractylenolide 1	白术内酯Ⅰ	99.7	48.8	50.3	99.1	1.03074	153	1.03074	73069-13-3	C15H18O2	230.3	01	G06
O11	Yaodu P1-4	B-034	Atractylenolide II	白术内酯Ⅱ	99.8	51.6	47.9	99.5	0.928295	154	0.928295	73069-14-4	C15H20O2	232.32	01	H06
A13	Yaodu P1-4	B-035	Atractylenolide III	白术内酯III	99.9	47.9	51	98.9	1.06472	155	1.06472	73030-71-4	C15H20O3	248.32	01	A07
L07	Yaodu P1-4	C-022	Atractylodin	苍术素	99.6	50.8	48.6	99.4	0.956693	156	0.956693	55290-63-6	C13H10O	182.22	02	F04
L13	Yaodu P1-4	C-084	Atractylon	苍术酮	99.7	47.7	51.6	99.3	1.08176	157	1.08176	6989-21-5	C15H20O	216.32	02	F07
D11	Yaodu P1-4	C-052	Atractyloside A	苍术苷A	99.9	47.8	51.7	99.5	1.08159	158	1.08159	126054-77-1	C21H36O10	448.5	02	B06
F11	Yaodu P1-4	C-053	Atractyloside potassium salt	苍术苷二钾盐	99.8	52.4	46.8	99.2	0.89313	159	0.89313	102130-43-8	C30H44O16S2.2K	802.99	02	C06
F07	Yaodu P5-8	L-095	Atropine sulfate monohydrate	硫酸阿托品	99.6	49	50.5	99.5	1.03061	160	1.03061	5908-99-6	2(C17H23NO3).H2SO4.H2O	694.84	06	C04
A11	Yaodu P9-12	T-016	Aucubin	桃叶珊瑚苷	99.8	47	52.3	99.3	1.11277	161	1.11277	479-98-1	C15H22O9	346.33	09	A06
D05	Yaodu P1-4	C-007	Aurantio-obtusin	橙黄决明素	99.8	48.1	51.1	99.2	1.06237	162	1.06237	67979-25-3	C17H14O7	330.291	02	B03
C05	Yaodu P1-4	A-017	Azithromycin	阿奇霉素	99.9	50.5	48.7	99.2	0.964356	163	0.964356	83905-01-5	C38H72N2O12	748.99	01	B03
F12	Yaodu P1-4	H-018	Baicalein	黄芩素	99.7	47.2	52.1	99.3	1.10381	164	1.10381	491-67-8	C15H10O5	270.24	04	C06
D12	Yaodu P1-4	H-016	Baicalin	黄芩苷	99.9	48.7	50.5	99.2	1.03696	165	1.03696	21967-41-9	C21H18O11	446.36	04	B06
I13	Yaodu P1-4	B-040	Bakuchiol	补骨脂酚	99.9	50.9	48.5	99.4	0.952849	166	0.952849	10309-37-2	C18H24O	256.38	01	E07
E17	Yaodu P1-4	B-063	Baohuoside I	宝藿苷Ⅰ	99.8	46.3	53.2	99.5	1.14903	167	1.14903	113558-15-9	C27H30O10	514.52	01	C09
O21	Yaodu P1-4	B-106	Bavachalcone	补骨脂查尔酮	99.6	48.3	50.7	99	1.04969	168	1.04969	28448-85-3	C20H20O4	324.37	01	H11
E15	Yaodu P1-4	B-050	Bavachin	补骨脂甲素	99.9	48.2	50.8	99	1.05394	169	1.05394	19879-32-4	C20H20O4	324.37	01	C08
I15	Yaodu P1-4	B-053	Bayogenin	贝萼皂苷元	99.8	51.2	48.4	99.6	0.945312	170	0.945312	6989-24-8	C30H48O5	488.7	01	E08
N15	Yaodu P9-12	Y-015	Bengenin	岩白菜素	99.8	46.7	52.8	99.5	1.13062	171	1.13062	477-90-7	C14H16O9	328.27	10	G08
C09	Yaodu P1-4	B-013	Benzoic acid	苯甲酸	99.9	51.2	48	99.2	0.9375	172	0.9375	65-85-0	C7H6O2	122.12	01	B05
I09	Yaodu P1-4	B-016	Benzoylhypaconine	苯甲酰次乌头原碱	99.7	51	48.4	99.4	0.94902	173	0.94902	63238-66-4	C31H43NO9	573.67	01	E05
M07	Yaodu P1-4	B-009	Benzoylmesaconine	苯甲酰新乌头原碱	99.8	50.9	48.5	99.4	0.952849	174	0.952849	63238-67-5	C31H43NO10	589.67	01	G04
C11	Yaodu P1-4	B-024	Benzoylpaeoniflorin	苯甲酰芍药苷	99.8	50.7	48.3	99	0.952663	175	0.952663	38642-49-8	C30H32O12	584.571	01	B06
J03	Yaodu P1-4	B-111	Benzyl benzoate	苯甲酸苄酯	99.8	46.9	52.5	99.4	1.1194	176	1.1194	120-51-4	C14H12O2	212.24	02	E02
J09	Yaodu P9-12	X-045	Berberine	小檗碱	99.9	56.4	43	99.4	0.762411	177	0.762411	2086-83-1	C20H18NO4	336.37	10	E05
J19	Yaodu P9-12	Y-035	Berberine hydrochloride	盐酸小檗碱	100	53.2	46.2	99.4	0.868421	178	0.868421	633-65-8	C20H18ClNO4	371.81	10	E10
J11	Yaodu P9-12	X-061	Berberrubine	小檗红碱	99.9	49.8	49.6	99.4	0.995984	179	0.995984	15401-69-1	C19H15NO4	321.33	10	E06
I18	Yaodu P1-4	F-031	Bergamottin	佛手柑素	99.9	50.5	48.5	99	0.960396	180	0.960396	7380-40-7	C21H22O4	338.4	03	E09
K14	Yaodu P1-4	F-008	Bergapten	佛手柑内酯	99.9	47.9	51.6	99.5	1.07724	181	1.07724	484-20-8	C12H8O4	216.19	03	F07
O16	Yaodu P1-4	F-026	Bergaptol	佛手酚	99.9	51.2	48	99.2	0.9375	182	0.9375	486-60-2	C11H6O4	202.16	03	H08
I09	Yaodu P9-12	T-010	Betaine	甜菜碱	99.9	48.1	51.4	99.5	1.06861	183	1.06861	107-43-7	C5H11NO2	117.15	09	E05
E08	Yaodu P5-8	P-014	beta-Pinene	β-蒎烯	99.9	48.9	50.6	99.5	1.03476	184	1.03476	127-91-3	C10H16	136.23	07	C04
O18	Yaodu P1-4	G-002	beta-Sitosterol	β-谷甾醇	99.8	49.5	49.8	99.3	1.00606	185	1.00606	83-46-5	C29H50O	414.71	03	H09
G09	Yaodu P1-4	B-015	Betulinic acid	白桦脂酸	99.6	51	48.2	99.2	0.945098	186	0.945098	472-15-1	C30H48O3	456.7	01	D05
I17	Yaodu P1-4	B-068	Betulinicaldehyde	白桦脂醛	99.8	49.5	49.9	99.4	1.00808	187	1.00808	13159-28-9	C30H48O2	440.7	01	E09
C07	Yaodu P1-4	B-004	Bilobalide	白果内酯	99.9	50.1	49.4	99.5	0.986028	188	0.986028	33570-04-6	C15H18O8	326.3	01	B04
G21	Yaodu P1-4	B-098	Bilobetin	白果双黄酮	99.7	49.4	50.2	99.6	1.01619	189	1.01619	521-32-4	C31H20O10	552.5	01	D11
D15	Yaodu P9-12	Y-009	Biochanin A	鹰嘴豆芽素A	99.9	47.9	51	98.9	1.06472	190	1.06472	491-80-5	C16H12O5	284.26	10	B08
J18	Yaodu P5-8	S-049	Bisdemethoxycurcumin	双脱氧基姜黄素	87.9	50.8	47.5	98.3	0.935039	191	0.935039	24939-16-0	C19H16O4	308.33	08	E09
G13	Yaodu P5-8	K-010	Blinin	苦蒿素	99.9	47.9	51.7	99.6	1.07933	192	1.07933	125675-09-4	C22H32O6	392.486	05	D07
O15	Yaodu P1-4	B-060	Brazilin	巴西苏木素	99.7	51.2	48	99.2	0.9375	193	0.9375	474-07-7	C16H14O5	286.28	01	H08
D13	Yaodu P9-12	X-070	Britannilactone	旋复花内酯	99	58.2	40.9	99.1	0.702749	194	0.702749	33627-41-7	C17H24O5	308.372	10	B07
M10	Yaodu P9-12	Y-099	Bullatine A	一枝蒿甲素	100	48.3	50.9	99.2	1.05383	195	1.05383	1354-84-3	C22H33NO2	343.5	11	G05
A16	Yaodu P9-12	Y-135	Bullatine G；songorine	一枝蒿庚素	99.9	49.1	50.5	99.6	1.02851	196	1.02851	509-24-0	C22H31NO3	357.491	11	A08
E07	Yaodu P1-4	B-005	Byakangelicin	白当归素	99.9	50.2	48.9	99.1	0.974104	197	0.974104	19573-01-4	C17H18O7	334.32	01	C04
K07	Yaodu P1-4	B-008	Byakangelicol	白当归脑	99.8	49	50.4	99.4	1.02857	198	1.02857	26091-79-2	C17H16O6	316.31	01	F04
K11	Yaodu P5-8	K-003	Caffeic acid	咖啡酸	99.9	48.6	50.4	99	1.03704	199	1.03704	331-39-5	C9H8O4	180.16	05	F06
N15	Yaodu P5-8	M-051	Calceolarioside B	木通苯乙醇苷B	99.8	47.8	51.8	99.6	1.08368	200	1.08368	105471-98-5	C23H26O11	478.45	06	G08
A16	Yaodu P1-4	F-014	Calcium pantothenate	泛酸钙	99.9	50.3	48.9	99.2	0.972167	201	0.972167	137-08-6	C18H32CaN2O10	476.54	03	A08
P11	Yaodu P5-8	M-021	Calycosin	毛蕊异黄酮	99.8	48.8	50.7	99.5	1.03893	202	1.03893	20575-57-9	C16H12O5	284.26	06	H06
N11	Yaodu P5-8	M-020	Calycosin-7-O-beta-D-glucoside	毛蕊异黄酮苷	99.7	63.3	36.4	99.7	0.575039	203	0.575039	20633-67-4	C22H22O10	446.4	06	G06
M21	Yaodu P9-12	X-005	Camptothecine	喜树碱	96.5	59.3	39.7	99	0.669477	204	0.669477	7689-03-4	C20H16N2O4	348.35	09	G11
P18	Yaodu P5-8	S-055	Carboxyatractyloside	羧基苍术苷三钾盐	97.7	71.9	26.8	98.7	0.37274	205	0.37274	77228-71-8	C31H46O18S2	770.82	08	H09
N18	Yaodu P5-8	S-054	Carnosic acid	鼠尾草酸	99.9	50.8	48.9	99.7	0.962598	206	0.962598	3650-09-7	C20H28O4	332.43	08	G09
F15	Yaodu P5-8	M-037	Casticin	蔓荆子黄素	96.1	72	26.2	98.2	0.363889	207	0.363889	479-91-4	C19H18O8	374.34	06	C08
G05	Yaodu P5-8	J-032	Caulophylline	N-甲基野靛碱	99.7	49.9	49.5	99.4	0.991984	208	0.991984	486-86-2	C12H16N2O	204.27	05	D03
D11	Yaodu P9-12	X-054	Cedrol	雪松醇	99.8	48.7	50.5	99.2	1.03696	209	1.03696	77-53-2	C15H26O	222.37	10	B06
K03	Yaodu P9-12	S-091	Cephalomannine	三尖杉宁碱	98.1	66.5	31.9	98.4	0.479699	210	0.479699	71610-00-9	C45H53NO14	831.9	09	F02
M03	Yaodu P9-12	S-092	Cephalotaxine	三尖杉碱	100	51.5	48.2	99.7	0.935922	211	0.935922	24316-19-6	C18H21NO4	315.36	09	G02
A12	Yaodu P5-8	Q-023	Cepharanthine	千金藤素	97.9	26.7	72.9	99.6	2.73034	212	2.73034	481-49-2	C37H38N2O6	606.71	07	A06
K13	Yaodu P1-4	B-042	Chelerythrine	白屈菜红碱	99.4	50.7	48.4	99.1	0.954635	213	0.954635	34316-15-9	C21H18NO4+	348.372	01	F07
G16	Yaodu P9-12	Y-143	Chelerythrine chloride	盐酸白屈菜红碱	98.9	53.3	46	99.3	0.863039	214	0.863039	3895-92-9	C21H18ClNO4	383.82	11	D08
M19	Yaodu P1-4	B-086	Chelidonine	白屈菜碱	96.8	66	32.9	98.9	0.498485	215	0.498485	476-32-4	C20H19NO5	353.37	01	G10
A12	Yaodu P1-4	E-016	Chenodeoxycholic acid	鹅脱氧胆酸	99.8	48.9	50.5	99.4	1.03272	216	1.03272	474-25-9	C24H40O4	392.58	03	A06
P12	Yaodu P9-12	Z-040	Chikusetsu saponin Ⅳa	竹节参皂苷IVa	99.9	49.9	49.5	99.4	0.991984	217	0.991984	51415-02-2	C42H66O14	794.98	12	H06
G17	Yaodu P5-8	L-007	Chlorogenic acid	绿原酸	99.6	50.5	49	99.5	0.970297	218	0.970297	327-97-9	C16H18O9	354.31	05	D09
M05	Yaodu P1-4	B-001	Chrysin	白杨素	99.8	50.3	49	99.3	0.974155	219	0.974155	480-40-0	C15H10O4	254.24	01	G03
A06	Yaodu P1-4	D-068	Chrysophanol 8-O-glucoside	大黄酚-8-O-β-D-葡萄糖苷	99.9	48.2	51.5	99.7	1.06846	220	1.06846	13241-28-6	C21H20O9	416.39	03	A03
H17	Yaodu P1-4	D-017	Chrysophanol;Chrysophanic acid	大黄酚	99.9	49.5	50	99.5	1.0101	221	1.0101	481-74-3	C15H10O4	254.24	02	D09
A18	Yaodu P5-8	Q-056	Chrysosplenetin B	金腰乙素	99.8	45.2	54.2	99.4	1.19912	222	1.19912	603-56-5	C19H18O8	374.34	07	A09
B22	Yaodu P1-4	J-005	Cichoric acid	菊苣酸	99.9	52.5	47	99.5	0.895238	223	0.895238	70831-56-0	C22H18O12	474.37	04	A11
J10	Yaodu P5-8	S-007	Cimifugin	升麻素	99.8	52.3	46.7	99	0.892925	224	0.892925	37921-38-3	C16H18O6	306.32	08	E05
D20	Yaodu P5-8	S-057	Cimigenol-3-O-β-D-xylpyranoside	升麻醇-3-O-β-D-吡喃木糖苷	99.9	44.2	54.9	99.1	1.24208	225	1.24208	27994-11-2	C35H56O9	620.81	08	B10
O22	Yaodu P5-8	R-005	Cinnamaldehyde	肉桂醛	99.9	48.9	50.4	99.3	1.03067	226	1.03067	104-55-2	C9H8O	132.16	07	H11
O04	Yaodu P9-12	Y-066	Cinnamyl acetate	乙酸肉桂酯	99.9	48.2	51.1	99.3	1.06017	227	1.06017	103-54-8	C11H12O2	176.21	11	H02
B04	Yaodu P5-8	R-006	Cinnamyl alcohol	肉桂醇	99.8	47.8	51.4	99.2	1.07531	228	1.07531	104-54-1	C9H10O	134.18	08	A02
L21	Yaodu P5-8	N-012	Citric acid	柠檬酸	99.9	48.8	50.8	99.6	1.04098	229	1.04098	77-92-9	C6H8O7	192.12	06	F11
B06	Yaodu P1-4	G-041	Citric acid monohydrate	枸橼酸	99.8	50.6	48.8	99.4	0.964427	230	0.964427	5949-29-1	C6H10O8	210.14	04	A03
J07	Yaodu P9-12	X-031	clareolide	香紫苏内酯	99.9	47.1	52.6	99.7	1.11677	231	1.11677	564-20-5	C16H26O2	250.38	10	E04
C04	Yaodu P1-4	D-051	Clinodiside A	断血流皂苷A	99	51	48.1	99.1	0.943137	232	0.943137	916347-31-4	C48H78O19	959.125	03	B02
P03	Yaodu P5-8	L-059	Cochinchinenin C	龙血素C	99.9	47.2	52.5	99.7	1.11229	233	1.11229	956103-79-0	C33H34O7	542.625	06	H02
A20	Yaodu P9-12	Y-162	Coixol	薏苡素	99.8	51.6	48.1	99.7	0.932171	234	0.932171	532-91-2	C8H7NO3	165.15	11	A10
E18	Yaodu P1-4	F-029	Columbamine	非洲防己碱	99.8	52.3	47.2	99.5	0.902486	235	0.902486	3621-36-1	C20H20NO4	338.38	03	C09
K10	Yaodu P1-4	E-010	Columbianadin	二氢欧山芹醇当归酸酯	99.9	48.8	50.5	99.3	1.03484	236	1.03484	5058-13-9	C19H20O5	328.36	03	F05
F04	Yaodu P1-4	G-031	Columbin	古伦宾	99.8	47.7	51.8	99.5	1.08595	237	1.08595	546-97-4	C20H22O6	358.39	04	C02
G15	Yaodu P5-8	K-025	Combretastatin A4 disodium phosphate	康普瑞汀磷酸二钠	94.9	69	29.8	98.8	0.431884	238	0.431884	168555-66-6	C18H19O8P.2Na	440.29	05	D08
B22	Yaodu P5-8	S-066	Complanatoside A	沙苑子苷A	99.7	50.6	48.9	99.5	0.966403	239	0.966403	146501-37-3	C27H30O18	642.52	08	A11
J17	Yaodu P9-12	Y-024	Coptisine chloride	盐酸黄连碱	99.3	52.4	46.8	99.2	0.89313	240	0.89313	6020-18-4	C19H14ClNO4	355.77	10	E09
M11	Yaodu P5-8	K-004	Corilagin	柯里拉京	99.9	52.9	46.6	99.5	0.880907	241	0.880907	23094-69-1	C27H22O18	634.45	05	G06
O11	Yaodu P5-8	K-005	Corosolic acid	科罗索酸	99.9	44.7	55	99.7	1.23043	242	1.23043	4547-24-4	C30H48O4	472.7	05	H06
M18	Yaodu P9-12	Y-158	Corydaline	延胡索甲素	99.9	43.8	55.6	99.4	1.26941	243	1.26941	518-69-4	C22H27NO4	369.46	11	G09
J16	Yaodu P9-12	Z-067	Corydine	紫菫定酚	100	51	48.1	99.1	0.943137	244	0.943137	476-69-7	C20H23NO4	341.4	12	E08
K17	Yaodu P1-4	B-070	Corylin	补骨脂宁	99.9	46.6	52.8	99.4	1.13305	245	1.13305	53947-92-5	C20H16O4	320.35	01	F09
I20	Yaodu P5-8	Q-081	Corynoxeine	去氢钩藤碱	99.9	49.6	50.2	99.8	1.0121	246	1.0121	630-94-4	C22H26N2O4	382.45	07	E10
C15	Yaodu P5-8	K-021	Corynoxine B	柯诺辛B	99.7	48.7	50.4	99.1	1.03491	247	1.03491	17391-18-3	C22H28N2O4	384.48	05	B08
L16	Yaodu P9-12	Z-068	Corytuberine	紫堇块茎碱	100	50	49.2	99.2	0.984	248	0.984	517-56-6	C19H21NO4	327.37	12	F08
B13	Yaodu P5-8	M-022	costunolide	木香烃内酯	99.7	52.9	46.5	99.4	0.879017	249	0.879017	553-21-9	C15H20O2	232.32	06	A07
N03	Yaodu P9-12	X-013	Coumarin	香豆素	99.9	49.2	50.6	99.8	1.02846	250	1.02846	91-64-5	C9H6O2	146.14	10	G02
M15	Yaodu P5-8	K-028	Crebanine	克班宁	99.9	51.2	48.2	99.4	0.941406	251	0.941406	25127-29-1	C20H21NO4	339.39	05	G08
I21	Yaodu P9-12	X-003	Crocin II	西红花苷II	99.8	48.9	50.3	99.2	1.02863	252	1.02863	55750-84-0	C38H54O19	814.826	09	E11
A06	Yaodu P9-12	Y-067	Cryptochlorogenic acid	隐绿原酸	99.8	48.7	50.9	99.6	1.04517	253	1.04517	905-99-7	C16H18O9	354.309	11	A03
J13	Yaodu P9-12	Y-002	Cryptotanshinone	隐丹参酮	99.9	46.1	53.2	99.3	1.15401	254	1.15401	35825-57-1	C19H20O3	296.36	10	E07
P16	Yaodu P1-4	H-047	Cucurbitacin B	葫芦素B	95.7	69.5	27.7	97.2	0.398561	255	0.398561	6199-67-3	C32H46O8	558.7	04	H08
L05	Yaodu P9-12	X-023	Curculigoside	仙茅苷	99.8	50.3	49.2	99.5	0.978131	256	0.978131	85643-19-2	C22H26O11	466.44	10	F03
C10	Yaodu P1-4	E-003	Curcumenol	莪术烯醇	99.9	49.5	49.8	99.3	1.00606	257	1.00606	19431-84-6	C15H22O2	234.33	03	B05
D22	Yaodu P1-4	J-007	Curcumin	姜黄素	98.2	50.1	48.8	98.9	0.974052	258	0.974052	458-37-7	C21H20O6	368.38	04	B11
L09	Yaodu P9-12	X-050	Curcurbitacin IIa	雪胆素甲	99.1	46.7	52	98.7	1.11349	259	1.11349	58546-34-2	C32H50O8	562.73	10	F05
I10	Yaodu P1-4	E-009	Curdione	莪术二酮	99.7	51	48.3	99.3	0.947059	260	0.947059	13657-68-6	C15H24O2	236.35	03	E05
K21	Yaodu P5-8	L-043	Cyanidin Chloride	氯化矢车菊素	99.9	53.5	45.9	99.4	0.857944	261	0.857944	528-58-5	C15H11O6.Cl	322.7	05	F11
F20	Yaodu P5-8	S-060	Cyanidin-3-O-glucoside chloride	矢车菊素-3-O-葡萄糖苷	99.7	47.3	51.9	99.2	1.09725	262	1.09725	7084-24-4	C21H21ClO11	484.84	08	C10
O09	Yaodu P1-4	B-019	Cyasterone	杯苋甾酮	99.9	47.8	51.7	99.5	1.08159	263	1.08159	17086-76-9	C29H44O8	520.65	01	H05
B18	Yaodu P1-4	H-051	Cycloastragenol	环黄芪醇	99.9	51.8	47.7	99.5	0.920849	264	0.920849	78574-94-4	C30H50O5	490.71	04	A09
G10	Yaodu P1-4	E-006	Cynarin	1,5-O-二咖啡酰奎宁酸	99.8	50.9	48.7	99.6	0.956778	265	0.956778	30964-13-7	C25H24O12	516.45	03	D05
F13	Yaodu P5-8	M-025	Cynaroside	木犀草苷	99.8	53	46.7	99.7	0.881132	266	0.881132	5373-11-5	C21H20O11	448.38	06	C07
F03	Yaodu P1-4	B-109	Cytidine	胞苷	99.7	48.9	50.7	99.6	1.03681	267	1.03681	65-46-3	C9H13N3O5	243.22	02	C02
F22	Yaodu P1-4	J-008	Cytisine	金雀花碱	99.9	47.2	52	99.2	1.10169	268	1.10169	485-35-8	C11H14N2O	190.24	04	C11
E19	Yaodu P1-4	B-080	Cytosine	胞嘧啶	99.8	48.9	50.3	99.2	1.02863	269	1.02863	71-30-7	C4H5N3O	111.1	01	C10
P06	Yaodu P1-4	G-056	D(-)-Fructose	D-果糖	99.9	50.7	48.5	99.2	0.956607	270	0.956607	57-48-7	C6H12O6	180.16	04	H03
H12	Yaodu P5-8	S-015	D(-)-Salicin	水杨苷	99.8	49.3	50.1	99.4	1.01623	271	1.01623	138-52-3	C13H18O7	286.28	08	D06
G09	Yaodu P5-8	J-065	D(-)-Tartaric acid	酒石酸	99.7	49.2	50.3	99.5	1.02236	272	1.02236	526-83-0	C4H6O6	150.09	05	D05
A08	Yaodu P5-8	P-012	D(+)-Glucose	葡萄糖	99.9	47	52.2	99.2	1.11064	273	1.11064	50-99-7	C6H12O6	180.16	07	A04
H19	Yaodu P1-4	D-027	Dacarbazine	达卡巴嗪	99.9	58.4	40.7	99.1	0.696918	274	0.696918	4342-03-4	C6H10N6O	182.18	02	D10
F17	Yaodu P1-4	D-016	Daidzein	大豆苷元	99.8	48.6	50.9	99.5	1.04733	275	1.04733	486-66-8	C15H10O4	254.24	02	C09
C17	Yaodu P1-4	B-062	D-Alanine	D-丙氨酸	99.9	49.6	49.6	99.2	1	276	1	338-69-2	C3H7NO2	89.09	01	B09
M13	Yaodu P9-12	T-036	Damascenone	突厥烯酮	99.9	47.9	51.7	99.6	1.07933	277	1.07933	23696-85-7	C13H18O	190.28	09	G07
N09	Yaodu P9-12	X-051	Daphnoretin	西瑞香素	99.8	49.9	49.4	99.3	0.98998	278	0.98998	2034-69-7	C19H12O6	336.29	10	G05
G06	Yaodu P1-4	D-073	Daptomycin	达托霉素	99.7	49.3	49.7	99	1.00811	279	1.00811	103060-53-3	C72H101N17O26	1620.67	03	D03
I17	Yaodu P5-8	L-008	Darbaloin	芦荟苷	100	48.8	50.5	99.3	1.03484	280	1.03484	1415-73-2	C21H22O9	418.39	05	E09
K11	Yaodu P1-4	B-032	Dauricine	蝙蝠葛碱	99.9	48.1	51.4	99.5	1.06861	281	1.06861	524-17-4	C38H44N2O6	624.774	01	F06
N16	Yaodu P9-12	Z-071	Decursin	紫花前胡素	99.9	51.5	47.7	99.2	0.926214	282	0.926214	5928-25-6	C19H20O5	328.36	12	G08
K09	Yaodu P9-12	T-013	Dehydroandrographolidesuccinate	脱水穿心莲内酯琥珀酸半酯	99.9	51.2	48.1	99.3	0.939453	283	0.939453	786593-06-4	C28H36O10	532.582	09	F05
G13	Yaodu P9-12	T-033	Dehydrocorydaline	脱氢紫堇碱	99.8	50	49.7	99.7	0.994	284	0.994	30045-16-0	C22H24NO4	366.437	09	D07
K12	Yaodu P5-8	Q-029	Dehydrodiisoeugenol	去氢二异丁香酚	99.9	49	50.2	99.2	1.02449	285	1.02449	2680-81-1	C20H22O4	326.39	07	F06
M18	Yaodu P5-8	Q-068	Dehydroevodiamine	去氢吴茱萸碱	99.2	49.6	49.7	99.3	1.00202	286	1.00202	67909-49-3	C19H15N3O	301.34	07	G09
C15	Yaodu P9-12	T-040	Dehydroglaucine	脱氢海罂粟碱	67.1	54.4	45.3	99.7	0.832721	287	0.832721	22212-26-6	C21H23NO4	353.16	09	B08
K22	Yaodu P5-8	Q-105	Dehydrotumulosic acid	去氢土莫酸	99.9	48.9	50.5	99.4	1.03272	288	1.03272	6754-16-1	C31H48O4	484.71	07	F11
A14	Yaodu P9-12	Y-123	delsoline	硬飞燕草碱	99.9	50.7	48.7	99.4	0.960552	289	0.960552	509-18-2	C25H41NO7	467.6	11	A07
C06	Yaodu P1-4	D-069	Deltaline	德尔塔林	99.8	51.2	48.4	99.6	0.945312	290	0.945312	6836-11-9	C27H41NO8	507.62	03	B03
O08	Yaodu P5-8	Q-006	Demecolcine	秋水仙碱	92.9	70.1	28.4	98.5	0.405136	291	0.405136	477-30-5	C21H25NO5	371.43	07	H04
G14	Yaodu P5-8	Q-035	Demethoxycurcumin	去甲氧基姜黄素	98.8	50.2	49.7	99.9	0.99004	292	0.99004	22608-11-3	C20H18O5	338.35	07	D07
I12	Yaodu P9-12	Y-115	Demethylcoclaurine hydrochloride	盐酸去甲乌药碱	100	48.3	51.1	99.4	1.05797	293	1.05797	11041-94-4	C16H17NO3.HCl	307.8	11	E06
O20	Yaodu P5-8	Q-084	Demethyleneberberine	去亚甲基小檗碱	99.9	51.5	48.1	99.6	0.933981	294	0.933981	25459-91-0	C19H18NO4	324.35	07	H10
K18	Yaodu P5-8	Q-067	Demethylzeylasteral	去甲泽拉木醛	99.9	48.9	50.5	99.4	1.03272	295	1.03272	107316-88-1	C29H36O6	480.59	07	F09
B14	Yaodu P5-8	S-023	Dendrobine	石斛碱	99.8	51.5	47.9	99.4	0.930097	296	0.930097	2115-91-5	C16H25NO2	263.37	08	A07
K13	Yaodu P9-12	T-035	Deoxyarbutin	脱氧熊果苷	99.9	47.9	51.6	99.5	1.07724	297	1.07724	53936-56-4	C11H14O3	194.23	09	F07
D04	Yaodu P1-4	G-028	Diammonium glycyrrhizinate	甘草酸二铵	99.9	50.7	48.5	99.2	0.956607	298	0.956607	79165-06-3	C42H62O16.2(NH3)	856.997	04	B02
H03	Yaodu P1-4	B-110	Dichotomitin	白射干素	99.7	46.5	52.4	98.9	1.12688	299	1.12688	88509-91-5	C18H14O8	358.3	02	D02
C13	Yaodu P1-4	B-036	Dictamnine	白鲜碱	99.9	49.4	50.3	99.7	1.01822	300	1.01822	484-29-7	C12H9NO2	199.21	01	B07
P07	Yaodu P9-12	X-034	didymin	香蜂草苷	99.9	47.3	51.6	98.9	1.09091	301	1.09091	14259-47-3	C28H34O14	594.56	10	H04
K08	Yaodu P1-4	D-093	Diffractic Acid	地弗地衣酸	99.8	48.3	51.3	99.6	1.06211	302	1.06211	436-32-8	C20H22O7	374.39	03	F04
B12	Yaodu P5-8	S-012	Dihydroartemisinin	双氢青蒿素	98.1	52.8	46.4	99.2	0.878788	303	0.878788	71939-50-9	C15H24O5	284.35	08	A06
C12	Yaodu P1-4	E-018	Dihydroberberine/Dihydroumbellatine	二氢小檗碱	99.7	55.3	43.7	99	0.790235	304	0.790235	483-15-8	C20H19NO4	337.369	03	B06
G12	Yaodu P1-4	E-027	Dihydrocapsaicin	二氢辣椒素	99.8	51	48.4	99.4	0.94902	305	0.94902	19408-84-5	C18H29NO3	307.43	03	D06
B09	Yaodu P9-12	X-035	Dihydrocucurbitacin F	雪胆乙素	99.9	58.3	41.5	99.8	0.711835	306	0.711835	50298-90-3	C30H48O7	520.7	10	A05
O12	Yaodu P1-4	E-034	Dihydrolycorine	二氢石蒜碱	99.8	51.2	48	99.2	0.9375	307	0.9375	6271-21-2	C16H19NO4	289.329	03	H06
A10	Yaodu P1-4	E-002	Dihydromyricetin	二氢杨梅素	99.9	49.8	49.7	99.5	0.997992	308	0.997992	27200-12-0	C15H12O8	320.25	03	A05
E10	Yaodu P1-4	E-004	Dihydrotanshinone I	二氢丹参酮Ⅰ	99.8	45.8	53.3	99.1	1.16376	309	1.16376	87205-99-0	C18H14O3	278.3	03	C05
H18	Yaodu P5-8	S-048	Dioscin	薯蓣皂苷	40	100	0	100	0	310	0	19057-60-4	C45H72O16	869.04	08	D09
P19	Yaodu P9-12	Y-047	Diosgenin glucoside	延龄草苷	99.9	50.3	49.1	99.4	0.976143	311	0.976143	14144-06-0	C33H52O8	576.76	10	H10
N05	Yaodu P9-12	X-024	Diosmetin	香叶木素	99.9	52.8	47	99.8	0.890152	312	0.890152	520-34-3	C16H12O6	300.26	10	G03
N07	Yaodu P9-12	X-033	Diosmetin-7-O-β-D-glucopyranoside	香叶木素-7-O-葡萄糖苷	99.8	49.2	50.1	99.3	1.01829	313	1.01829	20126-59-4	C22H22O11	462.409	10	G04
H15	Yaodu P1-4	D-005	Diosmin	地奥司明	99.8	48	51.3	99.3	1.06875	314	1.06875	520-27-4	C28H32O15	608.54	02	D08
H08	Yaodu P1-4	G-062	Dipotassium glycyrrhizinate	甘草酸二钾	99.9	51.3	48.3	99.6	0.94152	315	0.94152	68797-35-3	C42H60K2O16	899.11	04	D04
P03	Yaodu P1-4	C-005	Dipsacoside B	川续断皂苷乙	99.8	48.5	50.7	99.2	1.04536	316	1.04536	33289-85-9	C53H86O22	1075.24	02	H02
K15	Yaodu P1-4	B-058	DL-Alanine	DL-丙氨酸	99.9	48.2	51	99.2	1.05809	317	1.05809	302-72-7	C3H7NO2	89.09	01	F08
K03	Yaodu P1-4	A-012	DL-Arabinose	阿拉伯糖	99.8	48.3	51	99.3	1.0559	318	1.0559	147-81-9	C5H10O5	150.13	01	F02
D06	Yaodu P1-4	G-042	D-Mannitol	甘露糖	99.8	46.6	52.8	99.4	1.13305	319	1.13305	69-65-8	C6H14O6	182.17	04	B03
M06	Yaodu P1-4	D-079	Docetaxel	多烯紫杉醇	97.8	67.1	31.3	98.4	0.466468	320	0.466468	114977-28-5	C43H53NO14	807.88	03	G03
N14	Yaodu P5-8	S-033	D-Pinitol	D-松醇	99.8	50.7	48.6	99.3	0.95858	321	0.95858	10284-63-6	C7H14O6	194.18	08	G07
E14	Yaodu P9-12	Y-126	D-Tetrahydropalmatine	右旋四氢巴马汀	99.9	46.9	52.4	99.3	1.11727	322	1.11727	3520-14-7	C21H25NO4	355.431	11	C07
N17	Yaodu P5-8	M-066	D-Xylose	木糖	99.9	50.4	49.3	99.7	0.978175	323	0.978175	58-86-6	C5H10O5	150.13	06	G09
D20	Yaodu P1-4	H-066	Ecliptasaponin A	旱莲苷A	99.7	49	50.4	99.4	1.02857	324	1.02857	78285-90-2	C36H58O9	634.84	04	B10
M16	Yaodu P1-4	F-023	Efetaal	风信子素	99.8	51.1	48.6	99.7	0.951076	325	0.951076	2556-10-7	C12H18O2	194.27	03	G08
H05	Yaodu P1-4	C-009	Eleutheroside B；Syringin	刺五加苷B	99.9	47.7	51.6	99.3	1.08176	326	1.08176	118-34-3	C17H24O9	372.37	02	D03
F05	Yaodu P1-4	C-008	Eleutheroside E	刺五加苷E	99.7	50.2	49.2	99.4	0.98008	327	0.98008	39432-56-9	C34H46O18	742.72	02	C03
C20	Yaodu P9-12	Y-166	EMetine Hydrochloride	盐酸吐根碱	99.9	64.4	35.2	99.6	0.546584	328	0.546584	316-42-7	C29H40N2O4.2(HCl)；C29H40N2O4.HCl	553.56	11	B10
L19	Yaodu P1-4	D-029	Emodin	大黄素	99.7	50.7	48.8	99.5	0.962525	329	0.962525	518-82-1	C15H10O5	270.24	02	F10
J17	Yaodu P1-4	D-018	Emodin-8-O-β-D-glucopyranoside	大黄素-8-O-β-D-吡喃葡萄糖苷	99.8	49.3	49.9	99.2	1.01217	330	1.01217	23313-21-5	C21H20O10	432.39	02	E09
H10	Yaodu P1-4	H-006	Engeletin	黄杞苷	99.7	50.1	49.5	99.6	0.988024	331	0.988024	572-31-6	C21H22O10	434.39	04	D05
G17	Yaodu P1-4	B-064	Epiberberine	表小檗碱	99.8	53.4	45.9	99.3	0.859551	332	0.859551	6873-09-2	C20H18NO4	336.36	01	D09
K14	Yaodu P9-12	Y-131	Epibrassinolide	芸苔素内酯	99.9	46.7	52.4	99.1	1.12206	333	1.12206	72962-43-7	C28H48O6	480.68	11	F07
C15	Yaodu P1-4	B-048	Epifriedelanol	表木栓醇	99.9	49.9	49.2	99.1	0.985972	334	0.985972	16844-71-6	C30H52O	428.73	01	B08
E09	Yaodu P1-4	B-014	Epigoitrin	表告依春	99.9	50	49.4	99.4	0.988	335	0.988	1072-93-1	C5H7NOS	129.18	01	C05
P05	Yaodu P1-4	C-013	Epimedin A	朝藿定A	99.8	46.6	52.5	99.1	1.12661	336	1.12661	110623-72-8	C39H50O20	838.8	02	H03
J11	Yaodu P1-4	C-068	Epimedin A1	朝藿定A1	99.8	50.9	48.5	99.4	0.952849	337	0.952849	140147-77-9	C39H50O20	838.804	02	E06
N05	Yaodu P1-4	C-012	Epmedin B	朝藿定B	99.8	46	53.4	99.4	1.16087	338	1.16087	110623-73-9	C38H48O19	808.78	02	G03
L05	Yaodu P1-4	C-011	Epmedin C	朝藿定C	99.9	47.5	51.8	99.3	1.09053	339	1.09053	110642-44-9	C39H50O19	822.8	02	F03
H10	Yaodu P5-8	S-006	Eriocitrin	圣草次苷	99.8	49	50.5	99.5	1.03061	340	1.03061	13463-28-0	C27H32O15	596.53	08	D05
L22	Yaodu P5-8	S-076	Eriodictyol	圣草酚	99.9	50.6	49	99.6	0.968379	341	0.968379	552-58-9	C15H12O6	288.25	08	F11
B20	Yaodu P5-8	S-056	Esculentoside A	商陆皂苷甲	99.9	49.9	49.2	99.1	0.985972	342	0.985972	65497-07-6	C42H66O16	826.96	08	A10
K10	Yaodu P5-8	Q-014	Esculin	秦皮甲素	43.7	53.1	46.6	99.7	0.877589	343	0.877589	531-75-9	C15H16O9	340.28	07	F05
O10	Yaodu P1-4	E-015	Ethyl 3,4-dihydroxybenzoate	3,4-二羟基苯甲酸乙酯	99.6	48.5	50.8	99.3	1.04742	344	1.04742	3943-89-3	C9H10O4	182.17	03	H05
D17	Yaodu P1-4	D-015	Ethyl 4-methoxycinnamate	对甲氧基肉桂酸乙酯	99.8	44.5	54.8	99.3	1.23146	345	1.23146	24393-56-4	C12H14O3	206.24	02	B09
E13	Yaodu P5-8	K-008	Ethyl caffeate	咖啡酸乙酯	99.6	48.4	50.8	99.2	1.04959	346	1.04959	102-37-4	C11H12O4	208.21	05	C07
H11	Yaodu P5-8	M-015	Ethyl gallate	没食子酸乙酯	99.8	44.5	55	99.5	1.23596	347	1.23596	831-61-8	C9H10O5	198.17	06	D06
N19	Yaodu P5-8	N-002	Ethylparaben	尼泊金乙	99.8	49.7	49.7	99.4	1	348	1	120-47-8	C9H10O3	166.17	06	G10
I04	Yaodu P9-12	Y-063	Etoposide	依托泊苷	98.7	58.1	41.4	99.5	0.712565	349	0.712565	33419-42-0	C29H32O13	588.56	11	E02
K05	Yaodu P1-4	A-024	Eudesmin	桉脂素	99.9	48.2	51.2	99.4	1.06224	350	1.06224	526-06-7	C22H26O6	386.44	01	F03
I18	Yaodu P9-12	Y-155	Eupalinolide A	野马追内酯A	99.8	48.8	50.6	99.4	1.03689	351	1.03689	877822-40-7	C24H30O9	462.49	11	E09
O18	Yaodu P9-12	Y-160	Eupatilin	异泽兰黄素	99.9	46.7	52.5	99.2	1.1242	352	1.1242	22368-21-4	C18H16O7	344.31	11	H09
D05	Yaodu P9-12	X-019	Fargesin	辛夷脂素	99.9	46.2	53.4	99.6	1.15584	353	1.15584	31008-19-2	C21H22O6	370.4	10	B03
E04	Yaodu P1-4	D-053	Farrerol	杜鹃素	99.8	49	50.2	99.2	1.02449	354	1.02449	24211-30-1	C17H16O5	300.31	03	C02
G16	Yaodu P1-4	F-018	Fenofibrate	非诺贝特	99.7	48.8	50.6	99.4	1.03689	355	1.03689	49562-28-9	C20H21ClO4	360.83	03	D08
G07	Yaodu P9-12	S-127	Ferulaldehyde	松柏醛	99.9	47.8	51.6	99.4	1.0795	356	1.0795	458-36-6	C10H10O3	178.18	09	D04
A03	Yaodu P1-4	A-002	Ferulic acid	阿魏酸	99.8	49.8	49.2	99	0.987952	357	0.987952	1135-24-6	C10H10O4	194.19	01	A02
G08	Yaodu P5-8	Q-001	Fisetin	漆黄素	99.5	48.5	50.4	98.9	1.03918	358	1.03918	528-48-3	C15H10O6	286.24	07	D04
H07	Yaodu P1-4	C-018	Formononetin	刺芒柄花素	99.7	51.6	47.3	98.9	0.916667	359	0.916667	485-72-3	C16H12O4	268.27	02	D04
C18	Yaodu P1-4	F-028	Forskolin	佛司可林	99.8	51	48.4	99.4	0.94902	360	0.94902	66575-29-9	C22H34O7	410.5	03	B09
M17	Yaodu P5-8	L-012	Forsythoside A	连翘酯苷A	99.9	47.4	52.2	99.6	1.10127	361	1.10127	79916-77-1	C29H36O15	624.59	05	G09
O17	Yaodu P5-8	L-013	Forsythoside B	连翘酯苷B	99.9	50.5	49.1	99.6	0.972277	362	0.972277	81525-13-5	C34H44O19	756.7	05	H09
C14	Yaodu P5-8	Q-033	Fraxin	秦皮苷	52.2	52	47	99	0.903846	363	0.903846	524-30-1	C16H18O10	370.31	07	B07
N10	Yaodu P9-12	Z-022	Fraxinellone	梣酮	99.9	49.5	50	99.5	1.0101	364	1.0101	28808-62-0	C14H16O3	232.277	12	G05
E16	Yaodu P1-4	F-016	Fumaric acid	富马酸	99.9	48.5	50.7	99.2	1.04536	365	1.04536	110-17-8	C4H4O4	116.07	03	C08
I16	Yaodu P1-4	F-019	Fuziline	附子灵	99.7	49.8	49.5	99.3	0.993976	366	0.993976	80665-72-1	C24H39NO7	453.57	03	E08
M20	Yaodu P1-4	G-013	Galangin	高良姜素	99.7	50.6	49.2	99.8	0.972332	367	0.972332	548-83-4	C15H10O5	270.24	03	G10
E05	Yaodu P5-8	J-030	Galanthamine	加兰他敏	99.8	51.1	48.4	99.5	0.947162	368	0.947162	357-70-0	C17H21NO3	287.35	05	C03
N12	Yaodu P5-8	S-021	Gallic acid trimethyl ether	3,4,5-三甲氧基苯甲酸	99.9	48.4	51.1	99.5	1.05579	369	1.05579	118-41-2	C10H12O5	212.2	08	G06
D05	Yaodu P5-8	L-061	Ganoderic acid A	灵芝酸A	99.9	49.7	49.6	99.3	0.997988	370	0.997988	81907-62-2	C30H42O7	514.65	06	B03
L07	Yaodu P5-8	L-103	Ganoderic acid C6	灵芝酸C6	99.8	47	52.5	99.5	1.11702	371	1.11702	105742-76-5	C30H42O8	530.7	06	F04
I20	Yaodu P1-4	G-011	Gelsemine	钩吻碱	99.8	48.5	51.2	99.7	1.05567	372	1.05567	509-15-9	C20H22N2O2	322.4	03	E10
A05	Yaodu P5-8	J-028	Genipin	京尼平	99.8	47	52.6	99.6	1.11915	373	1.11915	6902-77-8	C11H14O5	226.23	05	A03
O09	Yaodu P5-8	J-075	Genipin 1-O-beta-D-gentiobioside	京尼平龙胆双糖苷	99.8	47.7	51.9	99.6	1.08805	374	1.08805	29307-60-6	C23H34O15	550.507	05	H05
B08	Yaodu P9-12	Z-003	Geniposide	栀子苷	99.9	49.3	50	99.3	1.0142	375	1.0142	24512-63-8	C17H24O10	388.37	12	A04
P22	Yaodu P1-4	J-015	Geniposidic acid	京尼平苷酸	99.8	49.5	50	99.5	1.0101	376	1.0101	27741-01-1	C16H22O10	374.34	04	H11
M22	Yaodu P5-8	R-001	Genistein	染料木素	99.8	53	46.4	99.4	0.875472	377	0.875472	446-72-0	C15H10O5	270.24	07	G11
C10	Yaodu P9-12	Y-091	Genkwanin	芫花素	99.9	49.9	49.3	99.2	0.987976	378	0.987976	437-64-9	C16H12O5	284.26	11	B05
P11	Yaodu P9-12	X-066	Geraniol	香叶醇	99.9	48.8	50.6	99.4	1.03689	379	1.03689	106-24-1	C10H18O	154.25	10	H06
J04	Yaodu P9-12	Y-194	ginkgetin	银杏双黄酮	99.9	46.2	53.2	99.4	1.15152	380	1.15152	481-46-9	C32H22O10	566.511	12	E02
E13	Yaodu P1-4	B-038	Ginkgolic Acid (C13:0)	白果新酸	99.8	46.9	52.4	99.3	1.11727	381	1.11727	20261-38-5	C20H32O3	320.47	01	C07
D06	Yaodu P9-12	Y-209	Ginkgolic Acid C15:1	银杏酸GA15：1	99.9	49.4	50	99.4	1.01215	382	1.01215	22910-60-7	C22H34O3	346.5	12	B03
B17	Yaodu P9-12	Y-018	Ginkgolide A	银杏内酯A	100	45.9	53.4	99.3	1.1634	383	1.1634	15291-75-5	C20H24O9	408.4	10	A09
F17	Yaodu P9-12	Y-020	Ginkgolide B	银杏内酯B	99.8	49.1	50.2	99.3	1.0224	384	1.0224	15291-77-7	C20H24O10	424.4	10	C09
K16	Yaodu P9-12	Y-145	Ginkgolide J	银杏内酯J	99.9	50	49.5	99.5	0.99	385	0.99	107438-79-9	C20H24O10	424.4	11	F08
P04	Yaodu P5-8	R-026	Ginsenoside F1	人参皂苷F1	99.9	47.2	52.2	99.4	1.10593	386	1.10593	53963-43-2	C36H62O9	638.87	08	H02
B06	Yaodu P5-8	R-027	Ginsenoside F2	人参皂苷F2	99.8	49.7	49.9	99.6	1.00402	387	1.00402	62025-49-4	C42H72O13	785.01	08	A03
H04	Yaodu P5-8	R-013	GINSENOSIDE RB2	人参皂苷Rb2	99.6	47.4	52	99.4	1.09705	388	1.09705	11021-13-9	C53H90O22	1079.27	08	D02
J04	Yaodu P5-8	R-014	Ginsenoside Rb3	人参皂苷Rb3	99.9	48.3	51.2	99.5	1.06004	389	1.06004	68406-26-8	C53H90O22	1079.27	08	E02
L04	Yaodu P5-8	R-021	Ginsenoside Rf	人参皂苷Rf	99.9	49.4	50	99.4	1.01215	390	1.01215	52286-58-5	C42H72O14	801.01	08	F02
F04	Yaodu P5-8	R-010	Ginsenoside Rg3	人参皂苷Rg3	99.7	49.1	50.2	99.3	1.0224	391	1.0224	14197-60-5	C42H72O13	785.02	08	C02
N04	Yaodu P5-8	R-025	Ginsenoside Rg5	人参皂苷Rg5	99.7	49.6	49.8	99.4	1.00403	392	1.00403	186763-78-0	C42H70O12	752.97	08	G02
N08	Yaodu P5-8	R-054	Ginsenoside Rk1	人参皂苷 Rk1	99.8	51.2	47.9	99.1	0.935547	393	0.935547	494753-69-4	C42H70O12	767	08	G04
H06	Yaodu P5-8	R-032	GinsenosideRo	人参皂苷Ro	99.7	49.9	49.2	99.1	0.985972	394	0.985972	34367-04-9	C48H76O19	957.109	08	D03
P20	Yaodu P1-4	J-003	Gipsoside	绞股蓝皂苷	99.8	46	53	99	1.15217	395	1.15217	15588-68-8	C80H126O44	1791.83	04	H10
H16	Yaodu P9-12	Z-063	Gitogenin	支脱皂苷元	100	48.5	50.9	99.4	1.04948	396	1.04948	511-96-6	C27H44O4	432.64	12	D08
C20	Yaodu P1-4	G-006	Glabridin	光甘草定	99.6	53.5	45.9	99.4	0.857944	397	0.857944	59870-68-7	C20H20O4	324.37	03	B10
J15	Yaodu P5-8	M-039	Glucosylvitexin	牡荆素葡萄糖苷	99.9	49.7	49.7	99.4	1	398	1	76135-82-5	C21H20O11.C6H12O6	628.54	06	E08
O22	Yaodu P1-4	G-026	Glycine	甘氨酸	99.8	49.5	50.2	99.7	1.01414	399	1.01414	56-40-6	C2H5NO2	75.07	03	H11
F16	Yaodu P1-4	H-039	Glycitein	黄豆黄素	99.9	50.2	49.1	99.3	0.978088	400	0.978088	40957-83-3	C16H12O5	284.26	04	C08
A20	Yaodu P1-4	G-004	Glycyrrhizic acid	甘草酸	99.8	48.8	50.6	99.4	1.03689	401	1.03689	1405-86-3	C42H62O16	822.94	03	A10
H06	Yaodu P1-4	G-046	Gomisin G	戈米辛G	99.7	44.4	54.9	99.3	1.23649	402	1.23649	62956-48-3	C30H32O9	536.57	04	D03
D08	Yaodu P1-4	G-060	Gomisin J	戈米辛J	99.7	50.2	49.1	99.3	0.978088	403	0.978088	66280-25-9	C22H28O6	388.45	04	B04
H19	Yaodu P5-8	M-076	Gossypol	棉酚	99	60.3	38.6	98.9	0.640133	404	0.640133	303-45-7	C30H30O8	518.55	06	D10
N11	Yaodu P1-4	C-073	Gossypol-acetic acid	醋酸棉酚	96.1	60.2	37.9	98.1	0.629568	405	0.629568	12542-36-8	C30H30O8.C2H4O2	578.61	02	G06
B11	Yaodu P9-12	X-053	Gracillin	纤细薯蓣皂苷	99.9	47.3	52	99.3	1.09937	406	1.09937	19083-00-2	C45H72O17	885.04	10	A06
P05	Yaodu P5-8	L-078	Gramine	芦竹碱	99.9	53	46.7	99.7	0.881132	407	0.881132	87-52-5	C11H14N2	174.24	06	H03
K22	Yaodu P1-4	G-024	Griffonilide	格列风内酯	99.8	52.4	46.9	99.3	0.895038	408	0.895038	61371-55-9	C8H8O4	168.15	03	F11
G04	Yaodu P5-8	N-023	Guanine	鸟嘌呤	99.5	48.7	50.4	99.1	1.03491	409	1.03491	73-40-5	C5H5N5O	151.13	07	D02
C04	Yaodu P5-8	N-021	Guanosine	鸟苷	99.6	49.5	49.9	99.4	1.00808	410	1.00808	118-00-3	C10H13N5O5	283.24	07	B02
A11	Yaodu P5-8	J-080	Gypenoside A	绞股蓝皂苷A	99.7	47.8	51.3	99.1	1.07322	411	1.07322	157752-01-7	C46H74O17	899.07	05	A06
I18	Yaodu P5-8	Q-065	Gypenoside XVII	七叶胆苷XVII	99.8	50.2	48.8	99	0.972112	412	0.972112	80321-69-3	C48H82O18	947.158	07	E09
K07	Yaodu P9-12	S-131	gypsogenin-3-O-glucuronide	丝石竹皂苷元3-O-B-D葡萄糖醛酸甲酯	100	47.4	51.3	98.7	1.08228	413	1.08228	96553-02-5	C37H56O10	660.83	09	F04
E16	Yaodu P9-12	Y-141	Handelin	野菊花内酯	99.9	48	51.4	99.4	1.07083	414	1.07083	62687-22-3	C32H40O8	552.66	11	C08
L12	Yaodu P1-4	H-021	Harpagide	哈巴苷	99.9	49.2	50.3	99.5	1.02236	415	1.02236	6926-08-5	C15H24O10	364.35	04	F06
J12	Yaodu P1-4	H-020	Harpagoside	哈巴俄苷	99.8	50.7	48.8	99.5	0.962525	416	0.962525	19210-12-9	C24H30O11	494.49	04	E06
C07	Yaodu P9-12	S-117	Harringtonine	三尖杉酯碱	99.6	67.4	32.2	99.6	0.477745	417	0.477745	26833-85-2	C28H37NO9	531.59	09	B04
I16	Yaodu P5-8	Q-049	Hastatoside	5-羟基马鞭草苷	100	49.6	49.5	99.1	0.997984	418	0.997984	50816-24-5	C17H24O11	404.366	07	E08
J14	Yaodu P1-4	H-033	Hecogenin	海柯皂苷元	99.9	46.6	52.7	99.3	1.1309	419	1.1309	467-55-0	C27H42O4	430.62	04	E07
L21	Yaodu P1-4	D-047	Helicid	豆腐果苷	99.9	48.9	50.4	99.3	1.03067	420	1.03067	80154-34-3	C13H16O7	284.26	02	F11
I03	Yaodu P9-12	S-088	Hematoxylin	苏木素	99.8	47.4	52	99.4	1.09705	421	1.09705	517-28-2	C16H14O6	302.28	09	E02
F07	Yaodu P1-4	C-017	Hesperetin	橙皮素	99.7	48.5	50.6	99.1	1.0433	422	1.0433	520-33-2	C16H14O6	302.28	02	C04
B05	Yaodu P1-4	C-006	Hesperidin	橙皮苷	99.6	52.7	46.8	99.5	0.888046	423	0.888046	520-26-3	C28H34O15	610.56	02	A03
E12	Yaodu P9-12	Y-111	Heteroclitin D	异型南五味子丁素	99.7	47.1	51.9	99	1.10191	424	1.10191	140369-76-2	C27H30O8	482.53	11	C06
I11	Yaodu P9-12	T-024	Heterophyllin B	太子参环肽B	99.9	46.4	52.8	99.2	1.13793	425	1.13793	145459-19-4	C40H58N8O8	778.94	09	E06
E20	Yaodu P5-8	Q-078	Higenamine	去甲乌药碱	99.7	50.6	49	99.6	0.968379	426	0.968379	5843-65-2	C16H17NO3	271.314	07	C10
G15	Yaodu P1-4	B-051	Hinokiflavone	扁柏双黄酮	98.8	48.5	50.7	99.2	1.04536	427	1.04536	19202-36-9	C30H18O10	538.46	01	D08
C22	Yaodu P5-8	Q-089	Hirsuteine	去氢毛钩藤碱	99.7	52.8	46.7	99.5	0.88447	428	0.88447	35467-43-7	C22H26N2O3	366.45	07	B11
P13	Yaodu P5-8	M-032	Hirsutine	毛钩藤碱	99.9	47.5	52	99.5	1.09474	429	1.09474	7729-23-9	C22H28N2O3	368.47	06	H07
N04	Yaodu P1-4	G-037	Hispidulin	高车前素	99.8	50.5	48.9	99.4	0.968317	430	0.968317	1447-88-7	C16H12O6	300.26	04	G02
O20	Yaodu P1-4	G-015	Homoharringtonine	高三尖杉酯碱	99.2	70.2	29.6	99.8	0.421652	431	0.421652	26833-87-4	C29H39NO9	545.62	03	H10
M14	Yaodu P9-12	Y-132	Homoorientin	异荭草素	99.9	53.8	45.5	99.3	0.845725	432	0.845725	4261-42-1	C21H20O11	448.38	11	G07
C22	Yaodu P1-4	G-018	Homovanillic acid	高香草酸	99.9	48.1	51.1	99.2	1.06237	433	1.06237	306-08-1	C9H10O4	182.17	03	B11
F10	Yaodu P1-4	H-005	Honokiol	和厚朴酚	99.8	48	51	99	1.0625	434	1.0625	35354-74-6	C18H18O2	266.33	04	C05
P19	Yaodu P1-4	D-033	Hordenine	大麦芽碱	99.8	47.8	51.6	99.4	1.0795	435	1.0795	539-15-1	C10H15NO	165.23	02	H10
M14	Yaodu P1-4	F-009	Hosenkoside A	凤仙萜四醇苷A	99.6	45.8	53.6	99.4	1.17031	436	1.17031	156791-82-1	C48H82O20	979.15	03	G07
K18	Yaodu P1-4	F-032	Hosenkoside K	凤仙萜四醇苷K	99.8	48.8	50.7	99.5	1.03893	437	1.03893	160896-49-1	C54H92O25	1141.29	03	F09
F18	Yaodu P1-4	H-054	Hupehenine	湖贝碱甲	99.8	49.6	49.7	99.3	1.00202	438	1.00202	98243-57-3	C27H45NO2	415.65	04	C09
O03	Yaodu P9-12	S-093	Huperzine B	石杉碱乙	99.9	50.8	48.6	99.4	0.956693	439	0.956693	103548-82-9	C16H20N2O	256.347	09	H02
M12	Yaodu P1-4	E-033	Hydrocoumarin	二氢香豆素	99.9	47.7	51.4	99.1	1.07757	440	1.07757	119-84-6	C9H8O2	148.16	03	G06
M16	Yaodu P5-8	Q-053	Hydroprotopine	氢化原阿片碱	99.8	48	51.6	99.6	1.075	441	1.075	128397-41-1	C20H20NO5	354.39	07	G08
M10	Yaodu P1-4	E-012	Hydroquinone	1,4-二羟基苯	99.8	50	49.3	99.3	0.986	442	0.986	123-31-9	C6H6O2	110.11	03	G05
C09	Yaodu P9-12	T-004	Hydroxyecdysone	β-蜕皮激素	99.7	51.1	48.5	99.6	0.949119	443	0.949119	5289-74-7	C27H44O7	480.63	09	B05
K16	Yaodu P5-8	Q-051	hydroxygenkwanin	羟基芫花素	99.7	53.9	45.6	99.5	0.846011	444	0.846011	20243-59-8	C16H12O6	300.26	07	F08
C10	Yaodu P5-8	Q-008	Hydroxysafflor yellow A	羟基红花黄色素A	99.8	49.7	49.3	99	0.991952	445	0.991952	146087-19-6	C27H32O16	612.53	07	B05
F12	Yaodu P9-12	Z-028	Hyodeoxycholic acid	猪脱氧胆酸	99.8	47.7	51.4	99.1	1.07757	446	1.07757	83-49-8	C24H40O4	392.58	12	C06
N07	Yaodu P1-4	C-023	Hypaconitine	次乌头碱	99.8	50.4	48.7	99.1	0.96627	447	0.96627	6900-87-4	C33H45NO10	615.71	02	G04
N13	Yaodu P9-12	Y-004	Icariin	淫羊藿苷	99.9	50.1	49.3	99.4	0.984032	448	0.984032	489-32-7	C33H40O15	676.65	10	G07
A18	Yaodu P9-12	Y-150	Icarisid I	淫羊藿次苷I	99.9	50.7	48.7	99.4	0.960552	449	0.960552	56725-99-6	C27H30O11	530.52	11	A09
D21	Yaodu P9-12	Y-049	Icaritin	淫羊藿素	100	50	49.4	99.4	0.988	450	0.988	118525-40-9	C21H20O6	368.38	10	B11
H05	Yaodu P9-12	X-021	Imperialine	西贝母碱	99.8	49.8	49.2	99	0.987952	451	0.987952	61825-98-7	C27H43NO3	429.63	10	D03
D19	Yaodu P1-4	D-025	Indirubin	靛玉红	99.8	50.4	48.8	99.2	0.968254	452	0.968254	479-41-4	C16H10N2O2	262.26	02	B10
G07	Yaodu P5-8	J-048	Ingenol	巨大戟醇	99.5	49.5	49.7	99.2	1.00404	453	1.00404	30220-46-3	C20H28O5	348.43	05	D04
I07	Yaodu P5-8	J-052	Ingenol-3-angelate	巨大戟醇-3-O-当归酸酯	99.8	49.7	49.9	99.6	1.00402	454	1.00402	75567-37-2	C25H34O6	430.53	05	E04
A09	Yaodu P5-8	J-059	Inosine	肌苷	99.8	48.1	51.3	99.4	1.06653	455	1.06653	58-63-9	C10H12N4O5	268.23	05	A05
P04	Yaodu P9-12	Y-204	Irigenin	野鸢尾黄素	99.9	47.3	52.3	99.6	1.10571	456	1.10571	548-76-5	C18H16O8	360.32	12	H02
E18	Yaodu P9-12	Y-152	Irinotecan hydrochloride	盐酸伊立替康	91.1	66.6	32.2	98.8	0.483483	457	0.483483	100286-90-6	C33H38N4O6.HCl	623.15	11	C09
J07	Yaodu P1-4	C-020	Irisflorentin	次野鸢尾黄素	99.8	51.3	48.3	99.6	0.94152	458	0.94152	41743-73-1	C20H18O8	386.35	02	E04
P06	Yaodu P5-8	R-038	Iristectorigenin B	鸢尾黄酮乙素	99.9	49.5	49.6	99.1	1.00202	459	1.00202	86849-77-6	C17H14O7	330.29	08	H03
K06	Yaodu P9-12	Y-073	Isoacteoside	异麦角甾苷	99.8	49.7	49.7	99.4	1	460	1	61303-13-7	C29H36O15	624.59	11	F03
A09	Yaodu P1-4	B-011	Isobavachalcone	补骨脂乙素	99.9	53	46	99	0.867925	461	0.867925	20784-50-3	C20H20O4	324.37	01	A05
M22	Yaodu P9-12	Y-185	Isobavachin	异补骨脂二氢黄酮	99.7	66.6	32.4	99	0.486486	462	0.486486	31524-62-6	C20H20O4	324.37	11	G11
G14	Yaodu P9-12	Y-127	Isobergapten	异佛手柑内酯	100	49.8	49.8	99.6	1	463	1	482-48-4	C12H8O4	216.19	11	D07
F06	Yaodu P9-12	Y-214	Isobornyl acetate	乙酸异龙脑酯	99.9	50.5	48.4	98.9	0.958416	464	0.958416	125-12-2	C12H20O2	196.29	12	C03
O04	Yaodu P5-8	N-027	Isobutyl 4-Hydroxybenzoate	尼泊金异丁酯	99.9	48	51.2	99.2	1.06667	465	1.06667	4247-02-3	C11H14O3	194.23	07	H02
F04	Yaodu P9-12	Y-189	Isobutyrylshikonin	异丁酰紫草素	99.9	48.1	51.3	99.4	1.06653	466	1.06653	52438-12-7	C20H22O6	358.39	12	C02
C06	Yaodu P9-12	Y-069	Isochlorogenic acid B	异绿原酸B	99.9	51.7	47.5	99.2	0.918762	467	0.918762	14534-61-3	C25H24O12	516.45	11	B03
E06	Yaodu P9-12	Y-070	Isochlorogenic acid C	异绿原酸C	99.9	48.5	50.7	99.2	1.04536	468	1.04536	32451-88-0	C25H24O12	516.453	11	C03
F15	Yaodu P9-12	Y-010	Isocorynoxeine	异去氢钩藤碱	100	49.5	49.9	99.4	1.00808	469	1.00808	51014-29-0	C22H26N2O4	382.45	10	C08
K22	Yaodu P9-12	Y-184	Isoforsythiaside	异连翘酯苷A	99.9	50.9	48.4	99.3	0.950884	470	0.950884	1357910-26-9	C29H36O15	624.59	11	F11
P17	Yaodu P9-12	Y-027	Isofraxidin	异嗪皮啶	94.8	48.3	51	99.3	1.0559	471	1.0559	486-21-5	C11H10O5	222.19	10	H09
A07	Yaodu P1-4	B-003	Isoguanosine	巴豆苷	99.9	50.2	49.4	99.6	0.984064	472	0.984064	1818-71-9	C10H13N5O5	283.24	01	A04
I10	Yaodu P9-12	Y-095	Isoliensinine	异莲心碱	99.9	48.6	51	99.6	1.04938	473	1.04938	6817-41-0	C37H42N2O6	610.747	11	E05
D09	Yaodu P9-12	X-037	Isolinderalactone	异乌药内酯	99.9	49	50.4	99.4	1.02857	474	1.02857	957-66-4	C15H16O3	244.29	10	B05
B15	Yaodu P9-12	Y-008	Isoliquiritigenin	异甘草素	99.8	50.9	48.6	99.5	0.954813	475	0.954813	961-29-5	C15H12O4	256.25	10	A08
M12	Yaodu P9-12	Y-120	Isoliquiritin	异甘草苷	99.9	52.4	47	99.4	0.896947	476	0.896947	5041-81-6	C21H22O9	418.39	11	G06
O10	Yaodu P9-12	Y-100	Isopimpinellin	异虎耳草素	99.9	51.3	48.3	99.6	0.94152	477	0.94152	482-27-9	C13H10O5	246.21	11	H05
A06	Yaodu P5-8	N-028	Isopropyl 4-Hydroxybenzoate	尼泊金异丙酯	99.9	48.5	50.7	99.2	1.04536	478	1.04536	4191-73-5	C10H12O3	180.2	07	A03
A08	Yaodu P9-12	Y-076	Isoquercitrin	异槲皮苷	99.8	49.7	49.9	99.6	1.00402	479	1.00402	482-35-9	C21H20O12	464.38	11	A04
O06	Yaodu P9-12	Y-075	Isorhamnetin-3-O-nehesperidine	异鼠李素-3-O-新橙皮苷	99.8	50.2	49.3	99.5	0.982072	480	0.982072	55033-90-4	C28H32O16	624.54	11	H03
B04	Yaodu P9-12	Y-187	Isorhapontigenin	异丹叶大黄素	99.8	50.6	48.6	99.2	0.960474	481	0.960474	32507-66-7	C15H14O4	258.27	12	A02
D17	Yaodu P9-12	Y-019	Isorhychophylline	异钩藤碱	99.8	46.1	53.1	99.2	1.15184	482	1.15184	6859-01-4	C21H26N2O4	370.446	10	B09
G18	Yaodu P9-12	Y-153	Isoschaftoside	异夏佛塔苷	99.9	51.3	48.1	99.4	0.937622	483	0.937622	52012-29-0	C26H28O14	564.492	11	D09
C22	Yaodu P9-12	Y-179	Isoscopoletin	异莨菪亭	99.8	50.6	48.6	99.2	0.960474	484	0.960474	776-86-3	C10H8O4	192.17	11	B11
A10	Yaodu P9-12	Y-090	Isosinensetin	异橙黄酮	99.9	48.8	50.5	99.3	1.03484	485	1.03484	17290-70-9	C20H20O7	372.37	11	A05
G10	Yaodu P9-12	Y-093	Isosteviol	异甜菊醇	99.9	49	50.1	99.1	1.02245	486	1.02245	27975-19-5	C20H30O3	318.45	11	D05
G22	Yaodu P9-12	Y-182	Isovanillic Acid	异香草酸	99.8	48.2	51.1	99.3	1.06017	487	1.06017	645-08-9	C8H8O4	168.15	11	D11
H21	Yaodu P9-12	Y-051	Isovanillin	异香兰素	99.9	47	52.3	99.3	1.11277	488	1.11277	621-59-0	C8H8O3	152.14	10	D11
K12	Yaodu P9-12	Y-116	Isovitexin	异牡荆素	99.8	49.5	49.6	99.1	1.00202	489	1.00202	38953-85-4	C21H20O10	432.38	11	F06
N14	Yaodu P9-12	Z-058	Jaceosidin	棕矢车菊素	99.8	52.6	46.8	99.4	0.889734	490	0.889734	18085-97-7	C17H14O7	330.29	12	G07
J21	Yaodu P9-12	Y-052	Jatrorrhizine	药根碱	99.9	48.7	50.4	99.1	1.03491	491	1.03491	3621-38-3	C20H20NO4	338.38	10	E11
H17	Yaodu P9-12	Y-023	Jatrorrhizine hydrochloride	盐酸药根碱	99.8	52.9	46.1	99	0.871456	492	0.871456	6681-15-8	C20H20ClNO4+	373.842	10	D09
B18	Yaodu P5-8	S-045	Jujuboside A	酸枣仁皂苷A	99.7	50.8	48.8	99.6	0.96063	493	0.96063	55466-04-1	C58H94O26	1207.35	08	A09
D18	Yaodu P5-8	S-046	Jujuboside B	酸枣仁皂苷B	99.8	48.1	51.2	99.3	1.06445	494	1.06445	55466-05-2	C52H84O21	1045.21	08	B09
N20	Yaodu P5-8	S-064	Kaempferide	山奈素	99.9	52.2	47	99.2	0.900383	495	0.900383	491-54-3	C15H22O5	282.33	08	G10
J20	Yaodu P5-8	S-062	Kaempferitrin	山奈苷	100	50.4	48.2	98.6	0.956349	496	0.956349	482-38-2	C27H30O14	578.52	08	E10
F12	Yaodu P5-8	S-014	Kaempferol	山奈酚	99.8	49.1	50.3	99.4	1.02444	497	1.02444	520-18-3	C15H10O6	286.24	08	C06
A15	Yaodu P1-4	B-047	Kaempferol 3-glucorhamnoside	百蕊草素I	99.9	50.5	49	99.5	0.970297	498	0.970297	40437-72-7	C27H30O15	594.53	01	A08
P20	Yaodu P5-8	S-065	Kaempferol-3-O-rutinoside	山奈酚-3-O-芸香糖苷	99.8	47.1	52.3	99.4	1.1104	499	1.1104	17650-84-9	C27H30O15	594.52	08	H10
K05	Yaodu P9-12	S-106	Kaempferol-7-glucoside; Kaempferol-7-O-β-D-glucopyranoside	山奈酚-7-葡萄糖苷	99.9	49.6	49.7	99.3	1.00202	500	1.00202	16290-07-6	C21H20O11	448.38	09	F03
E15	Yaodu P5-8	K-023	Kakuol	卡枯醇	99.7	49.2	50.2	99.4	1.02033	501	1.02033	18607-90-4	C10H10O4	194.184	05	C08
M17	Yaodu P1-4	B-071	Kaurenoic acid	贝壳杉烯酸	99.7	49.2	50.4	99.6	1.02439	502	1.02439	6730-83-2	C20H30O2	302.455	01	G09
O12	Yaodu P5-8	Q-031	kirenol	奇壬醇	99.9	49.3	49.8	99.1	1.01014	503	1.01014	52659-56-0	C20H34O4	338.48	07	H06
K20	Yaodu P1-4	G-012	koumine	钩吻素子	99.9	50	49.4	99.4	0.988	504	0.988	1358-76-5	C20H22N2O2	306.407	03	F10
F14	Yaodu P9-12	Z-046	L(-)-Carnitine	左旋肉碱	99.9	50.3	49.2	99.5	0.978131	505	0.978131	541-15-1	C7H15NO3	161.2	12	C07
I06	Yaodu P9-12	Y-072	L-(-)-Fucose	岩藻糖	99.9	48.6	50.9	99.5	1.04733	506	1.04733	2438-80-4	C6H12O5	164.16	11	E03
J22	Yaodu P1-4	J-010	L(+)-Arginine	L-精氨酸	99.8	48.6	50.4	99	1.03704	507	1.03704	74-79-3	C6H14N4O2	174.2	04	E11
B08	Yaodu P1-4	G-059	L(+)-Citrulline	瓜氨酸	99.8	48.3	51.1	99.4	1.05797	508	1.05797	372-75-8	C6H13N3O3	175.19	04	A04
N07	Yaodu P5-8	L-105	L(+)-Leucinol	L-亮氨醇	100	51.8	47.8	99.6	0.92278	509	0.92278	7533-40-6	C6H15NO	117.19	06	G04
E04	Yaodu P5-8	N-022	L(+)-Ornithine hydrochloride	L-鸟氨酸盐酸盐	99.8	49.9	49.3	99.2	0.987976	510	0.987976	3184-13-2	C5H13ClN2O2	168.62	07	C02
H09	Yaodu P9-12	X-040	L-Abrine	相思豆毒素	99.9	46.7	52.2	98.9	1.11777	511	1.11777	526-31-8	C12H14N2O2	218.25	10	D05
J08	Yaodu P5-8	R-051	Lactose	乳糖	99.9	49.6	49.2	98.8	0.991935	512	0.991935	14641-93-1	C12H22O11	342.3	08	E04
M13	Yaodu P1-4	B-043	L-Alanine	L-丙氨酸	99.8	51.8	47.4	99.2	0.915058	513	0.915058	56-41-7	C3H7NO2	89.09	01	G07
I12	Yaodu P5-8	Q-028	Lappaconitine Hydrobromide	氢溴酸高乌甲素	99.8	49.9	49.8	99.7	0.997996	514	0.997996	97792-45-5	C32H44N2O8.HBr	665.61	07	E06
E13	Yaodu P9-12	T-032	L-Asparagine	天冬酰胺	100	48.2	51.1	99.3	1.06017	515	1.06017	70-47-3	C4H8N2O3	132.12	09	C07
C13	Yaodu P9-12	T-031	L-Aspartic acid	L-天冬氨酸	99.9	50	49.5	99.5	0.99	516	0.99	56-84-8	C4H7NO4	133.1	09	B07
M10	Yaodu P5-8	Q-015	Lathyrol	千金子二萜醇	100	49.8	49.8	99.6	1	517	1	34420-19-4	C20H30O4	334.45	07	G05
B03	Yaodu P1-4	B-107	L-Cysteine	L-半胱氨酸	99.8	48.5	50.9	99.4	1.04948	518	1.04948	52-90-4	C3H7NO2S	121.16	02	A02
L06	Yaodu P1-4	G-050	L-Cystine	L-胱氨酸	99.7	48.7	50.6	99.3	1.03901	519	1.03901	56-89-3	C6H12N2O4S2	240.3	04	F03
M04	Yaodu P9-12	Y-065	Leonurine hydrochloride	益母草碱	99.9	50.4	48.8	99.2	0.968254	520	0.968254	24697-74-3	C14H22ClN3O5	347.79	11	G02
E06	Yaodu P5-8	O-002	Levistilide A	欧当归内酯A	99.9	50.4	48.9	99.3	0.970238	521	0.970238	88182-33-6	C24H28O4	380	07	C03
M22	Yaodu P1-4	G-025	L-Glutamic acid	L-谷氨酸	99.7	47.8	51.5	99.3	1.07741	522	1.07741	56-86-0	C5H9NO4	147.13	03	G11
F10	Yaodu P9-12	Z-016	L-Histidine	组氨酸	99.9	47.4	52.2	99.6	1.10127	523	1.10127	71-00-1	C6H9N3O2	155.15	12	C05
O14	Yaodu P5-8	Q-040	L-Hydroxyproline	L-羟脯氨酸	99.9	46	53.1	99.1	1.15435	524	1.15435	51-35-4	C5H9NO3	131.13	07	H07
J04	Yaodu P1-4	G-033	Licochalcone A	甘草查尔酮A	20.7	50.7	47.6	98.3	0.938856	525	0.938856	58749-22-7	C21H22O4	338.4	04	E02
F08	Yaodu P1-4	G-061	Liguiritigenin-7-O-D-apiosyl-4'-O-D-glucoside	甘草苷元-7-O-D-芹糖-4'-O-D-葡萄糖苷	99.9	48.7	50.7	99.4	1.04107	526	1.04107	199796-12-8	C26H30O13	550.52	04	C04
G20	Yaodu P1-4	G-010	Ligustilide	藁本内酯	99.8	51.8	47.6	99.4	0.918919	527	0.918919	4431-01-0	C12H14O2	190.24	03	D10
H21	Yaodu P5-8	N-010	ligustroflavone	女贞苷	99.8	49.6	49.9	99.5	1.00605	528	1.00605	260413-62-5	C33H40O18	724.67	06	D11
B21	Yaodu P5-8	N-006	Limonin	柠檬苦素	99.7	49.5	50	99.5	1.0101	529	1.0101	1180-71-8	C26H30O8	470.51	06	A11
P09	Yaodu P5-8	M-009	Linarin	蒙花苷	99.9	47.7	51.9	99.6	1.08805	530	1.08805	480-36-4	C28H32O14	592.55	06	H05
A19	Yaodu P9-12	W-025	lindenenol	乌药醇	99.8	50.1	49.2	99.3	0.982036	531	0.982036	26146-27-0	C15H18O2	230.3	09	A10
G19	Yaodu P9-12	W-029	Linderalactone	乌药内酯	100	50	49.3	99.3	0.986	532	0.986	728-61-0	C15H16O3	244.29	09	D10
O17	Yaodu P9-12	W-022	Linderane	乌药醚内酯	99.8	50.7	48.7	99.4	0.960552	533	0.960552	13476-25-0	C15H16O4	260.29	09	H09
N17	Yaodu P9-12	Y-026	Linolenic acid ethyl ester	亚麻酸乙酯	99.7	49	50.4	99.4	1.02857	534	1.02857	1191-41-9	C20H34O2	306.48	10	G09
M21	Yaodu P5-8	L-045	Liquidambaric acid	路路通酸	99.9	49	50	99	1.02041	535	1.02041	4481-62-3	C30H46O3	454.69	05	G11
L04	Yaodu P1-4	G-036	Liquiritigenin	甘草素	99.8	49.1	50.2	99.3	1.0224	536	1.0224	578-86-9	C15H12O4	256.25	04	F02
E06	Yaodu P1-4	D-072	liriope muscari baily saponins C	短葶山麦冬皂苷C	99.8	50.2	48.9	99.1	0.974104	537	0.974104	87480-46-4	C44H70O16	855.02	03	C03
F08	Yaodu P9-12	Z-008	Lithospermic acid	紫草酸	99.9	47.3	52.2	99.5	1.10359	538	1.10359	28831-65-4	C27H22O12	538.46	12	C04
H12	Yaodu P9-12	Z-029	Lithosprmoside	紫草氰苷	100	45.5	53.9	99.4	1.18462	539	1.18462	63492-69-3	C14H19NO8	329.3	12	D06
G21	Yaodu P5-8	L-037	L-Leucine	L-亮氨酸	99.6	48.8	50.1	98.9	1.02664	540	1.02664	61-90-5	C6H13NO2	131.17	05	D11
J05	Yaodu P5-8	L-070	L-Lysine	赖氨酸	99.8	49.9	49.4	99.3	0.98998	541	0.98998	56-87-1	C6H14N2O2	314.3	06	E03
D21	Yaodu P1-4	D-038	L-Methionine	L-蛋氨酸	99.8	51.5	47.3	98.8	0.918447	542	0.918447	63-68-3	C5H11NO2S	149.21	02	B11
E22	Yaodu P9-12	Y-181	L-Nicotine	烟碱	99.9	46.7	52.5	99.2	1.1242	543	1.1242	54-11-5	C10H14N2	162.23	11	C11
F19	Yaodu P1-4	D-026	Lobetyolin	党参炔苷	99.9	50.1	48.9	99	0.976048	544	0.976048	136085-37-5	C20H28O8	396.433	02	C10
N09	Yaodu P5-8	M-008	Loganic acid	马钱苷酸	99.8	50.5	48.8	99.3	0.966337	545	0.966337	22255-40-9	C16H24O10	376.36	06	G05
L03	Yaodu P5-8	L-057	Loureirin A	龙血素A	99.9	47.3	52.1	99.4	1.10148	546	1.10148	119425-89-7	C17H18O4	286.325	06	F02
N03	Yaodu P5-8	L-058	Loureirin B	龙血素B	99.9	52.4	47	99.4	0.896947	547	0.896947	119425-90-0	C18H20O5	316.35	06	G02
C21	Yaodu P5-8	L-032	Lovastatin	洛伐他汀	98.6	55.8	43.3	99.1	0.775986	548	0.775986	75330-75-5	C24H36O5	404.54	05	B11
O17	Yaodu P1-4	B-074	L-Phenylalanine	L-苯丙氨酸	99.7	50.7	49.1	99.8	0.968442	549	0.968442	63-91-2	C9H11NO2	165.19	01	H09
E21	Yaodu P1-4	B-096	L-Quebrachitol	(-)-白雀木醇	99.7	52.3	46.6	98.9	0.891013	550	0.891013	642-38-6	C7H14O6	194.18	01	C11
E10	Yaodu P9-12	Y-092	Lridin	野鸢尾苷	99.9	47	52.5	99.5	1.11702	551	1.11702	491-74-7	C24H26O13	522.45	11	C05
E05	Yaodu P9-12	S-101	L-Serine	L-丝氨酸	100	48.8	50.5	99.3	1.03484	552	1.03484	56-45-1	C3H7NO3氢谱待确认	105.09	09	C03
P14	Yaodu P9-12	Z-059	L-Stepholidine	左旋千金藤啶碱	99.9	50.1	49.1	99.2	0.98004	553	0.98004	16562-13-3	C19H21NO4	327.37	12	H07
C05	Yaodu P9-12	S-100	L-Threonine	L-苏氨酸	100	49.4	50	99.4	1.01215	554	1.01215	72-19-5	C4H9NO3	119.12	09	B03
L05	Yaodu P5-8	L-071	L-Tyrosine	L-酪氨酸	99.9	50.8	48.2	99	0.948819	555	0.948819	60-18-4	C9H11NO3	181.19	06	F03
L04	Yaodu P9-12	Y-196	Lupenone	羽扇烯酮	99.9	50.1	49.3	99.4	0.984032	556	0.984032	1617-70-5	C30H48O	424.72	12	F02
L09	Yaodu P5-8	M-007	Luteolin	木犀草素	99.8	50.2	49	99.2	0.976096	557	0.976096	491-70-3	C15H10O6	286.24	06	F05
F11	Yaodu P9-12	X-056	L-Valine	L-缬氨酸	99.9	50.2	49	99.2	0.976096	558	0.976096	72-18-4	C5H11NO2	117.15	10	C06
I16	Yaodu P9-12	Y-144	Lycobetaine	氧化石蒜碱	99.9	57.9	41.7	99.6	0.720207	559	0.720207	72510-04-4	C16H12NO3+	266.27	11	E08
G05	Yaodu P9-12	S-103	Lycorine	石蒜碱	99.9	54.1	45.1	99.2	0.833641	560	0.833641	476-28-8	C16H17NO4	287.31	09	D03
J14	Yaodu P5-8	S-028	Lysionotin	石吊兰素	99.8	54.1	44.9	99	0.829945	561	0.829945	152743-19-6	C18H16O7	344.317	08	E07
L13	Yaodu P5-8	M-030	Maackiain	马卡因	99.9	52.8	46.1	98.9	0.873106	562	0.873106	19908-48-6	C16H12O5	284.26	06	F07
H20	Yaodu P1-4	H-074	Macranthoidin A	灰毡毛忍冬皂苷甲	99.8	49.1	50.3	99.4	1.02444	563	1.02444	140360-29-8	C59H96O27	1237.38	04	D10
P10	Yaodu P1-4	H-014	Macranthoidin B	灰毡毛忍冬皂苷乙	99.8	47.3	52	99.3	1.09937	564	1.09937	136849-88-2	C65H106O32	1399.53	04	H05
N13	Yaodu P5-8	M-031	Magnolin	木兰脂素	99.8	48	51.5	99.5	1.07292	565	1.07292	31008-18-1	C23H28O7	416.46	06	G07
D10	Yaodu P1-4	H-004	Magnolol	厚朴酚	99.9	49.8	49.7	99.5	0.997992	566	0.997992	528-43-8	C18H18O2	266.33	04	B05
F17	Yaodu P5-8	M-057	Maleic acid	马来酸	99.7	50.3	49.3	99.6	0.980119	567	0.980119	110-16-7	C4H4O4	116.07	06	C09
C08	Yaodu P5-8	P-013	Malic acid	苹果酸	99.9	49	50.7	99.7	1.03469	568	1.03469	6915-15-7	C4H6O5	134.09	07	B04
K19	Yaodu P1-4	B-085	Malonic acid	丙二酸	99.8	50	49.3	99.3	0.986	569	0.986	141-82-2	C3H4O4	104.06	01	F10
B19	Yaodu P5-8	M-070	Maltopentaose	麦芽五糖	99.8	48.6	50.5	99.1	1.03909	570	1.03909	34620-76-3	C30H52O26	828.72	06	A10
N08	Yaodu P1-4	G-067	Manninotriose	甘露三糖	99.9	50.7	48.6	99.3	0.95858	571	0.95858	13382-86-0	C18H32O16	504.44	04	G04
B04	Yaodu P1-4	G-027	Mannitol	甘露醇	99.9	51.3	48.1	99.4	0.937622	572	0.937622	87-78-5	C6H14O6	182.17	04	A02
P12	Yaodu P5-8	S-022	Maslinic acid	山楂酸	99.9	47.5	52	99.5	1.09474	573	1.09474	4373-41-5	C30H48O4	472.7	08	H06
I11	Yaodu P5-8	K-002	Matrine	苦参碱	99.8	50.9	48.6	99.5	0.954813	574	0.954813	519-02-8	C15H24N2O	248.36	05	E06
D16	Yaodu P5-8	S-038	Melamine	三聚氰胺	99.7	49.8	49.6	99.4	0.995984	575	0.995984	108-78-1	C3H6N6	126.12	08	B08
O09	Yaodu P9-12	T-015	Melatonine	褪黑素	99.7	50.4	48.7	99.1	0.96627	576	0.96627	73-31-4	C13H16N2O2	232.28	09	H05
M17	Yaodu P9-12	W-021	Menadione	维生素K3	99.7	46.9	52.5	99.4	1.1194	577	1.1194	58-27-5	C11H8O2	172.18	09	G09
D03	Yaodu P1-4	B-108	Menthone	薄荷酮	99.9	47.5	51.7	99.2	1.08842	578	1.08842	10458-14-7	C10H18O	154.25	02	B02
J03	Yaodu P9-12	X-011	Mesaconitine	新乌头碱	99.9	47	52.6	99.6	1.11915	579	1.11915	2752-64-9	C33H45NO11	631.71	10	E02
M21	Yaodu P1-4	B-104	Methyl (2R,3S)-3-(benzoylamino)-2-hydroxy-3-phenylpropanoate	(2R,3S)-3-苯甲酰氨基-2-羟基-3-苯基丙酸甲酯	99.8	48.1	51.2	99.3	1.06445	580	1.06445	32981-85-4	C17H17NO4	299.32	01	G11
L12	Yaodu P5-8	S-020	Methyl 3,4,5-trimethoxybenzoate	3,4,5-三甲氧基苯甲酸甲酯	99.9	51.3	48	99.3	0.935673	581	0.935673	1916-07-0	C11H14O5	226.23	08	F06
I05	Yaodu P1-4	A-023	Methyl 4-hydroxy-3-methoxycinnamate	阿魏酸甲酯	99.9	48.9	50.1	99	1.02454	582	1.02454	2309-07-1	C11H12O4	208.21	01	E03
C09	Yaodu P5-8	J-062	Methyl eugenol	甲基丁香酚	99.6	48.9	50.5	99.4	1.03272	583	1.03272	93-15-2	C11H14O2	178.23	05	B05
F11	Yaodu P5-8	M-014	Methyl gallate	没食子酸甲酯	99.9	50.1	49.4	99.5	0.986028	584	0.986028	99-24-1	C8H8O5	184.15	06	C06
C05	Yaodu P5-8	J-029	Methyl hesperidin	甲基橙皮苷	99.9	47.1	52	99.1	1.10403	585	1.10403	11013-97-1	C29H36O15	624.59	05	B03
B16	Yaodu P9-12	Z-060	Methyl hexadecanoate	棕榈酸甲酯	99.8	46.8	52.3	99.1	1.11752	586	1.11752	112-39-0	C17H34O2	270.45	12	A08
K20	Yaodu P9-12	Y-173	Methyl Linoleate	亚油酸甲酯	99.8	49.8	49.2	99	0.987952	587	0.987952	112-63-0	C19H34O2	294.47	11	F10
I20	Yaodu P9-12	Y-172	Methyl Oleate	油酸甲酯	99.8	48	51.3	99.3	1.06875	588	1.06875	112-62-9	C19H36O2	296.49	11	E10
G20	Yaodu P9-12	Y-171	Methyl Stearate	硬脂酸甲酯	99.8	46.3	53.2	99.5	1.14903	589	1.14903	112-61-8	C19H38O2	298.5	11	D10
L19	Yaodu P5-8	N-001	Methylparaben	尼泊金甲	99.9	46.2	53.1	99.3	1.14935	590	1.14935	99-76-3	C8H8O3	152.15	06	F10
O05	Yaodu P5-8	J-039	Methylprotodioscin	甲基原薯蓣皂苷	90	91.1	7.78	98.88	0.0854007	591	0.0854007	54522-52-0	C52H86O22	1063.23	05	H03
J19	Yaodu P5-8	M-077	Micheliolide	木香内酯	100	47.2	51.1	98.3	1.08263	592	1.08263	68370-47-8	C15H20O3	248.32	06	E10
F19	Yaodu P5-8	M-073	Milrinone	米力农	99.6	49.6	49.8	99.4	1.00403	593	1.00403	78415-72-2	C12H9N3O	211.22	06	C10
N15	Yaodu P1-4	D-009	Momordin Ic	地肤子皂苷Ic	99.7	50.4	48.9	99.3	0.970238	594	0.970238	96990-18-0	C41H64O13	764.944	02	G08
K06	Yaodu P1-4	D-078	Monomelittoside	单密力特苷	99.8	49	50.3	99.3	1.02653	595	1.02653	20633-72-1	C15H22O10	362.34	03	F03
H08	Yaodu P5-8	R-045	Monomyristin	肉豆寇酸单甘油酯	99.7	48.6	50.6	99.2	1.04115	596	1.04115	589-68-4	C17H34O4	302.45	08	D04
B16	Yaodu P5-8	S-036	monotropein	水晶兰苷	99.7	50.6	48.9	99.5	0.966403	597	0.966403	5945-50-6	C16H22O11	390.34	08	A08
J13	Yaodu P5-8	M-027	Morroniside	莫诺苷（α+β）	99.9	49.6	49.4	99	0.995968	598	0.995968	25406-64-8	C17H26O11	406.38	06	E07
L14	Yaodu P5-8	S-032	mulberroside A	桑皮苷A	99.9	49.1	50.5	99.6	1.02851	599	1.02851	102841-42-9	C26H32O14	568.53	08	F07
M11	Yaodu P9-12	T-028	Musk ketone	酮麝香	100	48.2	51.5	99.7	1.06846	600	1.06846	81-14-1	C14H18N2O5	294.3	09	G06
B19	Yaodu P9-12	Y-028	Myricetin	杨梅素	99.9	48.2	51.2	99.4	1.06224	601	1.06224	529-44-2	C15H10O8	318.24	10	A10
K04	Yaodu P9-12	Y-064	Myricitrin	杨梅苷	100	48.4	50.7	99.1	1.04752	602	1.04752	17912-87-7	C21H20O12	464.38	11	F02
F06	Yaodu P5-8	R-031	Myrislignan	肉豆蔻木脂素	99.7	48.6	51	99.6	1.04938	603	1.04938	171485-39-5	C21H26O6	374.43	08	C03
B08	Yaodu P5-8	R-039	Myristic acid	肉豆蔻酸	99.8	48.2	50.9	99.1	1.05602	604	1.05602	544-63-8	C14H28O2	228.37	08	A04
D08	Yaodu P5-8	R-043	Myristicin	肉豆蔻醚	99.9	47.5	51.7	99.2	1.08842	605	1.08842	607-91-0	C11H12O3	192.21	08	B04
E05	Yaodu P1-4	A-018	N,N-Dimethyl-1,4-phenylenediamine	4-氨基-N,N-二甲基苯胺	99.8	55.2	44.3	99.5	0.802536	606	0.802536	99-98-9	C8H12N2	136.19	01	C03
M04	Yaodu P5-8	N-026	Naphthalene	萘	99.9	52.3	47.3	99.6	0.904398	607	0.904398	91-20-3	C10H8	128.17	07	G02
L20	Yaodu P5-8	S-063	Narcissoside	水仙苷	99.9	50	49.4	99.4	0.988	608	0.988	604-80-8	C28H32O16	624.54	08	F10
F06	Yaodu P1-4	G-045	Nardosinone	甘松新酮	99.8	44.9	54.6	99.5	1.21604	609	1.21604	23720-80-1	C15H22O3	250.33	04	C03
F19	Yaodu P9-12	Y-030	Naringenin	柚皮素	99.8	50.7	48.5	99.2	0.956607	610	0.956607	480-41-1	C15H12O5	272.25	10	C10
N21	Yaodu P9-12	Y-054	Naringenin chalcone	柚皮苷查尔酮	99.9	49.4	49.9	99.3	1.01012	611	1.01012	73692-50-9	C15H12O5	272.25	10	G11
P13	Yaodu P9-12	Y-006	Naringin	柚皮苷	99.8	50.8	48.5	99.3	0.954724	612	0.954724	10236-47-2	C27H32O14	580.53	10	H07
P05	Yaodu P9-12	X-026	Naringin dihydrochalcone	柚皮苷二氢查尔酮	99.8	53.9	45.1	99	0.836735	613	0.836735	18916-17-1	C27H34O14	582.55	10	H03
G06	Yaodu P9-12	Y-071	Narirutin	芸香柚皮苷	99.8	47.6	51.7	99.3	1.08613	614	1.08613	14259-46-2	C27H32O14	580.53	11	D03
K21	Yaodu P1-4	B-103	N-Benzoyl-(2R,3S)-3-phenylisoserine	N-苯甲酰基-(2R,3S)-3-苯基异丝氨酸	99.8	49.7	49.3	99	0.991952	615	0.991952	132201-33-3	C16H15NO4	285.29	01	F11
I05	Yaodu P5-8	J-033	Neferine	甲基莲心碱	99.7	50.3	49	99.3	0.974155	616	0.974155	2292-16-2	C38H44N2O6	624.77	05	E03
H11	Yaodu P9-12	X-057	Neobavaisoflavone	新补骨脂异黄酮	100	50.6	48.7	99.3	0.962451	617	0.962451	41060-15-5	C20H18O4	322.4	10	D06
P03	Yaodu P9-12	X-014	Neochlorogenic acid	新绿原酸	99.7	51.8	47.6	99.4	0.918919	618	0.918919	906-33-2	C16H18O9	354.31	10	H02
H03	Yaodu P9-12	X-010	Neohesperidin	新橙皮苷	99.8	50.8	48.5	99.3	0.954724	619	0.954724	13241-33-3	C28H34O15	610.56	10	D02
A04	Yaodu P5-8	N-019	Neoline，Bullatine B	尼奥林	99.9	49	50.1	99.1	1.02245	620	1.02245	466-26-2	C24H39NO6	437.573	07	A02
L07	Yaodu P9-12	X-032	neomangiferin	新芒果苷	99.9	49.2	50.5	99.7	1.02642	621	1.02642	64809-67-2	C25H28O16	584.48	10	F04
H13	Yaodu P9-12	X-078	Neoruscogenin	新鲁斯可皂苷元	99.9	48.9	50	98.9	1.02249	622	1.02249	17676-33-4	C27H40O4	428.6	10	D07
K21	Yaodu P9-12	X-004	Neosperidin dihydrochalcone	新橙皮苷二氢查尔酮	99.9	49	50.4	99.4	1.02857	623	1.02857	20702-77-6	C28H36O15	612.58	09	F11
E04	Yaodu P9-12	Y-061	Nicotinamide	烟酰胺	99.9	48.8	50.6	99.4	1.03689	624	1.03689	98-92-0	C6H6N2O	122.12	11	C02
G04	Yaodu P9-12	Y-062	Nicotinic acid	烟酸	99.7	46.7	52.7	99.4	1.12848	625	1.12848	59-67-6	C6H5NO2	123.11	11	D02
A21	Yaodu P5-8	L-031	Nitidine Chloride	氯化两面针碱	57.2	89.6	8.16	97.76	0.0910714	626	0.0910714	13063-04-2	C21H18ClNO4	383.82	05	A11
B07	Yaodu P1-4	C-015	Nobiletin	川陈皮素	99.9	51.8	47.6	99.4	0.918919	627	0.918919	478-01-3	C21H22O8	402.39	02	A04
J08	Yaodu P9-12	Z-010	Nodakenin	紫花前胡苷	99.9	49.5	49.9	99.4	1.00808	628	1.00808	495-31-8	C20H24O9	408.4	12	E04
M19	Yaodu P5-8	L-023	Nomilin	诺米林	99.9	54	45.6	99.6	0.844444	629	0.844444	1063-77-0	C28H34O9	514.56	05	G10
K14	Yaodu P5-8	Q-037	Norcantharidin	去甲斑蝥素	99.8	54.7	44.6	99.3	0.815356	630	0.815356	5442-12-6	C8H8O4	168.15	07	F07
M12	Yaodu P5-8	Q-030	Norisoboldine	去甲异波尔定	99.9	50.3	49.2	99.5	0.978131	631	0.978131	23599-69-1	C18H19NO4	313.351	07	G06
E07	Yaodu P9-12	S-121	Notoginsenoside Fe	三七皂苷Fe	99.9	49	50.2	99.2	1.02449	632	1.02449	88105-29-7	C47H80O17	917.13	09	C04
E10	Yaodu P5-8	Q-010	Notopterol	羌活醇	99.5	45.8	53.4	99.2	1.16594	633	1.16594	88206-46-6	C21H22O5	354.4	07	C05
J16	Yaodu P1-4	H-042	Nuciferine	荷叶碱	99.8	48	51.3	99.3	1.06875	634	1.06875	475-83-2	C19H21NO2	295.38	04	E08
N21	Yaodu P5-8	N-016	Nystose	耐斯糖	99.8	53.1	46.5	99.6	0.875706	635	0.875706	13133-07-8	C24H42O21	666.58	06	G11
P12	Yaodu P1-4	H-023	Obacunone	黄柏酮	99.9	50.2	49.3	99.5	0.982072	636	0.982072	751-03-1	C26H30O7	454.516	04	H06
J11	Yaodu P5-8	M-016	Octyl gallate	没食子酸辛酯	95.5	47.1	52	99.1	1.10403	637	1.10403	1034-01-1	C15H22O5	282.33	06	E06
K08	Yaodu P5-8	Q-003	Oleanic acid	齐墩果酸	99.9	47.8	51.4	99.2	1.07531	638	1.07531	508-02-1	C30H48O3	456.71	07	F04
M18	Yaodu P1-4	G-001	Oleuropein	橄榄苦苷	99.7	53	46.3	99.3	0.873585	639	0.873585	32619-42-4	C25H32O13	540.51	03	G09
B06	Yaodu P9-12	Y-205	Onjisaponin B	远志皂苷B	99.9	46.9	52.5	99.4	1.1194	640	1.1194	35906-36-6	C75H112O35	1573.69	12	A03
D11	Yaodu P5-8	M-013	Ononin	芒柄花苷	99.8	49.7	49.7	99.4	1	641	1	486-62-4	C22H22O9	430.4	06	B06
J09	Yaodu P5-8	M-006	Ophiopogonin D	麦冬皂苷D	99.9	47.1	51.9	99	1.10191	642	1.10191	41753-55-3	C44H70O16	855.021	06	E05
L16	Yaodu P1-4	H-044	Orientin	荭草苷	99.8	50.9	48.5	99.4	0.952849	643	0.952849	28608-75-5	C21H20O11	448.38	04	F08
B09	Yaodu P5-8	M-001	Oroxin A	木蝴蝶苷A	99.8	48	51.5	99.5	1.07292	644	1.07292	57396-78-8	C21H20O10	432.38	06	A05
D09	Yaodu P5-8	M-002	Oroxin B	木蝴蝶苷B	99.7	48.5	50.8	99.3	1.04742	645	1.04742	114482-86-9	C27H30O15	594.52	06	B05
G16	Yaodu P5-8	Q-046	Oroxylin A-7-O-beta-D-glucuronide	千层纸素A-7-0-β-D-葡萄糖醛酸苷	99.5	46.9	52.6	99.5	1.12154	646	1.12154	36948-76-2	C22H20O11	460.39	07	D08
L10	Yaodu P5-8	S-008	Osthole	蛇床子素	99.9	48.5	50.7	99.2	1.04536	647	1.04536	484-12-8	C15H16O3	244.29	08	F05
B13	Yaodu P1-4	C-076	Oxalic acid	草酸	99.7	50.9	48.6	99.5	0.954813	648	0.954813	144-62-7	C2H2O4	90.03	02	A07
I22	Yaodu P9-12	Y-183	Oxoglaucine	氧海罂粟碱	99.9	55.9	43.4	99.3	0.776386	649	0.776386	5574-24-3	C20H17NO5	351.35	11	E11
O10	Yaodu P5-8	Q-019	oxypaeoniflorin	羟基芍药苷	99.9	48.8	50.8	99.6	1.04098	650	1.04098	39011-91-1	C23H28O12	496.462	07	H05
I07	Yaodu P9-12	S-128	Oxypeucedan hydrate	水合氧化前胡素	99.9	48	51.3	99.3	1.06875	651	1.06875	133164-11-1	C16H16O6	304.29	09	E04
C18	Yaodu P9-12	Y-151	Oxypeucedanin	氧化前胡素	99.9	48.2	51.3	99.5	1.06432	652	1.06432	737-52-0	C16H14O5；	286.28	11	B09
O20	Yaodu P9-12	Y-177	Oxyresveratrol	氧化白藜芦醇	99.8	50.8	48.5	99.3	0.954724	653	0.954724	29700-22-9	C14H12O4	244.24	11	H10
I14	Yaodu P1-4	F-006	Pachymic acid	茯苓酸	99.7	51.3	48.1	99.4	0.937622	654	0.937622	29070-92-6	C33H52O5	528.76	03	E07
D10	Yaodu P9-12	Z-015	Paclitaxel	紫杉醇	98.6	68	30.1	98.1	0.442647	655	0.442647	33069-62-4	C47H51NO14	853.92	12	B05
N10	Yaodu P5-8	S-010	Paeoniflorin	芍药苷	99.7	47.9	51.3	99.2	1.07098	656	1.07098	23180-57-6	C23H28O11	480.46	08	G05
B15	Yaodu P1-4	D-002	Paeonol	丹皮酚	99.9	52.3	46.8	99.1	0.894837	657	0.894837	552-41-0	C9H10O3	166.18	02	A08
G08	Yaodu P1-4	D-090	Paeonolide	丹皮酚原苷	99.8	49.1	50.3	99.4	1.02444	658	1.02444	72520-92-4	C20H28O12	460.43	03	D04
B12	Yaodu P1-4	H-015	Palmatine	黄藤素	99.9	55.9	43.7	99.6	0.781753	659	0.781753	3486-67-7	C21H22NO4	352.4	04	A06
K18	Yaodu P9-12	Y-156	Palmatine chloride	盐酸巴马汀	99.8	53	46.5	99.5	0.877358	660	0.877358	10605-02-4	C21H22ClNO4	387.86	11	F09
B10	Yaodu P9-12	Z-014	Palmitic acid ethyl ester	棕榈酸乙酯	99.8	50.7	48.5	99.2	0.956607	661	0.956607	628-97-7	C18H36O2	284.48	12	A05
D07	Yaodu P9-12	X-028	Parthenolide	小白菊内酯	99.9	53.5	46.1	99.6	0.861682	662	0.861682	20554-84-1	C15H20O3	248.32	10	B04
H05	Yaodu P5-8	L-069	Pectolinarigenin	柳穿鱼黄素	99.7	57.8	40.9	98.7	0.707612	663	0.707612	520-12-7	C17H14O6	314.289	06	D03
G07	Yaodu P1-4	B-006	Peimine	贝母甲素	99.8	51.8	47.5	99.3	0.916988	664	0.916988	23496-41-5	C27H45NO3	431.65	01	D04
I07	Yaodu P1-4	B-007	Peiminine	贝母乙素	99.8	50.8	48.3	99.1	0.950787	665	0.950787	18059-10-4	C27H43NO3	429.64	01	E04
I11	Yaodu P1-4	B-030	Peimisine	贝母辛	99.9	48.5	50.8	99.3	1.04742	666	1.04742	19773-24-1	C27H41NO3	427.625	01	E06
P08	Yaodu P9-12	Z-013	Perillaldehyde	紫苏醛	99.9	49.5	49.7	99.2	1.00404	667	1.00404	18031-40-8	C10H14O	150.22	12	H04
N08	Yaodu P9-12	Z-012	Perillartine	紫苏葶	99.9	50.5	48.9	99.4	0.968317	668	0.968317	30950-27-7	C10H15NO	165.23	12	G04
L14	Yaodu P9-12	Z-056	Perillyl Alcohol	紫苏醇	100	49.7	50	99.7	1.00604	669	1.00604	536-59-4	C10H16O	152.23	12	F07
N12	Yaodu P1-4	H-022	Phellodendrine	黄柏碱	99.8	47.4	51.9	99.3	1.09494	670	1.09494	6873-13-8	C20H24NO4＋	342.413	04	G06
K08	Yaodu P9-12	Y-086	Phellodendrine chloride	盐酸黄柏碱	99.7	50.8	48.8	99.6	0.96063	671	0.96063	104112-82-5	C20H24NO4.Cl	377.87	11	F04
M13	Yaodu P5-8	K-015	Phenethyl caffeate	咖啡酸苯乙酯	99.8	54.2	45.3	99.5	0.835793	672	0.835793	104594-70-9	C17H16O4	284.31	05	G07
P15	Yaodu P5-8	M-052	Phenol	毛兰素	95.2	68.5	31.2	99.7	0.455474	673	0.455474	95041-90-0	C18H22O5	318.36	06	H08
L03	Yaodu P1-4	B-113	Phenyl benzoate	苯甲酸苯酯	99.7	47.8	51.8	99.6	1.08368	674	1.08368	93-99-2	C13H10O2	198.22	02	F02
D03	Yaodu P5-8	L-049	Phillygenin	连翘脂素	99.6	48.8	50.7	99.5	1.03893	675	1.03893	487-39-8	C21H24O6	372.41	06	B02
I22	Yaodu P1-4	G-022	Phloretin	根皮素	99.8	52.8	46.9	99.7	0.888258	676	0.888258	60-82-2	C15H14O5	274.27	03	E11
D19	Yaodu P9-12	Y-029	Phloridzin	根皮苷	99.9	48.5	50.5	99	1.04124	677	1.04124	7061-54-3	C21H24O10	436.41	10	B10
I04	Yaodu P1-4	D-058	p-Hydroxybenzaldehyde	对羟基安息香醛	99.7	49.5	49.9	99.4	1.00808	678	1.00808	123-08-0	C7H6O2	122.12	03	E02
F21	Yaodu P1-4	D-039	p-Hydroxy-cinnamic acid	对羟基肉桂酸	99.9	48.5	50.8	99.3	1.04742	679	1.04742	7400-08-0	C9H8O3	164.16	02	C11
F15	Yaodu P1-4	D-004	Physcion, Emodin-3-methyl ether	大黄素甲醚	99.8	51.1	47.8	98.9	0.935421	680	0.935421	521-61-9	C16H12O5	284.27	02	C08
E03	Yaodu P9-12	S-086	Phytolaccagenin	商陆皂苷元	99.9	49.7	50.1	99.8	1.00805	681	1.00805	1802-12-6	C31H48O7	532.71	09	C02
O19	Yaodu P1-4	B-090	Piceatannol	白皮杉醇	99.7	49.9	49.2	99.1	0.985972	682	0.985972	10083-24-6	C14H12O4	244.24	01	H10
A15	Yaodu P5-8	K-017	Picfeltarraenin ⅠA	苦玄参苷IA	99.7	47	52.4	99.4	1.11489	683	1.11489	97230-47-2	C41H62O13	762.928	05	A08
O13	Yaodu P5-8	K-016	Picfeltarraenin IB	苦玄参苷IB	99.8	51	48.6	99.6	0.952941	684	0.952941	97230-46-1	C42H64O14	792.95	05	H07
O15	Yaodu P5-8	K-031	Picropodophyllotoxin	苦鬼臼毒素	94.7	68.8	29.9	98.7	0.434593	685	0.434593	477-47-4	C22H22O8	414.41	05	H08
L20	Yaodu P1-4	H-078	Pimpinellin	茴芹内酯	99.8	49.4	50	99.4	1.01215	686	1.01215	131-12-4	C13H10O5	246.21	04	F10
F18	Yaodu P5-8	S-047	Pinoresinol diglucoside	松脂醇二葡萄糖苷	99.9	48.4	50.4	98.8	1.04132	687	1.04132	63902-38-5	C32H42O16	682.668	08	C09
J13	Yaodu P1-4	C-083	Pinosylvin	赤松素	99.9	40	59.6	99.6	1.49	688	1.49	22139-77-1	C14H12O2	212.24	02	E07
L21	Yaodu P9-12	Y-053	Pioglitazone Hydrochloride	盐酸吡格列酮	99.9	51.2	47.7	98.9	0.931641	689	0.931641	112529-15-4	C19H21ClN2O3S	392.9	10	F11
P08	Yaodu P1-4	H-001	Piperine	胡椒碱	99.8	48	51.1	99.1	1.06458	690	1.06458	94-62-2	C17H19NO3	285.34	04	H04
D15	Yaodu P1-4	D-003	Plantamajoside	大车前苷	99.9	47.2	51.9	99.1	1.09958	691	1.09958	104777-68-6	C29H36O16	640.59	02	B08
L22	Yaodu P1-4	J-013	Platycodin D	桔梗皂苷D	99.8	61.2	37.9	99.1	0.619281	692	0.619281	58479-68-8	C57H92O28	1225.33	04	F11
C06	Yaodu P5-8	N-029	Pneumocandin B0	纽莫康定 B0	99.8	48.4	51.1	99.5	1.05579	693	1.05579	135575-42-7	C50H80N8O17	1065.22	07	B03
N06	Yaodu P1-4	G-055	Pogostone	广藿香酮	99.6	49.2	49.7	98.9	1.01016	694	1.01016	23800-56-8	C12H16O4	224.26	04	G03
N22	Yaodu P1-4	J-014	Poliumoside	金石蚕苷	99.7	50.7	48.5	99.2	0.956607	695	0.956607	94079-81-9	C35H46O19	770.73	04	G11
N10	Yaodu P1-4	H-012	Polydatin	虎杖苷	99.7	51.9	47.5	99.4	0.915222	696	0.915222	27208-80-6	C20H22O8	390.38	04	G05
P04	Yaodu P1-4	G-040	Polygalasaponin F	瓜子金皂苷己	99.9	47.5	51.9	99.4	1.09263	697	1.09263	882664-74-6	C53H86O23	1091.24	04	H02
P21	Yaodu P9-12	Y-055	Polygalaxanthone III	远志山酮Ⅲ	99.9	47.4	52.1	99.5	1.09916	698	1.09916	162857-78-5	C25H28O15	568.48	10	H11
L13	Yaodu P9-12	Y-003	Polygalic acid	远志酸	99.8	46.5	52.9	99.4	1.13763	699	1.13763	1260-04-4	C29H44O6	488.66	10	F07
P13	Yaodu P1-4	C-087	Polyphyllin B (ForMosanin C)	重楼皂苷B	91.9	75.9	21.5	97.4	0.283267	700	0.283267	50773-42-7	C51H82O20	1015.18	02	H07
H09	Yaodu P1-4	C-037	Polyphyllin II(Chonglou Saponin II)	重楼皂苷II	97.8	71	27.2	98.2	0.383099	701	0.383099	76296-72-5	C44H70O17	871.02	02	D05
J09	Yaodu P1-4	C-038	Polyphyllin VI	重楼皂苷Ⅵ	99.8	57.1	42	99.1	0.735552	702	0.735552	55916-51-3	C39H62O13	738.91	02	E05
E22	Yaodu P1-4	G-019	Poncirin	枸橘苷	99.8	47.7	51.8	99.5	1.08595	703	1.08595	14941-08-3	C28H34O14	594.56	03	C11
O06	Yaodu P1-4	D-080	Ponicidin/Rubescensin B	冬凌草乙素	99.6	39.8	59.4	99.2	1.49246	704	1.49246	52617-37-5	C20H26O6	362.419	03	H03
H14	Yaodu P9-12	Z-052	Potassium 7-hydroxy-1-naphthalenesulfonate	藏红花酸	100	46.6	52.8	99.4	1.13305	705	1.13305	30252-40-5	C10H7O4S.K	262.32	12	D07
K09	Yaodu P1-4	B-017	Praeruptorin A	白花前胡甲素	99.7	48.1	51.3	99.4	1.06653	706	1.06653	73069-25-7	C21H22O7	386.398	01	F05
M09	Yaodu P1-4	B-018	Praeruptorin B	白花前胡乙素	99.7	49.6	49.7	99.3	1.00202	707	1.00202	81740-07-0	C24H26O7	426.46	01	G05
O13	Yaodu P1-4	B-044	Praeruptorin C	白花前胡丙素	99.8	50.3	49.3	99.6	0.980119	708	0.980119	72463-77-5	C24H28O7	428.475	01	H07
F10	Yaodu P5-8	S-004	Prim-O-glucosylcimifugin	升麻素苷	99.7	50.3	49.3	99.6	0.980119	709	0.980119	80681-45-4	C22H28O11	468.45	08	C05
H19	Yaodu P9-12	Y-033	Procyanidin	原花青素	99.9	50.4	49.2	99.6	0.97619	710	0.97619	4852-22-6	C30H26O13	594.52	10	D10
E08	Yaodu P9-12	Y-078	Procyanidin B1	原花青素B1	99.8	49.5	50	99.5	1.0101	711	1.0101	20315-25-7	C30H26O12	578.52	11	C04
L11	Yaodu P5-8	M-019	Propyl gallate	没食子酸丙酯	99.9	51.9	47.8	99.7	0.921002	712	0.921002	121-79-9	C10H12O5	212.2	06	F06
P19	Yaodu P5-8	N-003	Propylparaben	尼泊金丙	99.8	48.9	50.5	99.4	1.03272	713	1.03272	94-13-3	C10H12O3	180.2	06	H10
I14	Yaodu P9-12	Y-130	Protodioscin	原薯蓣皂苷	94.2	90.3	8.85	99.15	0.0980066	714	0.0980066	55056-80-9	C51H84O22	1049.2	11	E07
F21	Yaodu P9-12	Y-050	Protopine	原阿片碱	99.9	47.8	51.5	99.3	1.07741	715	1.07741	130-86-9	C20H19NO5	353.37	10	C11
M06	Yaodu P9-12	Y-074	Protosappanin B	原苏木素B	99.8	48.1	51.5	99.6	1.07069	716	1.07069	102036-29-3	C16H16O6	304.3	11	G03
C14	Yaodu P9-12	Y-124	Protostemonine	原百部碱	99.9	49.5	49.7	99.2	1.00404	717	1.00404	27495-40-5	C23H31NO6	417.5	11	B07
A22	Yaodu P9-12	Y-178	Prunetin	樱黄素	99.9	49.8	49.6	99.4	0.995984	718	0.995984	552-59-0	C16H12O5	284.26	11	A11
F21	Yaodu P5-8	N-008	Pseudoginsenoside F11	拟人参皂苷F11	99.8	47.8	51.4	99.2	1.07531	719	1.07531	69884-00-0	C42H72O14	801.01	06	C11
C11	Yaodu P9-12	T-018	Pseudolaric acid A	土荆皮甲酸	96.8	61.7	37.1	98.8	0.601297	720	0.601297	82508-32-5	C22H28O6	388.46	09	B06
K19	Yaodu P9-12	W-031	Pseudoprotodioscin	伪原薯蓣皂苷	99.6	60.3	38.9	99.2	0.645108	721	0.645108	102115-79-7	C51H82O21	1031.18	09	F10
G13	Yaodu P1-4	B-039	Psoralidin	补骨脂定	99.3	49	50.3	99.3	1.02653	722	1.02653	18642-23-4	C20H16O5	336.338	01	D07
E20	Yaodu P1-4	G-008	Puerarin	葛根素	99.8	49.9	49	98.9	0.981964	723	0.981964	3681-99-0	C21H20O9	416.38	03	C10
G22	Yaodu P1-4	G-021	Puerarin apioside	葛根素芹菜糖苷	99.8	50.1	48.8	98.9	0.974052	724	0.974052	103654-50-8	C26H28O13	548.49	03	D11
I19	Yaodu P1-4	B-082	Pulchinenoside A	白头翁皂苷A	99.8	51.2	48	99.2	0.9375	725	0.9375	129724-84-1	C41H66O12	750.96	01	E10
C21	Yaodu P1-4	B-093	Pulsatilla saponin D	白头翁皂苷D	99	47.1	49.9	97	1.05945	726	1.05945	68027-15-6	C47H76O17	913.1	01	B11
C03	Yaodu P1-4	A-004	Punicalagin	安石榴苷	99.5	52.5	47	99.5	0.895238	727	0.895238	65995-63-3	C48H28O30	1084.72	01	B02
E18	Yaodu P5-8	Q-062	Purpurin	羟基茜草素	99.7	50.7	48.8	99.5	0.962525	728	0.962525	81-54-9	C14H8O5	256.21	07	C09
K12	Yaodu P1-4	E-031	Pyrocatechol	儿茶酚	99.8	49.6	50.1	99.7	1.01008	729	1.01008	120-80-9	C6H6O2	110.11	03	F06
C11	Yaodu P5-8	J-084	Pyrogallol	焦性没食子酸	99.7	51.5	48	99.5	0.932039	730	0.932039	87-66-1	C6H6O3	126.11	05	B06
C12	Yaodu P5-8	Q-024	Qingyangshengenin A	青阳参苷元A	99.7	47.7	51.8	99.5	1.08595	731	1.08595	106644-33-1	C28H36O8	500.584	07	B06
E12	Yaodu P5-8	Q-025	Qingyangshengenin B	青阳参苷元B	99.7	49.7	49.9	99.6	1.00402	732	1.00402	106758-54-7	C49H78O16	923.13	07	C06
J10	Yaodu P1-4	H-009	Quercetin	槲皮素	99.9	49	50.4	99.4	1.02857	733	1.02857	117-39-5	C15H10O7	302.24	04	E05
H18	Yaodu P1-4	H-056	Quercetin 3-O-β-D-Glucuronide	槲皮素-3-葡萄糖醛酸苷	99.8	47.7	51	98.7	1.06918	734	1.06918	22688-79-5	C21H18O13	478.37	04	D09
J18	Yaodu P1-4	H-060	Quercetin-3-O-beta-D-glucose-7-O-beta-D-gentiobioside	槲皮素-3-O-β-D-葡萄糖-7-O-β-D-龙胆双糖苷	99.8	45.3	54.3	99.6	1.19868	735	1.19868	60778-02-1	C33H40O22	788.66	04	E09
E21	Yaodu P9-12	W-039	Quintozine	五氯硝基苯	99.9	48.1	51.2	99.3	1.06445	736	1.06445	82-68-8	C6Cl5NO2	295.33	09	C11
D03	Yaodu P9-12	X-008	Racanisodamine	消旋山莨菪碱	99.8	50.4	48.8	99.2	0.968254	737	0.968254	17659-49-3	C17H23NO4	305.37	10	B02
H17	Yaodu P5-8	M-058	Raffinose	棉籽糖	99.8	48.4	50.8	99.2	1.04959	738	1.04959	512-69-6	C18H32O16	504.44	06	D09
J06	Yaodu P5-8	R-034	Ranaconitine	冉乌头碱	99.9	48	51.6	99.6	1.075	739	1.075	1360-76-5	C32H44N2O9	600.705	08	E03
I21	Yaodu P5-8	L-040	Rebaudioside A	莱苞迪甙A	99.8	49.1	50.6	99.7	1.03055	740	1.03055	58543-16-1	C44H70O23	967.01	05	E11
H07	Yaodu P5-8	L-099	Rebaudioside C	莱鲍迪苷C	99.7	49	50.5	99.5	1.03061	741	1.03061	63550-99-2	C44H70O22	951.015	06	D04
A08	Yaodu P1-4	D-083	Rehmannioside A	地黄苷A	99.7	53.4	46.3	99.7	0.867041	742	0.867041	81720-05-0	C21H32O15	524.469	03	A04
M08	Yaodu P1-4	D-094	Rehmannioside C	地黄苷C	99.7	49.8	49.7	99.5	0.997992	743	0.997992	81720-07-2	C21H34O14	510	03	G04
C08	Yaodu P1-4	D-084	Rehmannioside D	地黄苷D	99.7	50.1	49.1	99.2	0.98004	744	0.98004	81720-08-3	C27H42O20	686.609	03	B04
I08	Yaodu P1-4	D-092	Rehmapicroside	地黄苦苷	99.8	50.2	49	99.2	0.976096	745	0.976096	104056-82-8	C16H26O8	346.373	03	E04
K19	Yaodu P5-8	L-022	Reserpine	利血平	99.4	50.2	49.1	99.3	0.978088	746	0.978088	50-55-5	C33H40N2O9	608.68	05	F10
B14	Yaodu P9-12	Z-041	Resibufogenin	酯蟾毒配基	99.7	53.8	46	99.8	0.855019	747	0.855019	465-39-4	C24H32O4	384.51	12	A07
O05	Yaodu P1-4	B-002	Resveratrol	白藜芦醇	99.7	52.3	46.8	99.1	0.894837	748	0.894837	501-36-0	C14H12O3	228.24	01	H03
P09	Yaodu P1-4	C-050	Retrochalcone	刺甘草查尔酮	99.8	52.3	47.2	99.5	0.902486	749	0.902486	34221-41-5	C16H14O4	270.28	02	H05
K11	Yaodu P9-12	T-026	Rhaponticin	土大黄苷	99.8	48.3	51.1	99.4	1.05797	750	1.05797	155-58-8	C21H24O9	420.41	09	F06
E08	Yaodu P1-4	D-087	Rhapontigenin	丹叶大黄素	96.7	52.5	46.2	98.7	0.88	751	0.88	500-65-2	C15H14O4	258.272	03	C04
N21	Yaodu P1-4	D-048	Rhein-8-O-β-D-glucopyranoside	大黄酸-8-O-β-D-葡萄糖苷	99.7	51.1	48.5	99.6	0.949119	752	0.949119	113443-70-2	C21H16O11.Ca	484.43	02	G11
A22	Yaodu P1-4	G-017	Rhynchophylline	钩藤碱	99.8	51.8	47.4	99.2	0.915058	753	0.915058	76-66-4	C22H28N2O4	384.47	03	A11
I19	Yaodu P5-8	L-019	Roburic acid	栎樱酸	99.8	48.5	51	99.5	1.05155	754	1.05155	6812-81-3	C30H48O2	440.707	05	E10
O19	Yaodu P5-8	L-024	Rosavin	络塞维	99.9	47.9	51.4	99.3	1.07307	755	1.07307	84954-92-7	C20H28O10	428.43	05	H10
D15	Yaodu P5-8	M-035	Rosin	络缌	99.8	46.5	53	99.5	1.13978	756	1.13978	85026-55-7	C15H20O6	296.32	06	B08
E21	Yaodu P5-8	L-033	Rotundine	罗通定	99.7	52.4	47.1	99.5	0.898855	757	0.898855	10097-84-4	C21H25NO4	355.43	05	C11
J03	Yaodu P5-8	L-055	Roxithromycin	罗红霉素	100	48.5	51.2	99.7	1.05567	758	1.05567	80214-83-1	C41H76N2O15	837.05	06	E02
I13	Yaodu P5-8	K-011	Rubiadin	甲基异茜草素	99.9	50.8	48.6	99.4	0.956693	759	0.956693	117-02-2	C15H10O4	254.24	05	E07
N19	Yaodu P1-4	D-030	Rubimaillin	大叶茜草素	99.7	51.2	48.4	99.6	0.945312	760	0.945312	55481-88-4	C17H16O4	284.31	02	G10
O13	Yaodu P9-12	T-037	Rubusoside	甜叶悬钩子苷	99.8	49.9	49.3	99.2	0.987976	761	0.987976	64849-39-4	C32H50O13	642.73	09	H07
K17	Yaodu P5-8	L-009	Ruscogenin	鲁斯可皂苷元	99.9	53	46.5	99.5	0.877358	762	0.877358	472-11-7	C27H42O4	430.62	05	F09
C17	Yaodu P9-12	W-013	Rutaecarpine	吴茱萸次碱	100	47.1	52.5	99.6	1.11465	763	1.11465	84-26-4	C18H13N3O	287.32	09	B09
A17	Yaodu P5-8	L-001	Rutin	芦丁	99.8	53.1	46.1	99.2	0.868173	764	0.868173	153-18-4	C27H30O16	610.52	05	A09
K13	Yaodu P5-8	K-012	S-(-)-Carbidopa	卡比多巴	99.8	51.6	47.3	98.9	0.916667	765	0.916667	28860-95-9	C10H14N2O4	226.23	05	F07
N13	Yaodu P1-4	C-085	Saikosaponin B1	柴胡皂苷B1	99.9	47.8	51.5	99.3	1.07741	766	1.07741	58558-08-0	C42H68O13	780.98	02	G07
B11	Yaodu P1-4	C-051	Saikosaponin B2	柴胡皂苷B2	99.9	47.1	52.2	99.3	1.10828	767	1.10828	58316-41-9	C42H68O13	780.98	02	A06
P07	Yaodu P1-4	C-025	Saikosaponin C	柴胡皂苷C	99.5	48.7	49.9	98.6	1.02464	768	1.02464	20736-08-7	C48H78O17	927.12	02	H04
B09	Yaodu P1-4	C-026	Saikosaponin D	柴胡皂苷D	89	49.2	47.3	96.5	0.961382	769	0.961382	20874-52-6	C42H68O13	780.98	02	A05
I05	Yaodu P9-12	S-104	Salicylic acid	水杨酸	100	47.3	52	99.3	1.09937	770	1.09937	69-72-7	C7H6O3	138.12	09	E03
H16	Yaodu P1-4	H-040	Salidroside	红景天苷	99.8	48.6	50.9	99.5	1.04733	771	1.04733	10338-51-9	C14H20O7	300.3	04	D08
P15	Yaodu P1-4	D-011	Salvianolic acid A	丹酚酸A	99.8	48.6	50.6	99.2	1.04115	772	1.04115	96574-01-5	C26H22O10	494.45	02	H08
D22	Yaodu P5-8	S-069	Sanggenon C	桑根酮C	99.8	47.4	52	99.4	1.09705	773	1.09705	80651-76-9	C40H36O12	708.712	08	B11
F22	Yaodu P5-8	S-070	Sanggenon D	桑根酮D	99.6	46.3	53.3	99.6	1.15119	774	1.15119	81422-93-7	C40H36O12	708.707	08	C11
O11	Yaodu P9-12	T-029	Santalol	檀香醇	99.9	50.9	48.3	99.2	0.948919	775	0.948919	11031-45-1	C15H24O	220.35	09	H06
P22	Yaodu P5-8	S-080	Sauchinone	三白草酮	99.9	47.1	51.9	99	1.10191	776	1.10191	177931-17-8	C20H20O6	356.369	08	H11
F07	Yaodu P9-12	X-029	Schaftoside	夏佛塔苷	99.9	46.2	53.4	99.6	1.15584	777	1.15584	51938-32-0	C26H28O14	564.49	10	C04
K15	Yaodu P9-12	W-001	Schisandrin B	五味子乙素	99.9	46.4	52.9	99.3	1.14009	778	1.14009	61281-37-6	C23H28O6	400.46	09	F08
A17	Yaodu P9-12	W-009	Schisandrin C	五味子丙素	99.9	50	49.6	99.6	0.992	779	0.992	61301-33-5	C22H24O6	384.42	09	A09
O15	Yaodu P9-12	W-008	Schisandrol B	五味子醇乙	100	49.2	50.1	99.3	1.01829	780	1.01829	58546-54-6	C23H28O7	416.46	09	H08
M19	Yaodu P9-12	W-034	Schisanhenol	五味子酚	99.9	47.9	51.6	99.5	1.07724	781	1.07724	69363-14-0	C23H30O6	402.48	09	G10
O19	Yaodu P9-12	W-035	Schizandrol B	五味子酯乙	99.9	50.2	49.5	99.7	0.986056	782	0.986056	58546-55-7	C28H34O9	514.56	09	H10
P09	Yaodu P9-12	X-052	Sclareol	香紫苏醇	99.9	50	49.1	99.1	0.982	783	0.982	515-03-7	C20H36O2	308.5	10	H05
J21	Yaodu P1-4	D-046	Scopolamine butylbromide	丁溴酸东莨菪碱	99.8	52.4	47.1	99.5	0.898855	784	0.898855	149-64-4	C21H30BrNO4	440.37	02	E11
E14	Yaodu P5-8	Q-034	Scopolamine hydrobromide	氢溴酸东莨菪碱	99.9	49.1	50	99.1	1.01833	785	1.01833	114-49-8	C17H22BrNO4	384.26	07	C07
M04	Yaodu P1-4	D-062	Scopolin	东莨菪苷	57.4	52	47.4	99.4	0.911538	786	0.911538	531-44-2	C16H18O9	354.309	03	G02
J06	Yaodu P1-4	G-047	Scutellarein	高黄芩素	99.8	49.4	50.2	99.6	1.01619	787	1.01619	529-53-3	C15H10O6	286.24	04	E03
B14	Yaodu P1-4	H-027	Sec-O-Glucosylhamaudol	亥茅酚苷	99.7	50.5	49.3	99.8	0.976238	788	0.976238	80681-44-3	C21H26O10	438.426	04	A07
L15	Yaodu P9-12	Y-014	Secoisolariciresinol Diglucoside	亚麻木酚素	99.8	48.7	50.5	99.2	1.03696	789	1.03696	148244-82-0	C32H46O16	542.57	10	F08
O14	Yaodu P9-12	Y-133	Securinine	一叶萩碱	99.8	45.2	54.2	99.4	1.19912	790	1.19912	5610-40-2	C13H15NO2	217.26	11	H07
I08	Yaodu P9-12	Y-083	Senkyunolide A	洋川芎内酯A	99.8	48.4	51.3	99.7	1.05992	791	1.05992	63038-10-8	C12H16O2	192.26	11	E04
P06	Yaodu P9-12	Z-001	Sesamin	芝麻素	99.9	50	49.4	99.4	0.988	792	0.988	607-80-7	C20H18O6	354.36	12	H03
L10	Yaodu P9-12	Z-021	Sesamol	芝麻酚	100	49.7	49.9	99.6	1.00402	793	1.00402	533-31-3	C7H6O3	138.12	12	F05
D12	Yaodu P5-8	S-013	Shanzhiside methyl ester	山栀苷甲酯	99.7	46.6	52.5	99.1	1.12661	794	1.12661	64421-28-9	C17H26O11	406.38	08	B06
F09	Yaodu P5-8	M-003	Shikimic acid	莽草酸	99.6	49.2	50.1	99.3	1.01829	795	1.01829	138-59-0	C7H10O5	174.15	06	C05
L08	Yaodu P9-12	Z-011	shionone	紫菀酮	99.8	49	50.5	99.5	1.03061	796	1.03061	10376-48-4	C30H50O	426.72	12	F04
D14	Yaodu P5-8	S-024	Silibinin	水飞蓟宾	99.7	54.7	44.9	99.6	0.820841	797	0.820841	22888-70-6	C25H22O10	482.44	08	B07
C07	Yaodu P5-8	J-043	Sinapine thiocyanate	芥子碱硫氰酸盐	99.6	48.1	50.7	98.8	1.05405	798	1.05405	7431-77-8	C16H24NO5.CNS	368.452	05	B04
I15	Yaodu P9-12	T-046	Sinensetin	甜橙黄酮	99.9	48.1	51.6	99.7	1.07277	799	1.07277	2306-27-6	C20H20O7	372.37	09	E08
D18	Yaodu P1-4	H-053	Sinigrin	黑芥子苷	99.9	48.6	50.8	99.4	1.04527	800	1.04527	3952-98-5	C10H16KNO9S2	397.46	04	B09
A10	Yaodu P5-8	Q-007	Sinomenine	青藤碱	99.8	48.1	51.1	99.2	1.06237	801	1.06237	115-53-7	C19H23NO4	329.39	07	A05
E19	Yaodu P5-8	L-017	Sirolimus	雷帕霉素	99.6	50.5	48.8	99.3	0.966337	802	0.966337	53123-88-9	C51H79NO13	914.18	05	C10
M20	Yaodu P9-12	Y-174	Skimmin	茵芋苷	99.6	47.6	52	99.6	1.09244	803	1.09244	93-39-0	C15H16O8	324.28	11	G10
B17	Yaodu P1-4	D-014	Sodium danshensu	丹参素钠	99.8	49	50.5	99.5	1.03061	804	1.03061	67920-52-9	C9H9O5.Na	220.155	02	A09
E03	Yaodu P1-4	A-006	Sodium ferulic	阿魏酸钠	100	50.1	48.9	99	0.976048	805	0.976048	24276-84-4	C10H9NaO4	216.17	01	C02
P10	Yaodu P9-12	Z-025	Sodium phytate	植酸钠	99.9	49.3	50.1	99.4	1.01623	806	1.01623	123408-98-0	C6H6Na12O24P6（无水）；C6H8Na12O25P6（一水）	941.83	12	H05
G03	Yaodu P1-4	A-007	Solasonine	澳洲茄碱	99.9	49.1	50.3	99.4	1.02444	807	1.02444	19121-58-5	C45H73NO16	884.06	01	D02
F14	Yaodu P1-4	H-031	Sophocarpine	槐果碱	99.8	51.5	47.9	99.4	0.930097	808	0.930097	145572-44-7	C15H22N2O	246.35	04	C07
H14	Yaodu P1-4	H-032	Sophoricoside	槐角苷	99.8	49.7	49.5	99.2	0.995976	809	0.995976	152-95-4	C21H20O10	432.38	04	D07
D14	Yaodu P1-4	H-030	Sophoridine	槐定碱	99.8	49.2	49.7	98.9	1.01016	810	1.01016	6882-68-4	C15H24N2O	248.36	04	B07
E09	Yaodu P9-12	T-005	Specnuezhenide（Nuezhenide）	特女贞苷	99.9	44.5	55	99.5	1.23596	811	1.23596	449733-84-0	C31H42O17	686.66	09	C05
N16	Yaodu P5-8	S-043	Spinosin	斯皮诺素	99.7	47.9	51.7	99.6	1.07933	812	1.07933	72063-39-9	C28H32O15	608.546	08	G08
N22	Yaodu P5-8	S-078	Stachydrine	水苏碱	99.9	47	52	99	1.10638	813	1.10638	471-87-4	C7H13NO2	143.18	08	G11
N19	Yaodu P9-12	Y-045	Stachydrine hydrochloride	盐酸水苏碱	99.9	49.5	49.8	99.3	1.00606	814	1.00606	4136-37-2	C7H14ClNO2	179.65	10	G10
M07	Yaodu P9-12	S-145	Stachyose	水苏糖	99.9	48	51.1	99.1	1.06458	815	1.06458	54261-98-2	C24H42O21	666.58	09	G04
J08	Yaodu P1-4	G-063	Stearyl glycyrrhetinate	甘草次酸十八酯	99.9	49.7	49.7	99.4	1	816	1	13832-70-7	C48H82O4	723.162	04	E04
G15	Yaodu P9-12	T-045	Steviolbioside	甜菊双糖苷	99.9	52.4	47	99.4	0.896947	817	0.896947	41093-60-1	C32H50O13	642.734	09	D08
N12	Yaodu P9-12	Z-038	Sucrose	蔗糖	100	50.9	48.5	99.4	0.952849	818	0.952849	57-50-1	C12H22O11	342.3	12	G06
F16	Yaodu P5-8	S-039	Sudan I	苏丹红Ⅰ	99.8	53.6	45.8	99.4	0.854478	819	0.854478	842-07-9	C16H12N2O	248.28	08	C08
H16	Yaodu P5-8	S-040	Sudan II	苏丹红Ⅱ	99.9	53	45.9	98.9	0.866038	820	0.866038	3118-97-6	C18H16N2O	276.33	08	D08
J16	Yaodu P5-8	S-041	Sudan III；Solvent Red 23	苏丹红Ⅲ	100	52.2	47	99.2	0.900383	821	0.900383	85-86-9	C22H16N4O	352.39	08	E08
L16	Yaodu P5-8	S-042	Sudan IV；Solvent Red 24	苏丹红Ⅳ	99.9	49	50.4	99.4	1.02857	822	1.02857	85-83-6	C24H20N4O	380.44	08	F08
B03	Yaodu P5-8	L-048	Sulforaphene	莱菔素	99.6	43.8	55.5	99.3	1.26712	823	1.26712	592-95-0	C6H9NOS2	175.27	06	A02
H08	Yaodu P9-12	Z-009	Sweroside	獐芽菜苷	99.9	50.6	48.6	99.2	0.960474	824	0.960474	14215-86-2	C16H22O9	358.34	12	D04
G21	Yaodu P9-12	X-001	Synephrine	辛弗林	99.9	48.4	51.2	99.6	1.05785	825	1.05785	94-07-5	C9H13NO2	167.21	09	D11
H22	Yaodu P5-8	S-071	Tabersonine	水甘草碱	99.9	55.8	43.4	99.2	0.777778	826	0.777778	4429-63-4	C21H24N2O2	336.43	08	D11
O07	Yaodu P9-12	T-002	Tacrolimus	他克莫司	99.8	42.8	56.5	99.3	1.32009	827	1.32009	104987-11-3	C44H69NO12	804.02	09	H04
G09	Yaodu P9-12	T-008	Talatisamine	塔拉萨敏	99.8	49.5	49.6	99.1	1.00202	828	1.00202	20501-56-8	24H39NO5	421.57	09	D05
K03	Yaodu P5-8	J-022	Tangeretin	桔皮素	99.9	50.5	48.1	98.6	0.952475	829	0.952475	481-53-8	C20H20O7	372.37	05	F02
J15	Yaodu P1-4	D-006	Tanshinone I	丹参酮Ⅰ	99.9	47.5	51.8	99.3	1.09053	830	1.09053	568-73-0	C19H18O3	294.34	02	E08
L15	Yaodu P1-4	D-008	Tanshinone IIA	丹参酮IIA	99.8	46.7	52.9	99.6	1.13276	831	1.13276	568-72-9	C19H18O3	294.33	02	F08
I06	Yaodu P5-8	P-002	Taraxasterol	蒲公英甾醇	99.9	47.4	52.2	99.6	1.10127	832	1.10127	1059-14-9	C30H50O	426.72	07	E03
D21	Yaodu P5-8	N-007	Taurine	牛磺酸	99.7	48	51.4	99.4	1.07083	833	1.07083	107-35-7	C2H7NO3S	125.15	06	B11
P21	Yaodu P5-8	N-018	Taurochenodeoxycholic Acid	牛磺鹅脱氧胆酸	99.7	49.2	50.1	99.3	1.01829	834	1.01829	516-35-8	C26H45NO6S	499.7	06	H11
O08	Yaodu P1-4	E-001	Taxifolin	二氢槲皮素	99.8	51.2	48.8	100	0.953125	835	0.953125	480-18-2	C15H12O7	304.25	03	H04
N09	Yaodu P1-4	C-044	Tea polyphenol	茶多酚	99.8	49.3	50.1	99.4	1.01623	836	1.01623	84650-60-2	C17H19N3O	281.36	02	G05
H04	Yaodu P9-12	Y-193	Tectochrysin	杨芽黄素	99.9	49	50.4	99.4	1.02857	837	1.02857	520-28-5	C16H12O4	268.27	12	D02
F14	Yaodu P5-8	S-026	Tectoridin	射干苷	99.7	49.3	49.9	99.2	1.01217	838	1.01217	611-40-5	C22H22O11	462.405	08	C07
H14	Yaodu P5-8	S-027	Tectorigenin	射干苷元	99.6	49.3	50.2	99.5	1.01826	839	1.01826	548-77-6	C16H12O6	300.26	08	D07
M09	Yaodu P9-12	T-014	Tenacissoside H	通关藤苷H	99.9	49	50.7	99.7	1.03469	840	1.03469	191729-45-0	C42H66O14	794.96	09	G05
F03	Yaodu P9-12	X-009	Tenuifolin	细叶远志皂苷	99.9	50.2	48.9	99.1	0.974104	841	0.974104	20183-47-5	C36H56O12	680.82	10	C02
H15	Yaodu P9-12	Y-011	Tenuigenin	远志皂苷元	100	50.8	48.3	99.1	0.950787	842	0.950787	2469-34-3	C30H45ClO6	537.13	10	D08
A07	Yaodu P9-12	S-113	Tetrahydrocoptisine；(-)-Stylopine	四氢黄连碱	99.9	51.5	47.6	99.1	0.924272	843	0.924272	4312-32-7	C19H17NO4	323.34	09	A04
A05	Yaodu P9-12	S-095	Tetrahydrocurcumin	四氢姜黄素	99.8	48.9	50.5	99.4	1.03272	844	1.03272	36062-04-1	C21H24O6	372.415	09	A03
I22	Yaodu P5-8	Q-100	Tetrahydroxyxanthone	去甲基雏叶龙胆酮	99.9	51.5	47.7	99.2	0.926214	845	0.926214	2980-32-7	C13H8O6	260.2	07	E11
G14	Yaodu P1-4	F-001	Tetrandrine	粉防己碱	99.8	47	52.3	99.3	1.11277	846	1.11277	518-34-3	C38H42N2O6	622.75	03	D07
H11	Yaodu P1-4	C-064	Theaflavin	茶黄素	99.8	49.4	49.8	99.2	1.0081	847	1.0081	4670-05-7	C29H24O9	564.49	02	D06
A21	Yaodu P9-12	W-036	Thiamine chloride	维生素B1	99.8	48.3	51.4	99.7	1.06418	848	1.06418	59-43-8	C12H17ClN4OS	300.81	09	A11
F13	Yaodu P9-12	X-074	Thymidine	胸苷	99.9	45.6	53.6	99.2	1.17544	849	1.17544	50-89-5	C10H14N2O5	242.23	10	C07
A03	Yaodu P9-12	S-081	Thymol	麝香草酚	99.7	47.5	51.8	99.3	1.09053	850	1.09053	89-83-8	C10H14O	150.22	09	A02
O03	Yaodu P5-8	J-024	Tigogenin	剑麻皂苷元	99.8	50.8	48.5	99.3	0.954724	851	0.954724	77-60-1	C27H44O3	416.64	05	H02
O08	Yaodu P9-12	Y-088	Tiliroside	银椴苷	99.9	47.4	51.9	99.3	1.09494	852	1.09494	20316-62-5	C30H26O13	594.52	11	H04
H10	Yaodu P9-12	Z-019	Timosaponin A-III	知母皂苷A-Ⅲ	100	51.1	48.3	99.4	0.945205	853	0.945205	41059-79-4	C39H64O13	740.92	12	D05
B15	Yaodu P5-8	M-033	toddalolactone	毛两面针素	99.6	50.9	48.5	99.4	0.952849	854	0.952849	483-90-9	C16H20O6	308.33	06	A08
G18	Yaodu P1-4	F-030	Tomatidin	番茄碱	99.9	48	51.4	99.4	1.07083	855	1.07083	77-59-8	C27H45NO2	415.65	03	D09
D07	Yaodu P1-4	C-016	Toosendanin	川楝素	97	67.6	30	97.6	0.443787	856	0.443787	58812-37-6	C30H38O11	574.62	02	B04
A13	Yaodu P9-12	T-030	Topotecan	拓扑替康	95.2	61.1	37.9	99	0.620295	857	0.620295	123948-87-8	C23H23N3O5	421.45	09	A07
B21	Yaodu P9-12	Y-048	Topotecan hydrochloride	盐酸拓扑替康	94.8	64.2	35.5	99.7	0.55296	858	0.55296	119413-54-6	C23H24ClN3O5	457.91	10	A11
F03	Yaodu P5-8	L-052	Tracheloside	络石苷	99.6	52.3	47.1	99.4	0.900574	859	0.900574	33464-71-0	C27H34O12	550.56	06	C02
E11	Yaodu P5-8	J-085	Tribuloside	蒺藜皂苷	99.7	43.2	55.9	99.1	1.29398	860	1.29398	22153-44-2	C30H26O13	594.52	05	C06
H20	Yaodu P5-8	S-061	Trifolirhizin	三叶豆紫檀苷	99.9	52.6	46.4	99	0.882129	861	0.882129	6807-83-6	C22H22O10	446.4	08	D10
E17	Yaodu P5-8	L-004	Triptolide	雷公藤甲素	95.4	68.3	27.6	95.9	0.4041	862	0.4041	38748-32-2	C20H24O6	360.4	05	C09
O21	Yaodu P5-8	L-046	Triptonide	雷公藤内酯酮	96.9	71	27.5	98.5	0.387324	863	0.387324	38647-11-9	C20H22O6	358.39	05	H11
B07	Yaodu P5-8	L-080	Triptophenolide	雷酚内酯	99.8	52	47.2	99.2	0.907692	864	0.907692	74285-86-2	C20H24O3	312.4	06	A04
F08	Yaodu P5-8	R-044	Tritetradecanoin	肉豆蔻酸甘油三酯	99.7	50.4	48.7	99.1	0.96627	865	0.96627	555-45-3	C45H86O6	723.16	08	C04
I14	Yaodu P5-8	Q-036	Troxerutin	曲克芦丁	99.9	51.8	47.5	99.3	0.916988	866	0.916988	7085-55-4	C33H42O19	742.68	07	E07
L17	Yaodu P1-4	D-021	Tuberostemonine	对叶百部碱	99.7	48.2	51.2	99.4	1.06224	867	1.06224	6879-01-2	C22H33NO4	375.506	02	F09
L08	Yaodu P1-4	G-066	Tubuloside A	管花苷A	99.9	46.8	52.9	99.7	1.13034	868	1.13034	112516-05-9	C37H48O21	828.76	04	F04
A13	Yaodu P5-8	K-006	Tussilagone	款冬酮	99.7	44.7	54.5	99.2	1.21924	869	1.21924	104012-37-5	C23H34O5	390.51	05	A07
F05	Yaodu P9-12	X-020	Typhaneoside	香蒲新苷	99.9	46.2	53.2	99.4	1.15152	870	1.15152	104472-68-6	C34H42O20	770.686	10	C03
E17	Yaodu P9-12	W-014	Ubenimex	乌苯美司	99.7	46.7	52.7	99.4	1.12848	871	1.12848	58970-76-6	C16H24N2O4	308.37	09	C09
M06	Yaodu P5-8	P-005	Ubidecarenone；Coenzyme Q10	辅酶Q10	99.8	50.1	49.1	99.2	0.98004	872	0.98004	303-98-0	C59H90O4	863.36	07	G03
I04	Yaodu P5-8	N-024	Uracil	尿嘧啶	99.9	48.9	50.3	99.2	1.02863	873	1.02863	66-22-8	C4H4N2O2	112.09	07	E02
K04	Yaodu P5-8	N-025	Uridine	尿苷	99.9	50.5	48.9	99.4	0.968317	874	0.968317	58-96-8	C9H12N2O6	244.2	07	F02
B07	Yaodu P9-12	X-027	Ursodeoxycholic acid	熊脱氧胆酸	99.9	49.5	50.1	99.6	1.01212	875	1.01212	128-13-2	C24H40O4	392.57	10	A04
O21	Yaodu P9-12	X-006	Ursolic acid	熊果酸	99.9	52.2	47.4	99.6	0.908046	876	0.908046	77-52-1	C30H48O3	456.7	09	H11
I19	Yaodu P9-12	W-030	Vaccarin	王不留行黄酮苷	99.8	47.1	52.1	99.2	1.10616	877	1.10616	53452-16-7	C32H38O19	726.63	09	E10
H07	Yaodu P9-12	X-030	Vanillic acid	香草酸	100	49.9	49.7	99.6	0.995992	878	0.995992	121-34-6	C8H8O4	168.15	10	D04
L03	Yaodu P9-12	X-012	Vanillin	香兰素	99.8	50	49.4	99.4	0.988	879	0.988	121-33-5	C8H8O3	152.14	10	F02
K05	Yaodu P5-8	J-034	Vanillylacetone	姜酮	99.9	50.4	48.8	99.2	0.968254	880	0.968254	122-48-5	C11H14O3	194.23	05	F03
J07	Yaodu P5-8	L-100	Veratramine	黎芦碱	99.8	52.7	46.5	99.2	0.882353	881	0.882353	60-70-8	C27H39NO2	409.61	06	E04
F05	Yaodu P5-8	L-062	Veratric acid	藜芦酸	99.9	51.9	47.6	99.5	0.917148	882	0.917148	93-07-2	C9H10O4	182.17	06	C03
B11	Yaodu P5-8	M-011	Verbascoside	毛蕊花糖苷	99.7	51	48.3	99.3	0.947059	883	0.947059	61276-17-3	C29H36O15	624.59	06	A06
L15	Yaodu P5-8	M-042	Verbenalin	马鞭草苷	99.9	49.6	50.1	99.7	1.01008	884	1.01008	548-37-8	C17H24O10	388.37	06	F08
N03	Yaodu P1-4	C-003	Vincristine	长春新碱	96.9	72	25.9	97.9	0.359722	885	0.359722	57-22-7	C46H56N4O10	824.96	02	G02
C19	Yaodu P5-8	L-015	Vincristine Sulfate	硫酸长春新碱	93.9	66.7	32	98.7	0.47976	886	0.47976	2068-78-2	C46H56N4O10.H2SO4	923.04	05	B10
F13	Yaodu P1-4	C-079	Vinorelbine	长春瑞滨	97	61.9	35.5	97.4	0.573506	887	0.573506	71486-22-1	C45H54N4O8	778.94	02	C07
K09	Yaodu P5-8	J-067	VinorelbineTartrate	酒石酸长春瑞滨	97.2	63.1	35	98.1	0.554675	888	0.554675	125317-39-7	C53H66N4O20	1079.11	05	F05
K17	Yaodu P9-12	W-020	Vitamin B12	维生素B12	99.9	53	46.5	99.5	0.877358	889	0.877358	68-19-9	C63H88CoN14O14P	1355.38	09	F09
C21	Yaodu P9-12	W-037	Vitamin B6	维生素B6	99.9	47.2	52.3	99.5	1.10805	890	1.10805	8059-24-3	C8H10NO5P	231.14	09	B11
I17	Yaodu P9-12	W-017	Vitamin C	维生素C	99.9	48	51.4	99.4	1.07083	891	1.07083	50-81-7	C6H8O6	176.12	09	E09
E19	Yaodu P9-12	W-028	Vitamin D2	维生素D2	99.9	46.8	52.6	99.4	1.12393	892	1.12393	50-14-6	C28H44O	396.65	09	C10
M15	Yaodu P9-12	W-004	Vitamin D3	维生素D3	99.9	51.9	47.2	99.1	0.909441	893	0.909441	67-97-0	C27H44O	384.64	09	G08
C19	Yaodu P9-12	W-026	Vitamin K1	维生素K1	99.9	48.1	51.1	99.2	1.06237	894	1.06237	84-80-0	C31H46O2	450.7	09	B10
D13	Yaodu P5-8	M-023	Vitexin	牡荆素	99.8	50.9	48.4	99.3	0.950884	895	0.950884	3681-93-4	C21H20O10	432.38	06	B07
H15	Yaodu P5-8	M-038	Vitexin rhamnoside	牡荆素鼠李糖苷	99.9	48.6	50.8	99.4	1.04527	896	1.04527	64820-99-1	C27H30O14	578.52	06	D08
P07	Yaodu P5-8	L-106	Voacamine	老刺木胺	99.9	42.6	55.7	98.3	1.30751	897	1.30751	3371-85-5	C43H52N4O5	704.91	06	H04
A18	Yaodu P1-4	F-027	Voglibose	伏格列波糖	99.7	50.5	48.3	98.8	0.956436	898	0.956436	83480-29-9	C10H21NO7	267.13	03	A09
K06	Yaodu P5-8	P-003	wedelolactone	蟛蜞菊内酯	99	55.7	43.8	99.5	0.786355	899	0.786355	524-12-9	C16H10O7	314.25	07	F03
H03	Yaodu P5-8	L-053	Wilforine	雷公藤次碱	99.7	46	53.2	99.2	1.15652	900	1.15652	11088-09-8	C43H49NO18	867.85	06	D02
B05	Yaodu P5-8	L-060	Wilforlide A	雷公藤内酯甲	99.8	50.6	48.6	99.2	0.960474	901	0.960474	84104-71-2	C30H46O3	454.68	06	A03
H12	Yaodu P1-4	H-019	Wogonoside	汉黄芩苷	99.7	48.4	51.1	99.5	1.05579	902	1.05579	51059-44-0	C22H20O11	460.39	04	D06
P18	Yaodu P1-4	H-064	XanthohuMol	黄腐酚	97.4	59.1	40.2	99.3	0.680203	903	0.680203	6754-58-1	C21H22O5	354.4	04	H09
O16	Yaodu P9-12	Y-149	Xanthophyll	叶黄素	99.8	51	48.5	99.5	0.95098	904	0.95098	127-40-2	C40H56O2	568.87	11	H08
B20	Yaodu P1-4	H-065	Xanthotoxol	花椒毒酚	99.8	52.6	46.9	99.5	0.891635	905	0.891635	2009-24-7	C11H6O4	202.16	04	A10
P15	Yaodu P9-12	Y-016	Yohimbine hydrochloride	盐酸育亨宾	99.8	48.1	51.2	99.3	1.06445	906	1.06445	65-19-0	C21H27ClN2O3	390.9	10	H08
P21	Yaodu P1-4	D-049	Yunaconitine	滇乌头碱	99.7	47.3	51.9	99.2	1.09725	907	1.09725	70578-24-4	C35H49NO11	659.76	02	H11
B12	Yaodu P9-12	Z-026	Zinc Phytate	植酸锌	99.8	51.3	48.1	99.4	0.937622	908	0.937622	63903-51-5	C6H6O24P6Zn6	1040.28	12	A06
N17	Yaodu P1-4	D-022	Ziyu-glycoside I	地榆皂苷Ⅰ	99.8	48.1	51.1	99.2	1.06237	909	1.06237	35286-58-9	C41H66O13	766.95	02	G09
P17	Yaodu P1-4	D-023	Ziyuglycoside II	地榆皂苷Ⅱ	99.7	48.1	51.5	99.6	1.07069	910	1.07069	35286-59-0	C35H56O8	604.8	02	H09
F09	Yaodu P9-12	X-038	α-Cyperone	α-香附酮	99.8	47.7	51.4	99.1	1.07757	911	1.07757	473-08-5	C15H22O	218.33	10	C05
K10	Yaodu P9-12	Y-096	α-Linoleic acid	α-亚油酸	99.9	47.3	52.1	99.4	1.10148	912	1.10148	60-33-3	C18H32O2	280.45	11	F05
O05	Yaodu P9-12	S-110	α-terpineol	α-松油醇	99.9	49.4	50.2	99.6	1.01619	913	1.01619	10482-56-1	C10H18O	154.25	09	H03
J22	Yaodu P5-8	S-075	α-Terthiophene	α-三联噻吩	88.6	52.5	47	99.5	0.895238	914	0.895238	1081-34-1	C12H8S3	248.39	08	E11
E12	Yaodu P1-4	E-026	β, β-dimethyl-acry-lalkannin	β,β-二甲基丙烯酰阿卡宁	99.4	48	51.3	99.3	1.06875	915	1.06875	34539-65-6	C21H22O6	370.4	03	C06
L11	Yaodu P9-12	X-062	β-Asarone	β-细辛醚	100	51	48.5	99.5	0.95098	916	0.95098	5273-86-9	C12H16O3	208.25	10	F06
B10	Yaodu P1-4	H-002	β-Carotene	β-胡萝卜素	99.9	51.2	48.3	99.5	0.943359	917	0.943359	7235-40-7	C40H56	536.87	04	A05
			NT-1		99.9	49	50.4	99.4	1.02857		1.02857
			NT-2		99.9	50.4	48.9	99.3	0.970238		0.970238
			NT-3		99.9	51.5	48	99.5	0.932039		0.932039
			NT-4		99.9	48.6	50.5	99.1	1.03909		1.03909
			NT-5		99.9	48.9	50.3	99.2	1.02863		1.02863
			NT-6		100	48.1	51.2	99.3	1.06445		1.06445
			NT-7		99.9	50.5	48.8	99.3	0.966337		0.966337
			NT-8		99.9	49.8	49.6	99.4	0.995984		0.995984
			NT-9		99.9	49.8	49.8	99.6	1		1
			NT-10		99.8	48.1	51.4	99.5	1.06861		1.06861
			NT-11		99.9	51.7	47.3	99	0.914894		0.914894
			NT-12		99.9	51.1	48.2	99.3	0.943249		0.943249
			NT-13		99.9	51.4	48.1	99.5	0.935798		0.935798
			NT-14		99.8	49.2	50.4	99.6	1.02439		1.02439
			NT-15		99.9	50.1	49.5	99.6	0.988024		0.988024
			NT-16		99.9	50.7	48.9	99.6	0.964497		0.964497
			NT-17		99.9	54.6	45.2	99.8	0.827839		0.827839
			NT-18		99.7	51.2	48.2	99.4	0.941406		0.941406
			NT-19		99.9	49.8	49.6	99.4	0.995984		0.995984
			NT-20		99.8	50.9	48.4	99.3	0.950884		0.950884
			NT-21		99.8	51.5	47.7	99.2	0.926214		0.926214
			NT-22		100	49.3	50	99.3	1.0142		1.0142
			NT-23		99.8	49.7	49.7	99.4	1		1
			NT-24		99.7	51.5	47.7	99.2	0.926214		0.926214
			NT-25		99.7	46.7	52.4	99.1	1.12206		1.12206
			NT-Mean		99.864	50.164	49.208	99.372	0.982784

## Sheet: LOPAC (2)
					Frequency
384 Well Pos.	384 plate	cat	English Name	Chinese Name	Live	R882H	WT	WT+R882H	WT/R882H	Number of compounds	WT/R882H (Normalize to NT)	CAS NO.	Molecular Formula	Molecular Weight	96 Plate No.	96 Well Pos.
L09	Yaodu P1-4	C-039	Polyphyllin VII	重楼皂苷Ⅶ	5.88	0	0	0	#DIV/0!		#DIV/0!	76296-75-8	C51H84O22	1049.2	02	F05
I03	Yaodu P1-4	A-008	Solamargine	澳洲茄边碱	80	25	0	25	0		0	20311-51-7	C45H73NO15	868.06	01	E02
G06	Yaodu P5-8	O-003	Oleandrin	欧夹竹桃苷丙	60.7	29.7	5.41	35.11	0.182155		0.185872	465-16-7	C32H48O9	576.72	07	D03
M03	Yaodu P5-8	J-023	Hypericin	金丝桃素	99.9	47	0	47	0		0	548-04-9	C30H16O8	504.44	05	G02
N05	Yaodu P5-8	L-073	Thiocolchicoside	硫秋水仙苷	99.8	50.2	3.45	53.65	0.0687251		0.0701277	602-41-5	C27H33NO10S	563.62	06	G03
L18	Yaodu P1-4	H-061	Cinobufagin	华蟾酥毒基	57.1	54.5	6.82	61.32	0.125138		0.127691	470-37-1	C26H34O6	442.55	04	F09
I06	Yaodu P1-4	D-077	Digoxin	地高辛	55.2	45.9	16.2	62.1	0.352941		0.360144	20830-75-5	C41H64O14	780.94	03	E03
C13	Yaodu P5-8	K-007	Periplocin	杠柳毒苷	54.4	61.3	3.23	64.53	0.0526917		0.053767	13137-64-9	C36H56O13	696.825	05	B07
C04	Yaodu P9-12	Y-058	Doxorubicin hydrochloride	盐酸阿霉素	99.4	65	1.45	66.45	0.0223077		0.022763	25316-40-9	C27H29NO11.HCl	579.99	11	B02
C16	Yaodu P9-12	Y-140	Daunorubicin hydrochloride	盐酸柔红霉素	99.6	61.7	6.38	68.08	0.103404		0.105514	23541-50-6	C27H29NO10.HCl	563.99	11	B08
N18	Yaodu P1-4	H-062	Cinobufotalin	华蟾毒它灵	46.9	56.7	13.3	70	0.234568		0.239355	1108-68-5	C26H34O7	458.54	04	G09
J14	Yaodu P9-12	Z-054	hypocrellin A	竹红菌甲素	31.4	71.7	0	71.7	0		0	77029-83-5	C30H26O10	546.52	12	E07
E11	Yaodu P9-12	T-020	Gambogic acid	藤黄酸	32.4	43.8	35.4	79.2	0.808219		0.824713	2752-65-0	C38H44O8	628.75	09	C06
F09	Yaodu P1-4	C-036	Polyphyllin I(Chonglou Saponin I)	重楼皂苷I	65.3	75.5	10.2	85.7	0.135099		0.137856	50773-41-6	C44H70O16	855.021	02	C05
H13	Yaodu P1-4	C-082	Polyphyllin E	重楼皂苷E	47.1	87.5	0	87.5	0		0	76296-73-6	C51H82O20	1015.18	02	D07
C17	Yaodu P5-8	L-003	Celastrol	雷公藤红素	43.3	72.7	16.4	89.1	0.225585		0.230188	34157-83-0	C29H38O4	450.61	05	B09
L17	Yaodu P5-8	M-060	Aristolactam I	马兜铃内酰胺	0.41	15.4	76.9	92.3	4.99351		5.09541	13395-02-3	C17H11NO4	293.27	06	F09
D12	Yaodu P9-12	Z-027	Raddeanin(Anemodeanin) A	竹节香附素A	98.3	46.6	47.7	94.3	1.02361		1.0445	89412-79-3	C47H76O16	897.101	12	B06
A12	Yaodu P5-8	Q-023	Cepharanthine	千金藤素	97.9	26.7	72.9	99.6	2.73034	212	2.73034	481-49-2	C37H38N2O6	606.71	07	A06
P16	Yaodu P9-12	Z-072	Ascomycin	子囊霉素	100	36.2	63.5	99.7	1.75414	145	1.75414	11011-38-4	C43H69NO12	792.02	12	H08
P11	Yaodu P1-4	C-074	Agarotetrol	沉香四醇	99.6	39.7	59.6	99.3	1.50126	103	1.50126	69809-22-9	C17H18O6	318.32	02	H06
O06	Yaodu P1-4	D-080	Ponicidin/Rubescensin B	冬凌草乙素	99.6	39.8	59.4	99.2	1.49246	704	1.49246	52617-37-5	C20H26O6	362.419	03	H03
J13	Yaodu P1-4	C-083	Pinosylvin	赤松素	99.9	40	59.6	99.6	1.49	688	1.49	22139-77-1	C14H12O2	212.24	02	E07
L19	Yaodu P9-12	Y-036	Alisol B 23-acetate	23-乙酰泽泻醇B	100	40.8	58.3	99.1	1.42892	110	1.42892	26575-95-1	C32H50O5	514.74	10	F10
O07	Yaodu P9-12	T-002	Tacrolimus	他克莫司	99.8	42.8	56.5	99.3	1.32009	827	1.32009	104987-11-3	C44H69NO12	804.02	09	H04
P07	Yaodu P5-8	L-106	Voacamine	老刺木胺	99.9	42.6	55.7	98.3	1.30751	897	1.30751	3371-85-5	C43H52N4O5	704.91	06	H04
E11	Yaodu P5-8	J-085	Tribuloside	蒺藜皂苷	99.7	43.2	55.9	99.1	1.29398	860	1.29398	22153-44-2	C30H26O13	594.52	05	C06
L10	Yaodu P1-4	H-010	Artemether	蒿甲醚	99.7	43.3	55.9	99.2	1.29099	140	1.29099	71963-77-4	C16H26O5	298.37	04	F05
A20	Yaodu P5-8	Q-076	5-Hydroxy-1-tetralone	5-羟基-四氢萘酮	99.8	43.5	56.1	99.6	1.28966	69	1.28966	28315-93-7	C10H10O2	162.19	07	A10
M18	Yaodu P9-12	Y-158	Corydaline	延胡索甲素	99.9	43.8	55.6	99.4	1.26941	243	1.26941	518-69-4	C22H27NO4	369.46	11	G09
B03	Yaodu P5-8	L-048	Sulforaphene	莱菔素	99.6	43.8	55.5	99.3	1.26712	823	1.26712	592-95-0	C6H9NOS2	175.27	06	A02
C20	Yaodu P5-8	Q-077	Apiin	芹菜苷	99.8	44	55.4	99.4	1.25909	134	1.25909	26544-34-3	C26H28O14	564.49	07	B10
D14	Yaodu P9-12	Z-044	Alisol A	泽泻醇 A	99.9	44.1	55.1	99.2	1.24943	108	1.24943	19885-10-0	C30H50O5	490.71	12	B07
D20	Yaodu P5-8	S-057	Cimigenol-3-O-β-D-xylpyranoside	升麻醇-3-O-β-D-吡喃木糖苷	99.9	44.2	54.9	99.1	1.24208	225	1.24208	27994-11-2	C35H56O9	620.81	08	B10
H06	Yaodu P1-4	G-046	Gomisin G	戈米辛G	99.7	44.4	54.9	99.3	1.23649	402	1.23649	62956-48-3	C30H32O9	536.57	04	D03
H11	Yaodu P5-8	M-015	Ethyl gallate	没食子酸乙酯	99.8	44.5	55	99.5	1.23596	347	1.23596	831-61-8	C9H10O5	198.17	06	D06
E09	Yaodu P9-12	T-005	Specnuezhenide（Nuezhenide）	特女贞苷	99.9	44.5	55	99.5	1.23596	811	1.23596	449733-84-0	C31H42O17	686.66	09	C05
D10	Yaodu P5-8	S-001	(+)-Usniacin	松萝酸	99.7	44.4	54.7	99.1	1.23198	14	1.23198	7562-61-0	C18H16O7	344.32	08	B05
D17	Yaodu P1-4	D-015	Ethyl 4-methoxycinnamate	对甲氧基肉桂酸乙酯	99.8	44.5	54.8	99.3	1.23146	345	1.23146	24393-56-4	C12H14O3	206.24	02	B09
B13	Yaodu P9-12	X-069	8-Geranyloxypsoralen	8-香叶草氧基补骨脂素	99.9	44.6	54.9	99.5	1.23094	83	1.23094	7437-55-0	C21H22O4	338.4	10	A07
O11	Yaodu P5-8	K-005	Corosolic acid	科罗索酸	99.9	44.7	55	99.7	1.23043	242	1.23043	4547-24-4	C30H48O4	472.7	05	H06
A13	Yaodu P5-8	K-006	Tussilagone	款冬酮	99.7	44.7	54.5	99.2	1.21924	869	1.21924	104012-37-5	C23H34O5	390.51	05	A07
F06	Yaodu P1-4	G-045	Nardosinone	甘松新酮	99.8	44.9	54.6	99.5	1.21604	609	1.21604	23720-80-1	C15H22O3	250.33	04	C03
A18	Yaodu P5-8	Q-056	Chrysosplenetin B	金腰乙素	99.8	45.2	54.2	99.4	1.19912	222	1.19912	603-56-5	C19H18O8	374.34	07	A09
O14	Yaodu P9-12	Y-133	Securinine	一叶萩碱	99.8	45.2	54.2	99.4	1.19912	790	1.19912	5610-40-2	C13H15NO2	217.26	11	H07
J18	Yaodu P1-4	H-060	Quercetin-3-O-beta-D-glucose-7-O-beta-D-gentiobioside	槲皮素-3-O-β-D-葡萄糖-7-O-β-D-龙胆双糖苷	99.8	45.3	54.3	99.6	1.19868	735	1.19868	60778-02-1	C33H40O22	788.66	04	E09
H12	Yaodu P9-12	Z-029	Lithosprmoside	紫草氰苷	100	45.5	53.9	99.4	1.18462	539	1.18462	63492-69-3	C14H19NO8	329.3	12	D06
F13	Yaodu P9-12	X-074	Thymidine	胸苷	99.9	45.6	53.6	99.2	1.17544	849	1.17544	50-89-5	C10H14N2O5	242.23	10	C07
P16	Yaodu P5-8	S-044	Amentoflavone	穗花杉双黄酮	99.9	45.6	53.5	99.1	1.17325	119	1.17325	1617-53-4	C30H18O10	538.46	08	H08
M14	Yaodu P1-4	F-009	Hosenkoside A	凤仙萜四醇苷A	99.6	45.8	53.6	99.4	1.17031	436	1.17031	156791-82-1	C48H82O20	979.15	03	G07
D16	Yaodu P9-12	Z-061	Alisol A 24-acetate	泽泻醇A-24-醋酸酯	99.9	45.8	53.5	99.3	1.16812	109	1.16812	18674-16-3	C32H52O6	532.75	12	B08
E10	Yaodu P5-8	Q-010	Notopterol	羌活醇	99.5	45.8	53.4	99.2	1.16594	633	1.16594	88206-46-6	C21H22O5	354.4	07	C05
D17	Yaodu P5-8	M-055	Maoecrystal A	毛萼结甲	99.6	45.7	53.2	98.9	1.16411	2	1.16411	96850-30-5	C22H28O6	388.45	06	B09
E10	Yaodu P1-4	E-004	Dihydrotanshinone I	二氢丹参酮Ⅰ	99.8	45.8	53.3	99.1	1.16376	309	1.16376	87205-99-0	C18H14O3	278.3	03	C05
B17	Yaodu P9-12	Y-018	Ginkgolide A	银杏内酯A	100	45.9	53.4	99.3	1.1634	383	1.1634	15291-75-5	C20H24O9	408.4	10	A09
N05	Yaodu P1-4	C-012	Epmedin B	朝藿定B	99.8	46	53.4	99.4	1.16087	338	1.16087	110623-73-9	C38H48O19	808.78	02	G03
M09	Yaodu P5-8	J-070	7-Methoxycoumarin	甲氧基香豆素	99.9	46.1	53.5	99.6	1.16052	82	1.16052	531-59-9	C10H8O3	176.17	05	G05
H03	Yaodu P5-8	L-053	Wilforine	雷公藤次碱	99.7	46	53.2	99.2	1.15652	900	1.15652	11088-09-8	C43H49NO18	867.85	06	D02
D05	Yaodu P9-12	X-019	Fargesin	辛夷脂素	99.9	46.2	53.4	99.6	1.15584	353	1.15584	31008-19-2	C21H22O6	370.4	10	B03
F07	Yaodu P9-12	X-029	Schaftoside	夏佛塔苷	99.9	46.2	53.4	99.6	1.15584	777	1.15584	51938-32-0	C26H28O14	564.49	10	C04
O14	Yaodu P5-8	Q-040	L-Hydroxyproline	L-羟脯氨酸	99.9	46	53.1	99.1	1.15435	524	1.15435	51-35-4	C5H9NO3	131.13	07	H07
P17	Yaodu P5-8	M-067	(-)-Gallocatechin	没食子儿茶素	99.8	46.1	53.2	99.3	1.15401	6	1.15401	3371-27-5	C15H14O7	306.27	06	H09
J13	Yaodu P9-12	Y-002	Cryptotanshinone	隐丹参酮	99.9	46.1	53.2	99.3	1.15401	254	1.15401	35825-57-1	C19H20O3	296.36	10	E07
P20	Yaodu P1-4	J-003	Gipsoside	绞股蓝皂苷	99.8	46	53	99	1.15217	395	1.15217	15588-68-8	C80H126O44	1791.83	04	H10
D17	Yaodu P9-12	Y-019	Isorhychophylline	异钩藤碱	99.8	46.1	53.1	99.2	1.15184	482	1.15184	6859-01-4	C21H26N2O4	370.446	10	B09
L06	Yaodu P9-12	Y-220	Ajugol	益母草苷	99.9	46.2	53.2	99.4	1.15152	105	1.15152	52949-83-4	C15H24O9	348.35	12	F03
J04	Yaodu P9-12	Y-194	ginkgetin	银杏双黄酮	99.9	46.2	53.2	99.4	1.15152	380	1.15152	481-46-9	C32H22O10	566.511	12	E02
F05	Yaodu P9-12	X-020	Typhaneoside	香蒲新苷	99.9	46.2	53.2	99.4	1.15152	870	1.15152	104472-68-6	C34H42O20	770.686	10	C03
A22	Yaodu P5-8	Q-085	Arteannuin	青蒿乙素	99.7	46.3	53.3	99.6	1.15119	139	1.15119	50906-56-4	C15H20O3	248.32	07	A11
F22	Yaodu P5-8	S-070	Sanggenon D	桑根酮D	99.6	46.3	53.3	99.6	1.15119	774	1.15119	81422-93-7	C40H36O12	708.707	08	C11
L19	Yaodu P5-8	N-001	Methylparaben	尼泊金甲	99.9	46.2	53.1	99.3	1.14935	590	1.14935	99-76-3	C8H8O3	152.15	06	F10
E17	Yaodu P1-4	B-063	Baohuoside I	宝藿苷Ⅰ	99.8	46.3	53.2	99.5	1.14903	167	1.14903	113558-15-9	C27H30O10	514.52	01	C09
G20	Yaodu P9-12	Y-171	Methyl Stearate	硬脂酸甲酯	99.8	46.3	53.2	99.5	1.14903	589	1.14903	112-61-8	C19H38O2	298.5	11	D10
B10	Yaodu P5-8	R-056	20(R)-Ginsenoside Rg2	20(R)人参皂苷Rg2	99.6	46.1	52.9	99	1.14751	33	1.14751	80952-72-3	C42H72O13	785.01	08	A05
J06	Yaodu P9-12	Y-217	2H-Pyran-5-carboxylic acid, 4-[(2-acetyl-1,2,3,4-tetrahydro-6,7-dihydroxy-1-isoquinolinyl)methyl]-3-ethenyl-2-(β-D-glucopyranosyloxy)-3,4-dihydro-, methyl ester, [2S-[2α,3β,4β(S*)]]-Ipecoside (6CI,8CI)	Ipecoside	99.9	46.2	52.9	99.1	1.14502	42	1.14502	15401-60-2	C27H35NO12	565.566	12	E03
B05	Yaodu P9-12	X-016	(-)-Asarinin	细辛脂素	99.9	46.3	53	99.3	1.14471	3	1.14471	133-04-0	C20H18O6	354.35	10	A03
C08	Yaodu P9-12	Y-077	Acetylcorynoline	乙酰紫堇灵	99.9	46.3	52.8	99.1	1.14039	97	1.14039	18797-80-3	C23H23NO6	409.43	11	B04
K15	Yaodu P9-12	W-001	Schisandrin B	五味子乙素	99.9	46.4	52.9	99.3	1.14009	778	1.14009	61281-37-6	C23H28O6	400.46	09	F08
D15	Yaodu P5-8	M-035	Rosin	络缌	99.8	46.5	53	99.5	1.13978	756	1.13978	85026-55-7	C15H20O6	296.32	06	B08
I11	Yaodu P9-12	T-024	Heterophyllin B	太子参环肽B	99.9	46.4	52.8	99.2	1.13793	425	1.13793	145459-19-4	C40H58N8O8	778.94	09	E06
L13	Yaodu P9-12	Y-003	Polygalic acid	远志酸	99.8	46.5	52.9	99.4	1.13763	699	1.13763	1260-04-4	C29H44O6	488.66	10	F07
P08	Yaodu P5-8	R-055	20(R)-Ginsenoside Rh2	20(R)-人参皂苷 Rh2	99.9	46.6	52.8	99.4	1.13305	35	1.13305	112246-15-8	C36H62O8	622.87	08	H04
M15	Yaodu P1-4	B-059	Allocryptopine	别隐品碱	99.8	46.6	52.8	99.4	1.13305	112	1.13305	73069-28-7	C21H23NO5	369.41	01	G08
K17	Yaodu P1-4	B-070	Corylin	补骨脂宁	99.9	46.6	52.8	99.4	1.13305	245	1.13305	53947-92-5	C20H16O4	320.35	01	F09
D06	Yaodu P1-4	G-042	D-Mannitol	甘露糖	99.8	46.6	52.8	99.4	1.13305	319	1.13305	69-65-8	C6H14O6	182.17	04	B03
H14	Yaodu P9-12	Z-052	Potassium 7-hydroxy-1-naphthalenesulfonate	藏红花酸	100	46.6	52.8	99.4	1.13305	705	1.13305	30252-40-5	C10H7O4S.K	262.32	12	D07
L15	Yaodu P1-4	D-008	Tanshinone IIA	丹参酮IIA	99.8	46.7	52.9	99.6	1.13276	831	1.13276	568-72-9	C19H18O3	294.33	02	F08
A15	Yaodu P9-12	T-039	1,2-Dihydroxy anthraquinone	茜素	99.8	46.6	52.7	99.3	1.1309	19	1.1309	72-48-0	C14H8O4	240.213	09	A08
J14	Yaodu P1-4	H-033	Hecogenin	海柯皂苷元	99.9	46.6	52.7	99.3	1.1309	419	1.1309	467-55-0	C27H42O4	430.62	04	E07
N15	Yaodu P9-12	Y-015	Bengenin	岩白菜素	99.8	46.7	52.8	99.5	1.13062	171	1.13062	477-90-7	C14H16O9	328.27	10	G08
L08	Yaodu P1-4	G-066	Tubuloside A	管花苷A	99.9	46.8	52.9	99.7	1.13034	868	1.13034	112516-05-9	C37H48O21	828.76	04	F04
G04	Yaodu P9-12	Y-062	Nicotinic acid	烟酸	99.7	46.7	52.7	99.4	1.12848	625	1.12848	59-67-6	C6H5NO2	123.11	11	D02
E17	Yaodu P9-12	W-014	Ubenimex	乌苯美司	99.7	46.7	52.7	99.4	1.12848	871	1.12848	58970-76-6	C16H24N2O4	308.37	09	C09
B17	Yaodu P5-8	M-054	4-Benzyloxyphenol	莫诺苯宗	99.8	46.5	52.4	98.9	1.12688	59	1.12688	103-16-2	C13H12O2	200.23	06	A09
H03	Yaodu P1-4	B-110	Dichotomitin	白射干素	99.7	46.5	52.4	98.9	1.12688	299	1.12688	88509-91-5	C18H14O8	358.3	02	D02
P05	Yaodu P1-4	C-013	Epimedin A	朝藿定A	99.8	46.6	52.5	99.1	1.12661	336	1.12661	110623-72-8	C39H50O20	838.8	02	H03
D12	Yaodu P5-8	S-013	Shanzhiside methyl ester	山栀苷甲酯	99.7	46.6	52.5	99.1	1.12661	794	1.12661	64421-28-9	C17H26O11	406.38	08	B06
D08	Yaodu P9-12	Z-007	(+)-corynoline	紫堇灵	99.9	46.8	52.7	99.5	1.12607	12	1.12607	18797-79-0	C21H21NO5	367.399	12	B04
D13	Yaodu P1-4	C-077	Asperuloside	车叶草苷	99.8	46.8	52.7	99.5	1.12607	147	1.12607	14259-45-1	C18H22O11	414.36	02	B07
O18	Yaodu P9-12	Y-160	Eupatilin	异泽兰黄素	99.9	46.7	52.5	99.2	1.1242	352	1.1242	22368-21-4	C18H16O7	344.31	11	H09
E22	Yaodu P9-12	Y-181	L-Nicotine	烟碱	99.9	46.7	52.5	99.2	1.1242	543	1.1242	54-11-5	C10H14N2	162.23	11	C11
E19	Yaodu P9-12	W-028	Vitamin D2	维生素D2	99.9	46.8	52.6	99.4	1.12393	892	1.12393	50-14-6	C28H44O	396.65	09	C10
K14	Yaodu P9-12	Y-131	Epibrassinolide	芸苔素内酯	99.9	46.7	52.4	99.1	1.12206	333	1.12206	72962-43-7	C28H48O6	480.68	11	F07
G16	Yaodu P5-8	Q-046	Oroxylin A-7-O-beta-D-glucuronide	千层纸素A-7-0-β-D-葡萄糖醛酸苷	99.5	46.9	52.6	99.5	1.12154	646	1.12154	36948-76-2	C22H20O11	460.39	07	D08
J03	Yaodu P1-4	B-111	Benzyl benzoate	苯甲酸苄酯	99.8	46.9	52.5	99.4	1.1194	176	1.1194	120-51-4	C14H12O2	212.24	02	E02
M17	Yaodu P9-12	W-021	Menadione	维生素K3	99.7	46.9	52.5	99.4	1.1194	577	1.1194	58-27-5	C11H8O2	172.18	09	G09
B06	Yaodu P9-12	Y-205	Onjisaponin B	远志皂苷B	99.9	46.9	52.5	99.4	1.1194	640	1.1194	35906-36-6	C75H112O35	1573.69	12	A03
A05	Yaodu P5-8	J-028	Genipin	京尼平	99.8	47	52.6	99.6	1.11915	373	1.11915	6902-77-8	C11H14O5	226.23	05	A03
J03	Yaodu P9-12	X-011	Mesaconitine	新乌头碱	99.9	47	52.6	99.6	1.11915	579	1.11915	2752-64-9	C33H45NO11	631.71	10	E02
I10	Yaodu P5-8	Q-012	4-Methylumbelliferone	7-羟基-4-甲基香豆素	99.5	47.1	52.7	99.8	1.1189	67	1.1189	90-33-5	C10H8O3	176.17	07	E05
H09	Yaodu P9-12	X-040	L-Abrine	相思豆毒素	99.9	46.7	52.2	98.9	1.11777	511	1.11777	526-31-8	C12H14N2O2	218.25	10	D05
B16	Yaodu P9-12	Z-060	Methyl hexadecanoate	棕榈酸甲酯	99.8	46.8	52.3	99.1	1.11752	586	1.11752	112-39-0	C17H34O2	270.45	12	A08
E14	Yaodu P9-12	Y-126	D-Tetrahydropalmatine	右旋四氢巴马汀	99.9	46.9	52.4	99.3	1.11727	322	1.11727	3520-14-7	C21H25NO4	355.431	11	C07
E13	Yaodu P1-4	B-038	Ginkgolic Acid (C13:0)	白果新酸	99.8	46.9	52.4	99.3	1.11727	381	1.11727	20261-38-5	C20H32O3	320.47	01	C07
L07	Yaodu P5-8	L-103	Ganoderic acid C6	灵芝酸C6	99.8	47	52.5	99.5	1.11702	371	1.11702	105742-76-5	C30H42O8	530.7	06	F04
E10	Yaodu P9-12	Y-092	Lridin	野鸢尾苷	99.9	47	52.5	99.5	1.11702	551	1.11702	491-74-7	C24H26O13	522.45	11	C05
J07	Yaodu P9-12	X-031	clareolide	香紫苏内酯	99.9	47.1	52.6	99.7	1.11677	231	1.11677	564-20-5	C16H26O2	250.38	10	E04
A15	Yaodu P5-8	K-017	Picfeltarraenin ⅠA	苦玄参苷IA	99.7	47	52.4	99.4	1.11489	683	1.11489	97230-47-2	C41H62O13	762.928	05	A08
C16	Yaodu P5-8	Q-043	Arecoline hydrobromide	氢溴酸槟榔碱	99.8	47.1	52.5	99.6	1.11465	137	1.11465	300-08-3	C8H14BrNO2	236.11	07	B08
C17	Yaodu P9-12	W-013	Rutaecarpine	吴茱萸次碱	100	47.1	52.5	99.6	1.11465	763	1.11465	84-26-4	C18H13N3O	287.32	09	B09
L09	Yaodu P9-12	X-050	Curcurbitacin IIa	雪胆素甲	99.1	46.7	52	98.7	1.11349	259	1.11349	58546-34-2	C32H50O8	562.73	10	F05
A11	Yaodu P9-12	T-016	Aucubin	桃叶珊瑚苷	99.8	47	52.3	99.3	1.11277	161	1.11277	479-98-1	C15H22O9	346.33	09	A06
H21	Yaodu P9-12	Y-051	Isovanillin	异香兰素	99.9	47	52.3	99.3	1.11277	488	1.11277	621-59-0	C8H8O3	152.14	10	D11
G14	Yaodu P1-4	F-001	Tetrandrine	粉防己碱	99.8	47	52.3	99.3	1.11277	846	1.11277	518-34-3	C38H42N2O6	622.75	03	D07
J12	Yaodu P9-12	Z-035	Anemarsaponin E	知母皂苷E	99.9	47.2	52.5	99.7	1.11229	123	1.11229	136565-73-6	C46H78O19	935.11	12	E06
P03	Yaodu P5-8	L-059	Cochinchinenin C	龙血素C	99.9	47.2	52.5	99.7	1.11229	233	1.11229	956103-79-0	C33H34O7	542.625	06	H02
A08	Yaodu P5-8	P-012	D(+)-Glucose	葡萄糖	99.9	47	52.2	99.2	1.11064	273	1.11064	50-99-7	C6H12O6	180.16	07	A04
G12	Yaodu P9-12	Y-112	8-O-Acetylharpagide	乙酰哈巴苷	99.8	47.1	52.3	99.4	1.1104	87	1.1104	6926-14-3	C17H26O11	406.38	11	D06
P20	Yaodu P5-8	S-065	Kaempferol-3-O-rutinoside	山奈酚-3-O-芸香糖苷	99.8	47.1	52.3	99.4	1.1104	499	1.1104	17650-84-9	C27H30O15	594.52	08	H10
B11	Yaodu P1-4	C-051	Saikosaponin B2	柴胡皂苷B2	99.9	47.1	52.2	99.3	1.10828	767	1.10828	58316-41-9	C42H68O13	780.98	02	A06
B03	Yaodu P9-12	X-007	Arbutin	熊果苷	99.8	47.2	52.3	99.5	1.10805	135	1.10805	497-76-7	C12H16O7	272.25	10	A02
C21	Yaodu P9-12	W-037	Vitamin B6	维生素B6	99.9	47.2	52.3	99.5	1.10805	890	1.10805	8059-24-3	C8H10NO5P	231.14	09	B11
N22	Yaodu P5-8	S-078	Stachydrine	水苏碱	99.9	47	52	99	1.10638	813	1.10638	471-87-4	C7H13NO2	143.18	08	G11
I19	Yaodu P9-12	W-030	Vaccarin	王不留行黄酮苷	99.8	47.1	52.1	99.2	1.10616	877	1.10616	53452-16-7	C32H38O19	726.63	09	E10
P04	Yaodu P5-8	R-026	Ginsenoside F1	人参皂苷F1	99.9	47.2	52.2	99.4	1.10593	386	1.10593	53963-43-2	C36H62O9	638.87	08	H02
P04	Yaodu P9-12	Y-204	Irigenin	野鸢尾黄素	99.9	47.3	52.3	99.6	1.10571	456	1.10571	548-76-5	C18H16O8	360.32	12	H02
C05	Yaodu P5-8	J-029	Methyl hesperidin	甲基橙皮苷	99.9	47.1	52	99.1	1.10403	585	1.10403	11013-97-1	C29H36O15	624.59	05	B03
J11	Yaodu P5-8	M-016	Octyl gallate	没食子酸辛酯	95.5	47.1	52	99.1	1.10403	637	1.10403	1034-01-1	C15H22O5	282.33	06	E06
G04	Yaodu P1-4	D-057	3-Butylidenephthalide	丁烯基苯酞	99.8	47.2	52.1	99.3	1.10381	53	1.10381	551-08-6	C12H12O2	188.22	03	D02
F12	Yaodu P1-4	H-018	Baicalein	黄芩素	99.7	47.2	52.1	99.3	1.10381	164	1.10381	491-67-8	C15H10O5	270.24	04	C06
F08	Yaodu P9-12	Z-008	Lithospermic acid	紫草酸	99.9	47.3	52.2	99.5	1.10359	538	1.10359	28831-65-4	C27H22O12	538.46	12	C04
E12	Yaodu P9-12	Y-111	Heteroclitin D	异型南五味子丁素	99.7	47.1	51.9	99	1.10191	424	1.10191	140369-76-2	C27H30O8	482.53	11	C06
J09	Yaodu P5-8	M-006	Ophiopogonin D	麦冬皂苷D	99.9	47.1	51.9	99	1.10191	642	1.10191	41753-55-3	C44H70O16	855.021	06	E05
P22	Yaodu P5-8	S-080	Sauchinone	三白草酮	99.9	47.1	51.9	99	1.10191	776	1.10191	177931-17-8	C20H20O6	356.369	08	H11
F22	Yaodu P1-4	J-008	Cytisine	金雀花碱	99.9	47.2	52	99.2	1.10169	268	1.10169	485-35-8	C11H14N2O	190.24	04	C11
L03	Yaodu P5-8	L-057	Loureirin A	龙血素A	99.9	47.3	52.1	99.4	1.10148	546	1.10148	119425-89-7	C17H18O4	286.325	06	F02
K10	Yaodu P9-12	Y-096	α-Linoleic acid	α-亚油酸	99.9	47.3	52.1	99.4	1.10148	912	1.10148	60-33-3	C18H32O2	280.45	11	F05
M17	Yaodu P5-8	L-012	Forsythoside A	连翘酯苷A	99.9	47.4	52.2	99.6	1.10127	361	1.10127	79916-77-1	C29H36O15	624.59	05	G09
F10	Yaodu P9-12	Z-016	L-Histidine	组氨酸	99.9	47.4	52.2	99.6	1.10127	523	1.10127	71-00-1	C6H9N3O2	155.15	12	C05
I06	Yaodu P5-8	P-002	Taraxasterol	蒲公英甾醇	99.9	47.4	52.2	99.6	1.10127	832	1.10127	1059-14-9	C30H50O	426.72	07	E03
D15	Yaodu P1-4	D-003	Plantamajoside	大车前苷	99.9	47.2	51.9	99.1	1.09958	691	1.09958	104777-68-6	C29H36O16	640.59	02	B08
B11	Yaodu P9-12	X-053	Gracillin	纤细薯蓣皂苷	99.9	47.3	52	99.3	1.09937	406	1.09937	19083-00-2	C45H72O17	885.04	10	A06
P10	Yaodu P1-4	H-014	Macranthoidin B	灰毡毛忍冬皂苷乙	99.8	47.3	52	99.3	1.09937	564	1.09937	136849-88-2	C65H106O32	1399.53	04	H05
I05	Yaodu P9-12	S-104	Salicylic acid	水杨酸	100	47.3	52	99.3	1.09937	770	1.09937	69-72-7	C7H6O3	138.12	09	E03
P21	Yaodu P9-12	Y-055	Polygalaxanthone III	远志山酮Ⅲ	99.9	47.4	52.1	99.5	1.09916	698	1.09916	162857-78-5	C25H28O15	568.48	10	H11
N16	Yaodu P1-4	H-045	Astragaloside	黄芪总皂苷	99.7	47.3	51.9	99.2	1.09725	149	1.09725	17429-69-5	C28H32O17	640.54	04	G08
F20	Yaodu P5-8	S-060	Cyanidin-3-O-glucoside chloride	矢车菊素-3-O-葡萄糖苷	99.7	47.3	51.9	99.2	1.09725	262	1.09725	7084-24-4	C21H21ClO11	484.84	08	C10
P21	Yaodu P1-4	D-049	Yunaconitine	滇乌头碱	99.7	47.3	51.9	99.2	1.09725	907	1.09725	70578-24-4	C35H49NO11	659.76	02	H11
H04	Yaodu P5-8	R-013	GINSENOSIDE RB2	人参皂苷Rb2	99.6	47.4	52	99.4	1.09705	388	1.09705	11021-13-9	C53H90O22	1079.27	08	D02
I03	Yaodu P9-12	S-088	Hematoxylin	苏木素	99.8	47.4	52	99.4	1.09705	421	1.09705	517-28-2	C16H14O6	302.28	09	E02
D22	Yaodu P5-8	S-069	Sanggenon C	桑根酮C	99.8	47.4	52	99.4	1.09705	773	1.09705	80651-76-9	C40H36O12	708.712	08	B11
M08	Yaodu P5-8	Q-005	Artemisinin	青蒿素	99.6	47.5	52.1	99.6	1.09684	143	1.09684	63968-64-9	C15H22O5	282.33	07	G04
N12	Yaodu P1-4	H-022	Phellodendrine	黄柏碱	99.8	47.4	51.9	99.3	1.09494	670	1.09494	6873-13-8	C20H24NO4＋	342.413	04	G06
O08	Yaodu P9-12	Y-088	Tiliroside	银椴苷	99.9	47.4	51.9	99.3	1.09494	852	1.09494	20316-62-5	C30H26O13	594.52	11	H04
P13	Yaodu P5-8	M-032	Hirsutine	毛钩藤碱	99.9	47.5	52	99.5	1.09474	429	1.09474	7729-23-9	C22H28N2O3	368.47	06	H07
P12	Yaodu P5-8	S-022	Maslinic acid	山楂酸	99.9	47.5	52	99.5	1.09474	573	1.09474	4373-41-5	C30H48O4	472.7	08	H06
G12	Yaodu P5-8	Q-026	10-Hydroxy-2-decenoic acid	10-羟基癸烯酸	99.8	47.4	51.8	99.2	1.09283	24	1.09283	14113-05-4	C10H18O3	186.25	07	D06
P04	Yaodu P1-4	G-040	Polygalasaponin F	瓜子金皂苷己	99.9	47.5	51.9	99.4	1.09263	697	1.09263	882664-74-6	C53H86O23	1091.24	04	H02
M20	Yaodu P9-12	Y-174	Skimmin	茵芋苷	99.6	47.6	52	99.6	1.09244	803	1.09244	93-39-0	C15H16O8	324.28	11	G10
P07	Yaodu P9-12	X-034	didymin	香蜂草苷	99.9	47.3	51.6	98.9	1.09091	301	1.09091	14259-47-3	C28H34O14	594.56	10	H04
L05	Yaodu P1-4	C-011	Epmedin C	朝藿定C	99.9	47.5	51.8	99.3	1.09053	339	1.09053	110642-44-9	C39H50O19	822.8	02	F03
J15	Yaodu P1-4	D-006	Tanshinone I	丹参酮Ⅰ	99.9	47.5	51.8	99.3	1.09053	830	1.09053	568-73-0	C19H18O3	294.34	02	E08
A03	Yaodu P9-12	S-081	Thymol	麝香草酚	99.7	47.5	51.8	99.3	1.09053	850	1.09053	89-83-8	C10H14O	150.22	09	A02
J05	Yaodu P9-12	X-022	Adenosine	腺苷	99.7	47.6	51.9	99.5	1.09034	102	1.09034	58-61-7	C10H13N5O4	267.24	10	E03
D03	Yaodu P1-4	B-108	Menthone	薄荷酮	99.9	47.5	51.7	99.2	1.08842	578	1.08842	10458-14-7	C10H18O	154.25	02	B02
D08	Yaodu P5-8	R-043	Myristicin	肉豆蔻醚	99.9	47.5	51.7	99.2	1.08842	605	1.08842	607-91-0	C11H12O3	192.21	08	B04
O09	Yaodu P5-8	J-075	Genipin 1-O-beta-D-gentiobioside	京尼平龙胆双糖苷	99.8	47.7	51.9	99.6	1.08805	374	1.08805	29307-60-6	C23H34O15	550.507	05	H05
P09	Yaodu P5-8	M-009	Linarin	蒙花苷	99.9	47.7	51.9	99.6	1.08805	530	1.08805	480-36-4	C28H32O14	592.55	06	H05
I21	Yaodu P1-4	B-101	(2R,3S)-3-Phenylisoserine hydrochloride	(2R,3S)-3-苯基异丝氨酸盐酸盐	99.8	47.6	51.7	99.3	1.08613	16	1.08613	132201-32-2	C9H11NO3.HCl	217.65	01	E11
G06	Yaodu P9-12	Y-071	Narirutin	芸香柚皮苷	99.8	47.6	51.7	99.3	1.08613	614	1.08613	14259-46-2	C27H32O14	580.53	11	D03
O07	Yaodu P5-8	J-058	2-Undecanone	甲基正壬酮	99.9	47.7	51.8	99.5	1.08595	48	1.08595	112-12-9	C11H22O	170.29	05	H04
D09	Yaodu P1-4	C-030	A-Hederin	α-常春藤皂苷	99.6	47.7	51.8	99.5	1.08595	104	1.08595	35790-95-5	C41H66O12	734.96	02	B05
F04	Yaodu P1-4	G-031	Columbin	古伦宾	99.8	47.7	51.8	99.5	1.08595	237	1.08595	546-97-4	C20H22O6	358.39	04	C02
E22	Yaodu P1-4	G-019	Poncirin	枸橘苷	99.8	47.7	51.8	99.5	1.08595	703	1.08595	14941-08-3	C28H34O14	594.56	03	C11
C12	Yaodu P5-8	Q-024	Qingyangshengenin A	青阳参苷元A	99.7	47.7	51.8	99.5	1.08595	731	1.08595	106644-33-1	C28H36O8	500.584	07	B06
N15	Yaodu P5-8	M-051	Calceolarioside B	木通苯乙醇苷B	99.8	47.8	51.8	99.6	1.08368	200	1.08368	105471-98-5	C23H26O11	478.45	06	G08
L03	Yaodu P1-4	B-113	Phenyl benzoate	苯甲酸苯酯	99.7	47.8	51.8	99.6	1.08368	674	1.08368	93-99-2	C13H10O2	198.22	02	F02
J19	Yaodu P5-8	M-077	Micheliolide	木香内酯	100	47.2	51.1	98.3	1.08263	592	1.08263	68370-47-8	C15H20O3	248.32	06	E10
K07	Yaodu P9-12	S-131	gypsogenin-3-O-glucuronide	丝石竹皂苷元3-O-B-D葡萄糖醛酸甲酯	100	47.4	51.3	98.7	1.08228	413	1.08228	96553-02-5	C37H56O10	660.83	09	F04
P10	Yaodu P5-8	S-011	Albiflorin	芍药内酯苷	99.9	47.7	51.6	99.3	1.08176	106	1.08176	39011-90-0	C23H28O11	480.46	08	H05
L13	Yaodu P1-4	C-084	Atractylon	苍术酮	99.7	47.7	51.6	99.3	1.08176	157	1.08176	6989-21-5	C15H20O	216.32	02	F07
H05	Yaodu P1-4	C-009	Eleutheroside B；Syringin	刺五加苷B	99.9	47.7	51.6	99.3	1.08176	326	1.08176	118-34-3	C17H24O9	372.37	02	D03
A03	Yaodu P5-8	J-016	Adamantane	金刚烷	99.7	47.8	51.7	99.5	1.08159	101	1.08159	281-23-2	C10H16	136.23	05	A02
D11	Yaodu P1-4	C-052	Atractyloside A	苍术苷A	99.9	47.8	51.7	99.5	1.08159	158	1.08159	126054-77-1	C21H36O10	448.5	02	B06
O09	Yaodu P1-4	B-019	Cyasterone	杯苋甾酮	99.9	47.8	51.7	99.5	1.08159	263	1.08159	17086-76-9	C29H44O8	520.65	01	H05
G07	Yaodu P9-12	S-127	Ferulaldehyde	松柏醛	99.9	47.8	51.6	99.4	1.0795	356	1.0795	458-36-6	C10H10O3	178.18	09	D04
P19	Yaodu P1-4	D-033	Hordenine	大麦芽碱	99.8	47.8	51.6	99.4	1.0795	435	1.0795	539-15-1	C10H15NO	165.23	02	H10
C18	Yaodu P5-8	Q-061	Alnustone	桤木酮	99.8	47.9	51.7	99.6	1.07933	113	1.07933	33457-62-4	C19H18O	262.35	07	B09
G13	Yaodu P5-8	K-010	Blinin	苦蒿素	99.9	47.9	51.7	99.6	1.07933	192	1.07933	125675-09-4	C22H32O6	392.486	05	D07
M13	Yaodu P9-12	T-036	Damascenone	突厥烯酮	99.9	47.9	51.7	99.6	1.07933	277	1.07933	23696-85-7	C13H18O	190.28	09	G07
N16	Yaodu P5-8	S-043	Spinosin	斯皮诺素	99.7	47.9	51.7	99.6	1.07933	812	1.07933	72063-39-9	C28H32O15	608.546	08	G08
M12	Yaodu P1-4	E-033	Hydrocoumarin	二氢香豆素	99.9	47.7	51.4	99.1	1.07757	440	1.07757	119-84-6	C9H8O2	148.16	03	G06
F12	Yaodu P9-12	Z-028	Hyodeoxycholic acid	猪脱氧胆酸	99.8	47.7	51.4	99.1	1.07757	446	1.07757	83-49-8	C24H40O4	392.58	12	C06
F09	Yaodu P9-12	X-038	α-Cyperone	α-香附酮	99.8	47.7	51.4	99.1	1.07757	911	1.07757	473-08-5	C15H22O	218.33	10	C05
M22	Yaodu P1-4	G-025	L-Glutamic acid	L-谷氨酸	99.7	47.8	51.5	99.3	1.07741	522	1.07741	56-86-0	C5H9NO4	147.13	03	G11
F21	Yaodu P9-12	Y-050	Protopine	原阿片碱	99.9	47.8	51.5	99.3	1.07741	715	1.07741	130-86-9	C20H19NO5	353.37	10	C11
N13	Yaodu P1-4	C-085	Saikosaponin B1	柴胡皂苷B1	99.9	47.8	51.5	99.3	1.07741	766	1.07741	58558-08-0	C42H68O13	780.98	02	G07
K14	Yaodu P1-4	F-008	Bergapten	佛手柑内酯	99.9	47.9	51.6	99.5	1.07724	181	1.07724	484-20-8	C12H8O4	216.19	03	F07
K13	Yaodu P9-12	T-035	Deoxyarbutin	脱氧熊果苷	99.9	47.9	51.6	99.5	1.07724	297	1.07724	53936-56-4	C11H14O3	194.23	09	F07
M19	Yaodu P9-12	W-034	Schisanhenol	五味子酚	99.9	47.9	51.6	99.5	1.07724	781	1.07724	69363-14-0	C23H30O6	402.48	09	G10
B04	Yaodu P5-8	R-006	Cinnamyl alcohol	肉桂醇	99.8	47.8	51.4	99.2	1.07531	228	1.07531	104-54-1	C9H10O	134.18	08	A02
K08	Yaodu P5-8	Q-003	Oleanic acid	齐墩果酸	99.9	47.8	51.4	99.2	1.07531	638	1.07531	508-02-1	C30H48O3	456.71	07	F04
F21	Yaodu P5-8	N-008	Pseudoginsenoside F11	拟人参皂苷F11	99.8	47.8	51.4	99.2	1.07531	719	1.07531	69884-00-0	C42H72O14	801.01	06	C11
H22	Yaodu P1-4	J-009	Asiatic acid	积雪草酸	99.8	47.9	51.5	99.4	1.07516	146	1.07516	464-92-6	C30H48O5	488.7	04	D11
I13	Yaodu P9-12	T-034	Acetyl-11-keto-beta-boswellic acid	乙酰基-11-酮基-beta-乳香酸	99.9	48	51.6	99.6	1.075	95	1.075	67416-61-9	C32H48O5	512.72	09	E07
M16	Yaodu P5-8	Q-053	Hydroprotopine	氢化原阿片碱	99.8	48	51.6	99.6	1.075	441	1.075	128397-41-1	C20H20NO5	354.39	07	G08
J06	Yaodu P5-8	R-034	Ranaconitine	冉乌头碱	99.9	48	51.6	99.6	1.075	739	1.075	1360-76-5	C32H44N2O9	600.705	08	E03
A11	Yaodu P5-8	J-080	Gypenoside A	绞股蓝皂苷A	99.7	47.8	51.3	99.1	1.07322	411	1.07322	157752-01-7	C46H74O17	899.07	05	A06
O19	Yaodu P5-8	L-024	Rosavin	络塞维	99.9	47.9	51.4	99.3	1.07307	755	1.07307	84954-92-7	C20H28O10	428.43	05	H10
N13	Yaodu P5-8	M-031	Magnolin	木兰脂素	99.8	48	51.5	99.5	1.07292	565	1.07292	31008-18-1	C23H28O7	416.46	06	G07
B09	Yaodu P5-8	M-001	Oroxin A	木蝴蝶苷A	99.8	48	51.5	99.5	1.07292	644	1.07292	57396-78-8	C21H20O10	432.38	06	A05
I15	Yaodu P9-12	T-046	Sinensetin	甜橙黄酮	99.9	48.1	51.6	99.7	1.07277	799	1.07277	2306-27-6	C20H20O7	372.37	09	E08
G03	Yaodu P5-8	J-020	8-Gingerol	8-姜酚	99.8	47.9	51.3	99.2	1.07098	84	1.07098	23513-08-8	C19H30O4	322.44	05	D02
N10	Yaodu P5-8	S-010	Paeoniflorin	芍药苷	99.7	47.9	51.3	99.2	1.07098	656	1.07098	23180-57-6	C23H28O11	480.46	08	G05
E16	Yaodu P9-12	Y-141	Handelin	野菊花内酯	99.9	48	51.4	99.4	1.07083	414	1.07083	62687-22-3	C32H40O8	552.66	11	C08
D21	Yaodu P5-8	N-007	Taurine	牛磺酸	99.7	48	51.4	99.4	1.07083	833	1.07083	107-35-7	C2H7NO3S	125.15	06	B11
G18	Yaodu P1-4	F-030	Tomatidin	番茄碱	99.9	48	51.4	99.4	1.07083	855	1.07083	77-59-8	C27H45NO2	415.65	03	D09
I17	Yaodu P9-12	W-017	Vitamin C	维生素C	99.9	48	51.4	99.4	1.07083	891	1.07083	50-81-7	C6H8O6	176.12	09	E09
M06	Yaodu P9-12	Y-074	Protosappanin B	原苏木素B	99.8	48.1	51.5	99.6	1.07069	716	1.07069	102036-29-3	C16H16O6	304.3	11	G03
P17	Yaodu P1-4	D-023	Ziyuglycoside II	地榆皂苷Ⅱ	99.7	48.1	51.5	99.6	1.07069	910	1.07069	35286-59-0	C35H56O8	604.8	02	H09
H18	Yaodu P1-4	H-056	Quercetin 3-O-β-D-Glucuronide	槲皮素-3-葡萄糖醛酸苷	99.8	47.7	51	98.7	1.06918	734	1.06918	22688-79-5	C21H18O13	478.37	04	D09
H15	Yaodu P1-4	D-005	Diosmin	地奥司明	99.8	48	51.3	99.3	1.06875	314	1.06875	520-27-4	C28H32O15	608.54	02	D08
I20	Yaodu P9-12	Y-172	Methyl Oleate	油酸甲酯	99.8	48	51.3	99.3	1.06875	588	1.06875	112-62-9	C19H36O2	296.49	11	E10
J16	Yaodu P1-4	H-042	Nuciferine	荷叶碱	99.8	48	51.3	99.3	1.06875	634	1.06875	475-83-2	C19H21NO2	295.38	04	E08
I07	Yaodu P9-12	S-128	Oxypeucedan hydrate	水合氧化前胡素	99.9	48	51.3	99.3	1.06875	651	1.06875	133164-11-1	C16H16O6	304.29	09	E04
E12	Yaodu P1-4	E-026	β, β-dimethyl-acry-lalkannin	β,β-二甲基丙烯酰阿卡宁	99.4	48	51.3	99.3	1.06875	915	1.06875	34539-65-6	C21H22O6	370.4	03	C06
I09	Yaodu P9-12	T-010	Betaine	甜菜碱	99.9	48.1	51.4	99.5	1.06861	183	1.06861	107-43-7	C5H11NO2	117.15	09	E05
K11	Yaodu P1-4	B-032	Dauricine	蝙蝠葛碱	99.9	48.1	51.4	99.5	1.06861	281	1.06861	524-17-4	C38H44N2O6	624.774	01	F06
A06	Yaodu P1-4	D-068	Chrysophanol 8-O-glucoside	大黄酚-8-O-β-D-葡萄糖苷	99.9	48.2	51.5	99.7	1.06846	220	1.06846	13241-28-6	C21H20O9	416.39	03	A03
M11	Yaodu P9-12	T-028	Musk ketone	酮麝香	100	48.2	51.5	99.7	1.06846	600	1.06846	81-14-1	C14H18N2O5	294.3	09	G06
O04	Yaodu P5-8	N-027	Isobutyl 4-Hydroxybenzoate	尼泊金异丁酯	99.9	48	51.2	99.2	1.06667	465	1.06667	4247-02-3	C11H14O3	194.23	07	H02
D19	Yaodu P5-8	M-072	Aristolone	马兜铃酮	99.6	48.1	51.3	99.4	1.06653	138	1.06653	25274-27-5	C15H22O	218.34	06	B10
A09	Yaodu P5-8	J-059	Inosine	肌苷	99.8	48.1	51.3	99.4	1.06653	455	1.06653	58-63-9	C10H12N4O5	268.23	05	A05
F04	Yaodu P9-12	Y-189	Isobutyrylshikonin	异丁酰紫草素	99.9	48.1	51.3	99.4	1.06653	466	1.06653	52438-12-7	C20H22O6	358.39	12	C02
K09	Yaodu P1-4	B-017	Praeruptorin A	白花前胡甲素	99.7	48.1	51.3	99.4	1.06653	706	1.06653	73069-25-7	C21H22O7	386.398	01	F05
A13	Yaodu P1-4	B-035	Atractylenolide III	白术内酯III	99.9	47.9	51	98.9	1.06472	155	1.06472	73030-71-4	C15H20O3	248.32	01	A07
D15	Yaodu P9-12	Y-009	Biochanin A	鹰嘴豆芽素A	99.9	47.9	51	98.9	1.06472	190	1.06472	491-80-5	C16H12O5	284.26	10	B08
P08	Yaodu P1-4	H-001	Piperine	胡椒碱	99.8	48	51.1	99.1	1.06458	690	1.06458	94-62-2	C17H19NO3	285.34	04	H04
M07	Yaodu P9-12	S-145	Stachyose	水苏糖	99.9	48	51.1	99.1	1.06458	815	1.06458	54261-98-2	C24H42O21	666.58	09	G04
D18	Yaodu P5-8	S-046	Jujuboside B	酸枣仁皂苷B	99.8	48.1	51.2	99.3	1.06445	494	1.06445	55466-05-2	C52H84O21	1045.21	08	B09
M21	Yaodu P1-4	B-104	Methyl (2R,3S)-3-(benzoylamino)-2-hydroxy-3-phenylpropanoate	(2R,3S)-3-苯甲酰氨基-2-羟基-3-苯基丙酸甲酯	99.8	48.1	51.2	99.3	1.06445	580	1.06445	32981-85-4	C17H17NO4	299.32	01	G11
E21	Yaodu P9-12	W-039	Quintozine	五氯硝基苯	99.9	48.1	51.2	99.3	1.06445	736	1.06445	82-68-8	C6Cl5NO2	295.33	09	C11
P15	Yaodu P9-12	Y-016	Yohimbine hydrochloride	盐酸育亨宾	99.8	48.1	51.2	99.3	1.06445	906	1.06445	65-19-0	C21H27ClN2O3	390.9	10	H08
G18	Yaodu P5-8	Q-063	4'-Methoxyresveratrol	去氧土大黄苷元	99.6	48.2	51.3	99.5	1.06432	65	1.06432	33626-08-3	C15H14O3	242.27	07	D09
A16	Yaodu P5-8	Q-042	5-Hydroxymethylfurfural	5-羟甲基糠醛	99.9	48.2	51.3	99.5	1.06432	70	1.06432	67-47-0	C6H6O3	126.11	07	A08
C18	Yaodu P9-12	Y-151	Oxypeucedanin	氧化前胡素	99.9	48.2	51.3	99.5	1.06432	652	1.06432	737-52-0	C16H14O5；	286.28	11	B09
A21	Yaodu P9-12	W-036	Thiamine chloride	维生素B1	99.8	48.3	51.4	99.7	1.06418	848	1.06418	59-43-8	C12H17ClN4OS	300.81	09	A11
F10	Yaodu P1-4	H-005	Honokiol	和厚朴酚	99.8	48	51	99	1.0625	434	1.0625	35354-74-6	C18H18O2	266.33	04	C05
N14	Yaodu P1-4	H-035	8-Methoxypsoralen	花椒毒素	99.8	48.1	51.1	99.2	1.06237	85	1.06237	298-81-7	C12H8O4	216.19	04	G07
D05	Yaodu P1-4	C-007	Aurantio-obtusin	橙黄决明素	99.8	48.1	51.1	99.2	1.06237	162	1.06237	67979-25-3	C17H14O7	330.291	02	B03
C22	Yaodu P1-4	G-018	Homovanillic acid	高香草酸	99.9	48.1	51.1	99.2	1.06237	433	1.06237	306-08-1	C9H10O4	182.17	03	B11
A10	Yaodu P5-8	Q-007	Sinomenine	青藤碱	99.8	48.1	51.1	99.2	1.06237	801	1.06237	115-53-7	C19H23NO4	329.39	07	A05
C19	Yaodu P9-12	W-026	Vitamin K1	维生素K1	99.9	48.1	51.1	99.2	1.06237	894	1.06237	84-80-0	C31H46O2	450.7	09	B10
N17	Yaodu P1-4	D-022	Ziyu-glycoside I	地榆皂苷Ⅰ	99.8	48.1	51.1	99.2	1.06237	909	1.06237	35286-58-9	C41H66O13	766.95	02	G09
K05	Yaodu P1-4	A-024	Eudesmin	桉脂素	99.9	48.2	51.2	99.4	1.06224	350	1.06224	526-06-7	C22H26O6	386.44	01	F03
B19	Yaodu P9-12	Y-028	Myricetin	杨梅素	99.9	48.2	51.2	99.4	1.06224	601	1.06224	529-44-2	C15H10O8	318.24	10	A10
L17	Yaodu P1-4	D-021	Tuberostemonine	对叶百部碱	99.7	48.2	51.2	99.4	1.06224	867	1.06224	6879-01-2	C22H33NO4	375.506	02	F09
K08	Yaodu P1-4	D-093	Diffractic Acid	地弗地衣酸	99.8	48.3	51.3	99.6	1.06211	302	1.06211	436-32-8	C20H22O7	374.39	03	F04
O16	Yaodu P5-8	Q-054	Artemisinic acid	青蒿酸	99.8	48.1	51	99.1	1.06029	142	1.06029	80286-58-4	C15H22O2	234.33	07	H08
D04	Yaodu P9-12	Y-188	Acetylshikonin	乙酰紫草素	99.5	48.2	51.1	99.3	1.06017	99	1.06017	24502-78-1	C18H18O6	330.33	12	B02
O04	Yaodu P9-12	Y-066	Cinnamyl acetate	乙酸肉桂酯	99.9	48.2	51.1	99.3	1.06017	227	1.06017	103-54-8	C11H12O2	176.21	11	H02
G22	Yaodu P9-12	Y-182	Isovanillic Acid	异香草酸	99.8	48.2	51.1	99.3	1.06017	487	1.06017	645-08-9	C8H8O4	168.15	11	D11
E13	Yaodu P9-12	T-032	L-Asparagine	天冬酰胺	100	48.2	51.1	99.3	1.06017	515	1.06017	70-47-3	C4H8N2O3	132.12	09	C07
J04	Yaodu P5-8	R-014	Ginsenoside Rb3	人参皂苷Rb3	99.9	48.3	51.2	99.5	1.06004	389	1.06004	68406-26-8	C53H90O22	1079.27	08	E02
I08	Yaodu P9-12	Y-083	Senkyunolide A	洋川芎内酯A	99.8	48.4	51.3	99.7	1.05992	791	1.05992	63038-10-8	C12H16O2	192.26	11	E04
C21	Yaodu P1-4	B-093	Pulsatilla saponin D	白头翁皂苷D	99	47.1	49.9	97	1.05945	726	1.05945	68027-15-6	C47H76O17	913.1	01	B11
K15	Yaodu P1-4	B-058	DL-Alanine	DL-丙氨酸	99.9	48.2	51	99.2	1.05809	317	1.05809	302-72-7	C3H7NO2	89.09	01	F08
I12	Yaodu P9-12	Y-115	Demethylcoclaurine hydrochloride	盐酸去甲乌药碱	100	48.3	51.1	99.4	1.05797	293	1.05797	11041-94-4	C16H17NO3.HCl	307.8	11	E06
B08	Yaodu P1-4	G-059	L(+)-Citrulline	瓜氨酸	99.8	48.3	51.1	99.4	1.05797	508	1.05797	372-75-8	C6H13N3O3	175.19	04	A04
K11	Yaodu P9-12	T-026	Rhaponticin	土大黄苷	99.8	48.3	51.1	99.4	1.05797	750	1.05797	155-58-8	C21H24O9	420.41	09	F06
G21	Yaodu P9-12	X-001	Synephrine	辛弗林	99.9	48.4	51.2	99.6	1.05785	825	1.05785	94-07-5	C9H13NO2	167.21	09	D11
I09	Yaodu P5-8	J-066	Acacetin	金合欢素	99.9	48.1	50.8	98.9	1.05613	91	1.05613	480-44-4	C16H12O5	284.26	05	E05
B08	Yaodu P5-8	R-039	Myristic acid	肉豆蔻酸	99.8	48.2	50.9	99.1	1.05602	604	1.05602	544-63-8	C14H28O2	228.37	08	A04
A19	Yaodu P5-8	L-014	Aloeemodin	芦荟大黄素	99.9	48.3	51	99.3	1.0559	114	1.0559	481-72-1	C15H10O5	270.24	05	A10
K03	Yaodu P1-4	A-012	DL-Arabinose	阿拉伯糖	99.8	48.3	51	99.3	1.0559	318	1.0559	147-81-9	C5H10O5	150.13	01	F02
P17	Yaodu P9-12	Y-027	Isofraxidin	异嗪皮啶	94.8	48.3	51	99.3	1.0559	471	1.0559	486-21-5	C11H10O5	222.19	10	H09
N12	Yaodu P5-8	S-021	Gallic acid trimethyl ether	3,4,5-三甲氧基苯甲酸	99.9	48.4	51.1	99.5	1.05579	369	1.05579	118-41-2	C10H12O5	212.2	08	G06
C06	Yaodu P5-8	N-029	Pneumocandin B0	纽莫康定 B0	99.8	48.4	51.1	99.5	1.05579	693	1.05579	135575-42-7	C50H80N8O17	1065.22	07	B03
H12	Yaodu P1-4	H-019	Wogonoside	汉黄芩苷	99.7	48.4	51.1	99.5	1.05579	902	1.05579	51059-44-0	C22H20O11	460.39	04	D06
I20	Yaodu P1-4	G-011	Gelsemine	钩吻碱	99.8	48.5	51.2	99.7	1.05567	372	1.05567	509-15-9	C20H22N2O2	322.4	03	E10
J03	Yaodu P5-8	L-055	Roxithromycin	罗红霉素	100	48.5	51.2	99.7	1.05567	758	1.05567	80214-83-1	C41H76N2O15	837.05	06	E02
C07	Yaodu P5-8	J-043	Sinapine thiocyanate	芥子碱硫氰酸盐	99.6	48.1	50.7	98.8	1.05405	798	1.05405	7431-77-8	C16H24NO5.CNS	368.452	05	B04
E15	Yaodu P1-4	B-050	Bavachin	补骨脂甲素	99.9	48.2	50.8	99	1.05394	169	1.05394	19879-32-4	C20H20O4	324.37	01	C08
K15	Yaodu P5-8	K-027	a-Marogentin	苦龙胆酯苷	99.9	48.3	50.9	99.2	1.05383	118	1.05383	21018-84-8	C29H30O13	586.54	05	F08
M10	Yaodu P9-12	Y-099	Bullatine A	一枝蒿甲素	100	48.3	50.9	99.2	1.05383	195	1.05383	1354-84-3	C22H33NO2	343.5	11	G05
M08	Yaodu P9-12	Y-087	(-)-Scopolamine hydrochloride	(-)-盐酸东莨菪碱	99.8	48.5	51.1	99.6	1.05361	8	1.05361	55-16-3	C17H21NO4.HCl	339.81	11	G04
E15	Yaodu P9-12	T-043	3-Deoxyaconitine	脱氧乌头碱	99.9	48.4	50.9	99.3	1.05165	54	1.05165	3175-95-9	C34H47NO10	629.742	09	C08
J15	Yaodu P9-12	Y-013	Ammothamnine	氧化苦参碱	99.9	48.5	51	99.5	1.05155	120	1.05155	16837-52-8	C15H24N2O2	264.36	10	E08
I19	Yaodu P5-8	L-019	Roburic acid	栎樱酸	99.8	48.5	51	99.5	1.05155	754	1.05155	6812-81-3	C30H48O2	440.707	05	E10
O21	Yaodu P1-4	B-106	Bavachalcone	补骨脂查尔酮	99.6	48.3	50.7	99	1.04969	168	1.04969	28448-85-3	C20H20O4	324.37	01	H11
E13	Yaodu P5-8	K-008	Ethyl caffeate	咖啡酸乙酯	99.6	48.4	50.8	99.2	1.04959	346	1.04959	102-37-4	C11H12O4	208.21	05	C07
H17	Yaodu P5-8	M-058	Raffinose	棉籽糖	99.8	48.4	50.8	99.2	1.04959	738	1.04959	512-69-6	C18H32O16	504.44	06	D09
P14	Yaodu P1-4	H-036	Astragaloside Ⅲ	黄芪皂苷III	99.7	48.5	50.9	99.4	1.04948	150	1.04948	84687-42-3	C41H68O14	784.974	04	H07
H16	Yaodu P9-12	Z-063	Gitogenin	支脱皂苷元	100	48.5	50.9	99.4	1.04948	396	1.04948	511-96-6	C27H44O4	432.64	12	D08
B03	Yaodu P1-4	B-107	L-Cysteine	L-半胱氨酸	99.8	48.5	50.9	99.4	1.04948	518	1.04948	52-90-4	C3H7NO2S	121.16	02	A02
I10	Yaodu P9-12	Y-095	Isoliensinine	异莲心碱	99.9	48.6	51	99.6	1.04938	473	1.04938	6817-41-0	C37H42N2O6	610.747	11	E05
F06	Yaodu P5-8	R-031	Myrislignan	肉豆蔻木脂素	99.7	48.6	51	99.6	1.04938	603	1.04938	171485-39-5	C21H26O6	374.43	08	C03
K04	Yaodu P9-12	Y-064	Myricitrin	杨梅苷	100	48.4	50.7	99.1	1.04752	602	1.04752	17912-87-7	C21H20O12	464.38	11	F02
J19	Yaodu P1-4	D-028	Anethole trithione	胆维他	99.9	48.5	50.8	99.3	1.04742	125	1.04742	532-11-6	C10H8OS3	240.35	02	E10
D16	Yaodu P1-4	H-038	astragalosideⅠ	黄芪皂苷I	99.8	48.5	50.8	99.3	1.04742	151	1.04742	84680-75-1	C43H68O16	840.99	04	B08
O10	Yaodu P1-4	E-015	Ethyl 3,4-dihydroxybenzoate	3,4-二羟基苯甲酸乙酯	99.6	48.5	50.8	99.3	1.04742	344	1.04742	3943-89-3	C9H10O4	182.17	03	H05
D09	Yaodu P5-8	M-002	Oroxin B	木蝴蝶苷B	99.7	48.5	50.8	99.3	1.04742	645	1.04742	114482-86-9	C27H30O15	594.52	06	B05
I11	Yaodu P1-4	B-030	Peimisine	贝母辛	99.9	48.5	50.8	99.3	1.04742	666	1.04742	19773-24-1	C27H41NO3	427.625	01	E06
F21	Yaodu P1-4	D-039	p-Hydroxy-cinnamic acid	对羟基肉桂酸	99.9	48.5	50.8	99.3	1.04742	679	1.04742	7400-08-0	C9H8O3	164.16	02	C11
F17	Yaodu P1-4	D-016	Daidzein	大豆苷元	99.8	48.6	50.9	99.5	1.04733	275	1.04733	486-66-8	C15H10O4	254.24	02	C09
I06	Yaodu P9-12	Y-072	L-(-)-Fucose	岩藻糖	99.9	48.6	50.9	99.5	1.04733	506	1.04733	2438-80-4	C6H12O5	164.16	11	E03
H16	Yaodu P1-4	H-040	Salidroside	红景天苷	99.8	48.6	50.9	99.5	1.04733	771	1.04733	10338-51-9	C14H20O7	300.3	04	D08
G11	Yaodu P5-8	K-001	Amygdalin	苦杏仁苷	99.7	48.5	50.7	99.2	1.04536	121	1.04536	29883-15-6	C20H27NO11	457.43	05	D06
P03	Yaodu P1-4	C-005	Dipsacoside B	川续断皂苷乙	99.8	48.5	50.7	99.2	1.04536	316	1.04536	33289-85-9	C53H86O22	1075.24	02	H02
E16	Yaodu P1-4	F-016	Fumaric acid	富马酸	99.9	48.5	50.7	99.2	1.04536	365	1.04536	110-17-8	C4H4O4	116.07	03	C08
G15	Yaodu P1-4	B-051	Hinokiflavone	扁柏双黄酮	98.8	48.5	50.7	99.2	1.04536	427	1.04536	19202-36-9	C30H18O10	538.46	01	D08
E06	Yaodu P9-12	Y-070	Isochlorogenic acid C	异绿原酸C	99.9	48.5	50.7	99.2	1.04536	468	1.04536	32451-88-0	C25H24O12	516.453	11	C03
A06	Yaodu P5-8	N-028	Isopropyl 4-Hydroxybenzoate	尼泊金异丙酯	99.9	48.5	50.7	99.2	1.04536	478	1.04536	4191-73-5	C10H12O3	180.2	07	A03
L10	Yaodu P5-8	S-008	Osthole	蛇床子素	99.9	48.5	50.7	99.2	1.04536	647	1.04536	484-12-8	C15H16O3	244.29	08	F05
L18	Yaodu P5-8	S-053	(S)-3-(Allylsulphinyl)-L-alanine	蒜氨酸	99.9	48.6	50.8	99.4	1.04527	18	1.04527	556-27-4	C6H11NO3S	177.22	08	F09
D18	Yaodu P1-4	H-053	Sinigrin	黑芥子苷	99.9	48.6	50.8	99.4	1.04527	800	1.04527	3952-98-5	C10H16KNO9S2	397.46	04	B09
H15	Yaodu P5-8	M-038	Vitexin rhamnoside	牡荆素鼠李糖苷	99.9	48.6	50.8	99.4	1.04527	896	1.04527	64820-99-1	C27H30O14	578.52	06	D08
A06	Yaodu P9-12	Y-067	Cryptochlorogenic acid	隐绿原酸	99.8	48.7	50.9	99.6	1.04517	253	1.04517	905-99-7	C16H18O9	354.309	11	A03
F07	Yaodu P1-4	C-017	Hesperetin	橙皮素	99.7	48.5	50.6	99.1	1.0433	422	1.0433	520-33-2	C16H14O6	302.28	02	C04
F18	Yaodu P5-8	S-047	Pinoresinol diglucoside	松脂醇二葡萄糖苷	99.9	48.4	50.4	98.8	1.04132	687	1.04132	63902-38-5	C32H42O16	682.668	08	C09
D19	Yaodu P9-12	Y-029	Phloridzin	根皮苷	99.9	48.5	50.5	99	1.04124	677	1.04124	7061-54-3	C21H24O10	436.41	10	B10
G17	Yaodu P9-12	W-015	Aconine	乌头原碱	99.8	48.6	50.6	99.2	1.04115	100	1.04115	509-20-6	C25H41NO9	499.597	09	D09
H08	Yaodu P5-8	R-045	Monomyristin	肉豆寇酸单甘油酯	99.7	48.6	50.6	99.2	1.04115	596	1.04115	589-68-4	C17H34O4	302.45	08	D04
P15	Yaodu P1-4	D-011	Salvianolic acid A	丹酚酸A	99.8	48.6	50.6	99.2	1.04115	772	1.04115	96574-01-5	C26H22O10	494.45	02	H08
F08	Yaodu P1-4	G-061	Liguiritigenin-7-O-D-apiosyl-4'-O-D-glucoside	甘草苷元-7-O-D-芹糖-4'-O-D-葡萄糖苷	99.9	48.7	50.7	99.4	1.04107	526	1.04107	199796-12-8	C26H30O13	550.52	04	C04
L21	Yaodu P5-8	N-012	Citric acid	柠檬酸	99.9	48.8	50.8	99.6	1.04098	229	1.04098	77-92-9	C6H8O7	192.12	06	F11
O10	Yaodu P5-8	Q-019	oxypaeoniflorin	羟基芍药苷	99.9	48.8	50.8	99.6	1.04098	650	1.04098	39011-91-1	C23H28O12	496.462	07	H05
G08	Yaodu P5-8	Q-001	Fisetin	漆黄素	99.5	48.5	50.4	98.9	1.03918	358	1.03918	528-48-3	C15H10O6	286.24	07	D04
B19	Yaodu P5-8	M-070	Maltopentaose	麦芽五糖	99.8	48.6	50.5	99.1	1.03909	570	1.03909	34620-76-3	C30H52O26	828.72	06	A10
L06	Yaodu P1-4	G-050	L-Cystine	L-胱氨酸	99.7	48.7	50.6	99.3	1.03901	519	1.03901	56-89-3	C6H12N2O4S2	240.3	04	F03
L06	Yaodu P5-8	R-036	20(S)-Ginsenoside Rh2	人参皂苷Rh2	99.8	48.8	50.7	99.5	1.03893	39	1.03893	67400-17-3	C36H62O8	622.87	08	F03
O03	Yaodu P1-4	A-015	Anwuligan	安五脂素	99.7	48.8	50.7	99.5	1.03893	129	1.03893	107534-93-0	C20H24O4	328.406	01	H02
P11	Yaodu P5-8	M-021	Calycosin	毛蕊异黄酮	99.8	48.8	50.7	99.5	1.03893	202	1.03893	20575-57-9	C16H12O5	284.26	06	H06
K18	Yaodu P1-4	F-032	Hosenkoside K	凤仙萜四醇苷K	99.8	48.8	50.7	99.5	1.03893	437	1.03893	160896-49-1	C54H92O25	1141.29	03	F09
D03	Yaodu P5-8	L-049	Phillygenin	连翘脂素	99.6	48.8	50.7	99.5	1.03893	675	1.03893	487-39-8	C21H24O6	372.41	06	B02
K11	Yaodu P5-8	K-003	Caffeic acid	咖啡酸	99.9	48.6	50.4	99	1.03704	199	1.03704	331-39-5	C9H8O4	180.16	05	F06
J22	Yaodu P1-4	J-010	L(+)-Arginine	L-精氨酸	99.8	48.6	50.4	99	1.03704	507	1.03704	74-79-3	C6H14N4O2	174.2	04	E11
O06	Yaodu P5-8	P-006	2-Pyrrolidinecarboxylic acid	L-脯氨酸	99.9	48.7	50.5	99.2	1.03696	47	1.03696	147-85-3	C5H9NO2	115.13	07	H03
D12	Yaodu P1-4	H-016	Baicalin	黄芩苷	99.9	48.7	50.5	99.2	1.03696	165	1.03696	21967-41-9	C21H18O11	446.36	04	B06
D11	Yaodu P9-12	X-054	Cedrol	雪松醇	99.8	48.7	50.5	99.2	1.03696	209	1.03696	77-53-2	C15H26O	222.37	10	B06
L15	Yaodu P9-12	Y-014	Secoisolariciresinol Diglucoside	亚麻木酚素	99.8	48.7	50.5	99.2	1.03696	789	1.03696	148244-82-0	C32H46O16	542.57	10	F08
I18	Yaodu P9-12	Y-155	Eupalinolide A	野马追内酯A	99.8	48.8	50.6	99.4	1.03689	351	1.03689	877822-40-7	C24H30O9	462.49	11	E09
G16	Yaodu P1-4	F-018	Fenofibrate	非诺贝特	99.7	48.8	50.6	99.4	1.03689	355	1.03689	49562-28-9	C20H21ClO4	360.83	03	D08
P11	Yaodu P9-12	X-066	Geraniol	香叶醇	99.9	48.8	50.6	99.4	1.03689	379	1.03689	106-24-1	C10H18O	154.25	10	H06
A20	Yaodu P1-4	G-004	Glycyrrhizic acid	甘草酸	99.8	48.8	50.6	99.4	1.03689	401	1.03689	1405-86-3	C42H62O16	822.94	03	A10
E04	Yaodu P9-12	Y-061	Nicotinamide	烟酰胺	99.9	48.8	50.6	99.4	1.03689	624	1.03689	98-92-0	C6H6N2O	122.12	11	C02
F03	Yaodu P1-4	B-109	Cytidine	胞苷	99.7	48.9	50.7	99.6	1.03681	267	1.03681	65-46-3	C9H13N3O5	243.22	02	C02
C15	Yaodu P5-8	K-021	Corynoxine B	柯诺辛B	99.7	48.7	50.4	99.1	1.03491	247	1.03491	17391-18-3	C22H28N2O4	384.48	05	B08
G04	Yaodu P5-8	N-023	Guanine	鸟嘌呤	99.5	48.7	50.4	99.1	1.03491	409	1.03491	73-40-5	C5H5N5O	151.13	07	D02
J21	Yaodu P9-12	Y-052	Jatrorrhizine	药根碱	99.9	48.7	50.4	99.1	1.03491	491	1.03491	3621-38-3	C20H20NO4	338.38	10	E11
H04	Yaodu P1-4	G-032	18 β-Glycyrrhetintic Acid	甘草次酸	99.9	48.8	50.5	99.3	1.03484	27	1.03484	471-53-4	C30H46O4	470.68	04	D02
K10	Yaodu P1-4	E-010	Columbianadin	二氢欧山芹醇当归酸酯	99.9	48.8	50.5	99.3	1.03484	236	1.03484	5058-13-9	C19H20O5	328.36	03	F05
I17	Yaodu P5-8	L-008	Darbaloin	芦荟苷	100	48.8	50.5	99.3	1.03484	280	1.03484	1415-73-2	C21H22O9	418.39	05	E09
A10	Yaodu P9-12	Y-090	Isosinensetin	异橙黄酮	99.9	48.8	50.5	99.3	1.03484	485	1.03484	17290-70-9	C20H20O7	372.37	11	A05
E05	Yaodu P9-12	S-101	L-Serine	L-丝氨酸	100	48.8	50.5	99.3	1.03484	552	1.03484	56-45-1	C3H7NO3氢谱待确认	105.09	09	C03
E08	Yaodu P5-8	P-014	beta-Pinene	β-蒎烯	99.9	48.9	50.6	99.5	1.03476	184	1.03476	127-91-3	C10H16	136.23	07	C04
A19	Yaodu P1-4	B-075	3-Epibetulinic acid	表白桦脂酸	99.7	49	50.7	99.7	1.03469	55	1.03469	38736-77-5	C30H48O3	456.706	01	A10
C08	Yaodu P5-8	P-013	Malic acid	苹果酸	99.9	49	50.7	99.7	1.03469	568	1.03469	6915-15-7	C4H6O5	134.09	07	B04
M09	Yaodu P9-12	T-014	Tenacissoside H	通关藤苷H	99.9	49	50.7	99.7	1.03469	840	1.03469	191729-45-0	C42H66O14	794.96	09	G05
I15	Yaodu P5-8	K-026	1-Caffeoylquinic acid	1-咖啡酰奎宁酸	99.8	48.9	50.5	99.4	1.03272	28	1.03272	1241-87-8	C16H18O9	354.309	05	E08
A12	Yaodu P1-4	E-016	Chenodeoxycholic acid	鹅脱氧胆酸	99.8	48.9	50.5	99.4	1.03272	216	1.03272	474-25-9	C24H40O4	392.58	03	A06
K22	Yaodu P5-8	Q-105	Dehydrotumulosic acid	去氢土莫酸	99.9	48.9	50.5	99.4	1.03272	288	1.03272	6754-16-1	C31H48O4	484.71	07	F11
K18	Yaodu P5-8	Q-067	Demethylzeylasteral	去甲泽拉木醛	99.9	48.9	50.5	99.4	1.03272	295	1.03272	107316-88-1	C29H36O6	480.59	07	F09
C09	Yaodu P5-8	J-062	Methyl eugenol	甲基丁香酚	99.6	48.9	50.5	99.4	1.03272	583	1.03272	93-15-2	C11H14O2	178.23	05	B05
P19	Yaodu P5-8	N-003	Propylparaben	尼泊金丙	99.8	48.9	50.5	99.4	1.03272	713	1.03272	94-13-3	C10H12O3	180.2	06	H10
A05	Yaodu P9-12	S-095	Tetrahydrocurcumin	四氢姜黄素	99.8	48.9	50.5	99.4	1.03272	844	1.03272	36062-04-1	C21H24O6	372.415	09	A03
M11	Yaodu P1-4	B-033	Atractylenolide 1	白术内酯Ⅰ	99.7	48.8	50.3	99.1	1.03074	153	1.03074	73069-13-3	C15H18O2	230.3	01	G06
G19	Yaodu P5-8	L-018	2-Methoxycinnamic acid	邻甲氧基肉桂酸	99.9	48.9	50.4	99.3	1.03067	44	1.03067	6099-03-2	C10H10O3	178.18	05	D10
O22	Yaodu P5-8	R-005	Cinnamaldehyde	肉桂醛	99.9	48.9	50.4	99.3	1.03067	226	1.03067	104-55-2	C9H8O	132.16	07	H11
L21	Yaodu P1-4	D-047	Helicid	豆腐果苷	99.9	48.9	50.4	99.3	1.03067	420	1.03067	80154-34-3	C13H16O7	284.26	02	F11
G08	Yaodu P9-12	Y-082	8-O-acetyl shanzhiside methyl ester	8-O-乙酰山栀苷甲酯	100	49	50.5	99.5	1.03061	86	1.03061	57420-46-9	C19H28O12	448.42	11	D04
F07	Yaodu P5-8	L-095	Atropine sulfate monohydrate	硫酸阿托品	99.6	49	50.5	99.5	1.03061	160	1.03061	5908-99-6	2(C17H23NO3).H2SO4.H2O	694.84	06	C04
H10	Yaodu P5-8	S-006	Eriocitrin	圣草次苷	99.8	49	50.5	99.5	1.03061	340	1.03061	13463-28-0	C27H32O15	596.53	08	D05
H07	Yaodu P5-8	L-099	Rebaudioside C	莱鲍迪苷C	99.7	49	50.5	99.5	1.03061	741	1.03061	63550-99-2	C44H70O22	951.015	06	D04
L08	Yaodu P9-12	Z-011	shionone	紫菀酮	99.8	49	50.5	99.5	1.03061	796	1.03061	10376-48-4	C30H50O	426.72	12	F04
B17	Yaodu P1-4	D-014	Sodium danshensu	丹参素钠	99.8	49	50.5	99.5	1.03061	804	1.03061	67920-52-9	C9H9O5.Na	220.155	02	A09
I21	Yaodu P5-8	L-040	Rebaudioside A	莱苞迪甙A	99.8	49.1	50.6	99.7	1.03055	740	1.03055	58543-16-1	C44H70O23	967.01	05	E11
D07	Yaodu P5-8	L-093	Aloenin	芦荟宁	99.7	48.9	50.3	99.2	1.02863	115	1.02863	38412-46-3	C19H22O10	410.37	06	B04
I21	Yaodu P9-12	X-003	Crocin II	西红花苷II	99.8	48.9	50.3	99.2	1.02863	252	1.02863	55750-84-0	C38H54O19	814.826	09	E11
O08	Yaodu P1-4	E-001	Taxifolin	二氢槲皮素	99.8	51.2	48.8	100	0.953125	835	0.953125	480-18-2	C15H12O7	304.25	03	H04
E19	Yaodu P1-4	B-080	Cytosine	胞嘧啶	99.8	48.9	50.3	99.2	1.02863	269	1.02863	71-30-7	C4H5N3O	111.1	01	C10
I04	Yaodu P5-8	N-024	Uracil	尿嘧啶	99.9	48.9	50.3	99.2	1.02863	873	1.02863	66-22-8	C4H4N2O2	112.09	07	E02
K07	Yaodu P1-4	B-008	Byakangelicol	白当归脑	99.8	49	50.4	99.4	1.02857	198	1.02857	26091-79-2	C17H16O6	316.31	01	F04
D20	Yaodu P1-4	H-066	Ecliptasaponin A	旱莲苷A	99.7	49	50.4	99.4	1.02857	324	1.02857	78285-90-2	C36H58O9	634.84	04	B10
D09	Yaodu P9-12	X-037	Isolinderalactone	异乌药内酯	99.9	49	50.4	99.4	1.02857	474	1.02857	957-66-4	C15H16O3	244.29	10	B05
N17	Yaodu P9-12	Y-026	Linolenic acid ethyl ester	亚麻酸乙酯	99.7	49	50.4	99.4	1.02857	534	1.02857	1191-41-9	C20H34O2	306.48	10	G09
K21	Yaodu P9-12	X-004	Neosperidin dihydrochalcone	新橙皮苷二氢查尔酮	99.9	49	50.4	99.4	1.02857	623	1.02857	20702-77-6	C28H36O15	612.58	09	F11
J10	Yaodu P1-4	H-009	Quercetin	槲皮素	99.9	49	50.4	99.4	1.02857	733	1.02857	117-39-5	C15H10O7	302.24	04	E05
L16	Yaodu P5-8	S-042	Sudan IV；Solvent Red 24	苏丹红Ⅳ	99.9	49	50.4	99.4	1.02857	822	1.02857	85-83-6	C24H20N4O	380.44	08	F08
H04	Yaodu P9-12	Y-193	Tectochrysin	杨芽黄素	99.9	49	50.4	99.4	1.02857	837	1.02857	520-28-5	C16H12O4	268.27	12	D02
A16	Yaodu P9-12	Y-135	Bullatine G；songorine	一枝蒿庚素	99.9	49.1	50.5	99.6	1.02851	196	1.02851	509-24-0	C22H31NO3	357.491	11	A08
L14	Yaodu P5-8	S-032	mulberroside A	桑皮苷A	99.9	49.1	50.5	99.6	1.02851	599	1.02851	102841-42-9	C26H32O14	568.53	08	F07
N03	Yaodu P9-12	X-013	Coumarin	香豆素	99.9	49.2	50.6	99.8	1.02846	250	1.02846	91-64-5	C9H6O2	146.14	10	G02
G21	Yaodu P5-8	L-037	L-Leucine	L-亮氨酸	99.6	48.8	50.1	98.9	1.02664	540	1.02664	61-90-5	C6H13NO2	131.17	05	D11
K06	Yaodu P1-4	D-078	Monomelittoside	单密力特苷	99.8	49	50.3	99.3	1.02653	595	1.02653	20633-72-1	C15H22O10	362.34	03	F03
G13	Yaodu P1-4	B-039	Psoralidin	补骨脂定	99.3	49	50.3	99.3	1.02653	722	1.02653	18642-23-4	C20H16O5	336.338	01	D07
H13	Yaodu P5-8	M-026	(+)-Magnoflorine	木兰花碱	99.6	49.1	50.4	99.5	1.02648	13	1.02648	2141-09-5	C20H24NO4	342.408	06	D07
E14	Yaodu P1-4	E-040	2-(2,4-Diaminophenoxy)ethanol dihydrochloride	2,4-二氨基苯氧基乙醇盐酸盐	99.7	49.1	50.4	99.5	1.02648	31	1.02648	66422-95-5	C8H14Cl2N2O2	241.11	03	C07
A07	Yaodu P5-8	J-042	2-Hydroxy-4-methoxybenzaldehyde	4-甲氧基水杨醛	99.6	49.1	50.4	99.5	1.02648	43	1.02648	673-22-3	C8H8O3	152.15	05	A04
L07	Yaodu P9-12	X-032	neomangiferin	新芒果苷	99.9	49.2	50.5	99.7	1.02642	621	1.02642	64809-67-2	C25H28O16	584.48	10	F04
P07	Yaodu P1-4	C-025	Saikosaponin C	柴胡皂苷C	99.5	48.7	49.9	98.6	1.02464	768	1.02464	20736-08-7	C48H78O17	927.12	02	H04
I05	Yaodu P1-4	A-023	Methyl 4-hydroxy-3-methoxycinnamate	阿魏酸甲酯	99.9	48.9	50.1	99	1.02454	582	1.02454	2309-07-1	C11H12O4	208.21	01	E03
K12	Yaodu P5-8	Q-029	Dehydrodiisoeugenol	去氢二异丁香酚	99.9	49	50.2	99.2	1.02449	285	1.02449	2680-81-1	C20H22O4	326.39	07	F06
E04	Yaodu P1-4	D-053	Farrerol	杜鹃素	99.8	49	50.2	99.2	1.02449	354	1.02449	24211-30-1	C17H16O5	300.31	03	C02
E07	Yaodu P9-12	S-121	Notoginsenoside Fe	三七皂苷Fe	99.9	49	50.2	99.2	1.02449	632	1.02449	88105-29-7	C47H80O17	917.13	09	C04
F12	Yaodu P5-8	S-014	Kaempferol	山奈酚	99.8	49.1	50.3	99.4	1.02444	497	1.02444	520-18-3	C15H10O6	286.24	08	C06
H20	Yaodu P1-4	H-074	Macranthoidin A	灰毡毛忍冬皂苷甲	99.8	49.1	50.3	99.4	1.02444	563	1.02444	140360-29-8	C59H96O27	1237.38	04	D10
G08	Yaodu P1-4	D-090	Paeonolide	丹皮酚原苷	99.8	49.1	50.3	99.4	1.02444	658	1.02444	72520-92-4	C20H28O12	460.43	03	D04
G03	Yaodu P1-4	A-007	Solasonine	澳洲茄碱	99.9	49.1	50.3	99.4	1.02444	807	1.02444	19121-58-5	C45H73NO16	884.06	01	D02
M17	Yaodu P1-4	B-071	Kaurenoic acid	贝壳杉烯酸	99.7	49.2	50.4	99.6	1.02439	502	1.02439	6730-83-2	C20H30O2	302.455	01	G09
H13	Yaodu P9-12	X-078	Neoruscogenin	新鲁斯可皂苷元	99.9	48.9	50	98.9	1.02249	622	1.02249	17676-33-4	C27H40O4	428.6	10	D07
G10	Yaodu P9-12	Y-093	Isosteviol	异甜菊醇	99.9	49	50.1	99.1	1.02245	486	1.02245	27975-19-5	C20H30O3	318.45	11	D05
A04	Yaodu P5-8	N-019	Neoline，Bullatine B	尼奥林	99.9	49	50.1	99.1	1.02245	620	1.02245	466-26-2	C24H39NO6	437.573	07	A02
N20	Yaodu P1-4	J-002	5-O-Methylvisammioside	5-O-甲基维斯阿米醇苷	99.7	49.1	50.2	99.3	1.0224	73	1.0224	84272-85-5	C22H28O10	452.453	04	G10
G11	Yaodu P1-4	B-029	Anemoside B4	白头翁皂苷B4	99.8	49.1	50.2	99.3	1.0224	124	1.0224	129741-57-7	C59H96O26	1221.38	01	D06
F17	Yaodu P9-12	Y-020	Ginkgolide B	银杏内酯B	99.8	49.1	50.2	99.3	1.0224	384	1.0224	15291-77-7	C20H24O10	424.4	10	C09
F04	Yaodu P5-8	R-010	Ginsenoside Rg3	人参皂苷Rg3	99.7	49.1	50.2	99.3	1.0224	391	1.0224	14197-60-5	C42H72O13	785.02	08	C02
L04	Yaodu P1-4	G-036	Liquiritigenin	甘草素	99.8	49.1	50.2	99.3	1.0224	536	1.0224	578-86-9	C15H12O4	256.25	04	F02
K07	Yaodu P5-8	J-054	4-Methoxyphenylacetic acid	4-甲氧基苯乙酸	99.9	49.2	50.3	99.5	1.02236	64	1.02236	104-01-8	C9H10O3	166.17	05	F04
G09	Yaodu P5-8	J-065	D(-)-Tartaric acid	酒石酸	99.7	49.2	50.3	99.5	1.02236	272	1.02236	526-83-0	C4H6O6	150.09	05	D05
L12	Yaodu P1-4	H-021	Harpagide	哈巴苷	99.9	49.2	50.3	99.5	1.02236	415	1.02236	6926-08-5	C15H24O10	364.35	04	F06
M21	Yaodu P5-8	L-045	Liquidambaric acid	路路通酸	99.9	49	50	99	1.02041	535	1.02041	4481-62-3	C30H46O3	454.69	05	G11
N04	Yaodu P9-12	Y-201	Acetophenone	乙酰苯	100	49.1	50.1	99.2	1.02037	94	1.02037	98-86-2	C8H8O	120.15	12	G02
O18	Yaodu P5-8	Q-072	Apigenin 7-glucuronide	芹菜素-7-O-葡萄糖醛酸苷	99.9	49.2	50.2	99.4	1.02033	132	1.02033	29741-09-1	C21H18O11	446.36	07	H09
E15	Yaodu P5-8	K-023	Kakuol	卡枯醇	99.7	49.2	50.2	99.4	1.02033	501	1.02033	18607-90-4	C10H10O4	194.184	05	C08
E14	Yaodu P5-8	Q-034	Scopolamine hydrobromide	氢溴酸东莨菪碱	99.9	49.1	50	99.1	1.01833	785	1.01833	114-49-8	C17H22BrNO4	384.26	07	C07
G19	Yaodu P1-4	B-081	(R)-Mandelic acid	扁桃酸	99.8	49.2	50.1	99.3	1.01829	17	1.01829	611-71-2	C8H8O3	152.15	01	D10
N06	Yaodu P9-12	Y-221	1-O-Acetylbritannilactone	1-O-乙酰旋覆花内酯	99.8	49.2	50.1	99.3	1.01829	30	1.01829	681457-46-5	C17H24O5	308.37	12	G03
N07	Yaodu P9-12	X-033	Diosmetin-7-O-β-D-glucopyranoside	香叶木素-7-O-葡萄糖苷	99.8	49.2	50.1	99.3	1.01829	313	1.01829	20126-59-4	C22H22O11	462.409	10	G04
O15	Yaodu P9-12	W-008	Schisandrol B	五味子醇乙	100	49.2	50.1	99.3	1.01829	780	1.01829	58546-54-6	C23H28O7	416.46	09	H08
F09	Yaodu P5-8	M-003	Shikimic acid	莽草酸	99.6	49.2	50.1	99.3	1.01829	795	1.01829	138-59-0	C7H10O5	174.15	06	C05
P21	Yaodu P5-8	N-018	Taurochenodeoxycholic Acid	牛磺鹅脱氧胆酸	99.7	49.2	50.1	99.3	1.01829	834	1.01829	516-35-8	C26H45NO6S	499.7	06	H11
H14	Yaodu P5-8	S-027	Tectorigenin	射干苷元	99.6	49.3	50.2	99.5	1.01826	839	1.01826	548-77-6	C16H12O6	300.26	08	D07
C13	Yaodu P1-4	B-036	Dictamnine	白鲜碱	99.9	49.4	50.3	99.7	1.01822	300	1.01822	484-29-7	C12H9NO2	199.21	01	B07
J10	Yaodu P9-12	Z-020	Astragalin	紫云英苷	99.9	49.3	50.1	99.4	1.01623	148	1.01623	480-10-4	C21H20O11	448.38	12	E05
H12	Yaodu P5-8	S-015	D(-)-Salicin	水杨苷	99.8	49.3	50.1	99.4	1.01623	271	1.01623	138-52-3	C13H18O7	286.28	08	D06
P10	Yaodu P9-12	Z-025	Sodium phytate	植酸钠	99.9	49.3	50.1	99.4	1.01623	806	1.01623	123408-98-0	C6H6Na12O24P6（无水）；C6H8Na12O25P6（一水）	941.83	12	H05
N09	Yaodu P1-4	C-044	Tea polyphenol	茶多酚	99.8	49.3	50.1	99.4	1.01623	836	1.01623	84650-60-2	C17H19N3O	281.36	02	G05
G21	Yaodu P1-4	B-098	Bilobetin	白果双黄酮	99.7	49.4	50.2	99.6	1.01619	189	1.01619	521-32-4	C31H20O10	552.5	01	D11
J06	Yaodu P1-4	G-047	Scutellarein	高黄芩素	99.8	49.4	50.2	99.6	1.01619	787	1.01619	529-53-3	C15H10O6	286.24	04	E03
O05	Yaodu P9-12	S-110	α-terpineol	α-松油醇	99.9	49.4	50.2	99.6	1.01619	913	1.01619	10482-56-1	C10H18O	154.25	09	H03
O07	Yaodu P1-4	B-010	14-Benzoylaconine	苯甲酰乌头原碱	99.6	49.3	50	99.3	1.0142	26	1.0142	466-24-0	C32H45NO10	603.705	01	H04
M07	Yaodu P5-8	J-057	4-Methoxysalicylic acid	4-甲氧基水杨酸	99.9	49.3	50	99.3	1.0142	66	1.0142	2237-36-7	C8H8O4	168.15	05	G04
B08	Yaodu P9-12	Z-003	Geniposide	栀子苷	99.9	49.3	50	99.3	1.0142	375	1.0142	24512-63-8	C17H24O10	388.37	12	A04
D04	Yaodu P5-8	R-007	7,8-Dihydroxycoumarin	瑞香素	99.9	49.5	50.2	99.7	1.01414	78	1.01414	486-35-1	C9H6O4	178.14	08	B02
M03	Yaodu P1-4	A-014	Acarbose	阿卡波糖	99.9	49.5	50.2	99.7	1.01414	92	1.01414	56180-94-0	C25H43NO18	645.6	01	G02
O22	Yaodu P1-4	G-026	Glycine	甘氨酸	99.8	49.5	50.2	99.7	1.01414	399	1.01414	56-40-6	C2H5NO2	75.07	03	H11
N11	Yaodu P9-12	X-063	a-Asarone	a-细辛醚	99.9	49.3	49.9	99.2	1.01217	90	1.01217	2883-98-9	C12H16O3	208.25	10	G06
J17	Yaodu P1-4	D-018	Emodin-8-O-β-D-glucopyranoside	大黄素-8-O-β-D-吡喃葡萄糖苷	99.8	49.3	49.9	99.2	1.01217	330	1.01217	23313-21-5	C21H20O10	432.39	02	E09
F14	Yaodu P5-8	S-026	Tectoridin	射干苷	99.7	49.3	49.9	99.2	1.01217	838	1.01217	611-40-5	C22H22O11	462.405	08	C07
D06	Yaodu P9-12	Y-209	Ginkgolic Acid C15:1	银杏酸GA15：1	99.9	49.4	50	99.4	1.01215	382	1.01215	22910-60-7	C22H34O3	346.5	12	B03
L04	Yaodu P5-8	R-021	Ginsenoside Rf	人参皂苷Rf	99.9	49.4	50	99.4	1.01215	390	1.01215	52286-58-5	C42H72O14	801.01	08	F02
C05	Yaodu P9-12	S-100	L-Threonine	L-苏氨酸	100	49.4	50	99.4	1.01215	554	1.01215	72-19-5	C4H9NO3	119.12	09	B03
L20	Yaodu P1-4	H-078	Pimpinellin	茴芹内酯	99.8	49.4	50	99.4	1.01215	686	1.01215	131-12-4	C13H10O5	246.21	04	F10
B07	Yaodu P9-12	X-027	Ursodeoxycholic acid	熊脱氧胆酸	99.9	49.5	50.1	99.6	1.01212	875	1.01212	128-13-2	C24H40O4	392.57	10	A04
I20	Yaodu P5-8	Q-081	Corynoxeine	去氢钩藤碱	99.9	49.6	50.2	99.8	1.0121	246	1.0121	630-94-4	C22H26N2O4	382.45	07	E10
N06	Yaodu P1-4	G-055	Pogostone	广藿香酮	99.6	49.2	49.7	98.9	1.01016	694	1.01016	23800-56-8	C12H16O4	224.26	04	G03
D14	Yaodu P1-4	H-030	Sophoridine	槐定碱	99.8	49.2	49.7	98.9	1.01016	810	1.01016	6882-68-4	C15H24N2O	248.36	04	B07
O12	Yaodu P5-8	Q-031	kirenol	奇壬醇	99.9	49.3	49.8	99.1	1.01014	503	1.01014	52659-56-0	C20H34O4	338.48	07	H06
N21	Yaodu P9-12	Y-054	Naringenin chalcone	柚皮苷查尔酮	99.9	49.4	49.9	99.3	1.01012	611	1.01012	73692-50-9	C15H12O5	272.25	10	G11
O12	Yaodu P9-12	Y-121	20(R)Protopanaxdiol	(R型)原人参二醇	99.9	49.5	50	99.5	1.0101	37	1.0101	7755-01-3	C30H52O3	460.73	11	H06
H17	Yaodu P1-4	D-017	Chrysophanol;Chrysophanic acid	大黄酚	99.9	49.5	50	99.5	1.0101	221	1.0101	481-74-3	C15H10O4	254.24	02	D09
N10	Yaodu P9-12	Z-022	Fraxinellone	梣酮	99.9	49.5	50	99.5	1.0101	364	1.0101	28808-62-0	C14H16O3	232.277	12	G05
P22	Yaodu P1-4	J-015	Geniposidic acid	京尼平苷酸	99.8	49.5	50	99.5	1.0101	376	1.0101	27741-01-1	C16H22O10	374.34	04	H11
B21	Yaodu P5-8	N-006	Limonin	柠檬苦素	99.7	49.5	50	99.5	1.0101	529	1.0101	1180-71-8	C26H30O8	470.51	06	A11
E08	Yaodu P9-12	Y-078	Procyanidin B1	原花青素B1	99.8	49.5	50	99.5	1.0101	711	1.0101	20315-25-7	C30H26O12	578.52	11	C04
K12	Yaodu P1-4	E-031	Pyrocatechol	儿茶酚	99.8	49.6	50.1	99.7	1.01008	729	1.01008	120-80-9	C6H6O2	110.11	03	F06
L15	Yaodu P5-8	M-042	Verbenalin	马鞭草苷	99.9	49.6	50.1	99.7	1.01008	884	1.01008	548-37-8	C17H24O10	388.37	06	F08
G20	Yaodu P5-8	Q-079	3,4-Dihydroxyphenylethanol	羟基酪醇	99.8	49.3	49.7	99	1.00811	49	1.00811	10597-60-1	C8H10O3	154.16	07	D10
G06	Yaodu P1-4	D-073	Daptomycin	达托霉素	99.7	49.3	49.7	99	1.00811	279	1.00811	103060-53-3	C72H101N17O26	1620.67	03	D03
D06	Yaodu P5-8	R-028	20(S)-Ginsenoside Ck	人参皂苷CK	99.8	49.4	49.8	99.2	1.0081	38	1.0081	39262-14-1	C36H62O8	622.87	08	B03
H11	Yaodu P1-4	C-064	Theaflavin	茶黄素	99.8	49.4	49.8	99.2	1.0081	847	1.0081	4670-05-7	C29H24O9	564.49	02	D06
I17	Yaodu P1-4	B-068	Betulinicaldehyde	白桦脂醛	99.8	49.5	49.9	99.4	1.00808	187	1.00808	13159-28-9	C30H48O2	440.7	01	E09
C04	Yaodu P5-8	N-021	Guanosine	鸟苷	99.6	49.5	49.9	99.4	1.00808	410	1.00808	118-00-3	C10H13N5O5	283.24	07	B02
F15	Yaodu P9-12	Y-010	Isocorynoxeine	异去氢钩藤碱	100	49.5	49.9	99.4	1.00808	469	1.00808	51014-29-0	C22H26N2O4	382.45	10	C08
J08	Yaodu P9-12	Z-010	Nodakenin	紫花前胡苷	99.9	49.5	49.9	99.4	1.00808	628	1.00808	495-31-8	C20H24O9	408.4	12	E04
I04	Yaodu P1-4	D-058	p-Hydroxybenzaldehyde	对羟基安息香醛	99.7	49.5	49.9	99.4	1.00808	678	1.00808	123-08-0	C7H6O2	122.12	03	E02
E03	Yaodu P9-12	S-086	Phytolaccagenin	商陆皂苷元	99.9	49.7	50.1	99.8	1.00805	681	1.00805	1802-12-6	C31H48O7	532.71	09	C02
O18	Yaodu P1-4	G-002	beta-Sitosterol	β-谷甾醇	99.8	49.5	49.8	99.3	1.00606	185	1.00606	83-46-5	C29H50O	414.71	03	H09
C10	Yaodu P1-4	E-003	Curcumenol	莪术烯醇	99.9	49.5	49.8	99.3	1.00606	257	1.00606	19431-84-6	C15H22O2	234.33	03	B05
N19	Yaodu P9-12	Y-045	Stachydrine hydrochloride	盐酸水苏碱	99.9	49.5	49.8	99.3	1.00606	814	1.00606	4136-37-2	C7H14ClNO2	179.65	10	G10
H21	Yaodu P5-8	N-010	ligustroflavone	女贞苷	99.8	49.6	49.9	99.5	1.00605	528	1.00605	260413-62-5	C33H40O18	724.67	06	D11
L14	Yaodu P9-12	Z-056	Perillyl Alcohol	紫苏醇	100	49.7	50	99.7	1.00604	669	1.00604	536-59-4	C10H16O	152.23	12	F07
G07	Yaodu P5-8	J-048	Ingenol	巨大戟醇	99.5	49.5	49.7	99.2	1.00404	453	1.00404	30220-46-3	C20H28O5	348.43	05	D04
P08	Yaodu P9-12	Z-013	Perillaldehyde	紫苏醛	99.9	49.5	49.7	99.2	1.00404	667	1.00404	18031-40-8	C10H14O	150.22	12	H04
C14	Yaodu P9-12	Y-124	Protostemonine	原百部碱	99.9	49.5	49.7	99.2	1.00404	717	1.00404	27495-40-5	C23H31NO6	417.5	11	B07
E20	Yaodu P9-12	Y-168	6-Hydroxyindole	吲哚醇	99.8	49.6	49.8	99.4	1.00403	75	1.00403	2380-86-1	C8H7NO	133.15	11	C10
N04	Yaodu P5-8	R-025	Ginsenoside Rg5	人参皂苷Rg5	99.7	49.6	49.8	99.4	1.00403	392	1.00403	186763-78-0	C42H70O12	752.97	08	G02
F19	Yaodu P5-8	M-073	Milrinone	米力农	99.6	49.6	49.8	99.4	1.00403	593	1.00403	78415-72-2	C12H9N3O	211.22	06	C10
B06	Yaodu P5-8	R-027	Ginsenoside F2	人参皂苷F2	99.8	49.7	49.9	99.6	1.00402	387	1.00402	62025-49-4	C42H72O13	785.01	08	A03
I07	Yaodu P5-8	J-052	Ingenol-3-angelate	巨大戟醇-3-O-当归酸酯	99.8	49.7	49.9	99.6	1.00402	454	1.00402	75567-37-2	C25H34O6	430.53	05	E04
A08	Yaodu P9-12	Y-076	Isoquercitrin	异槲皮苷	99.8	49.7	49.9	99.6	1.00402	479	1.00402	482-35-9	C21H20O12	464.38	11	A04
E12	Yaodu P5-8	Q-025	Qingyangshengenin B	青阳参苷元B	99.7	49.7	49.9	99.6	1.00402	732	1.00402	106758-54-7	C49H78O16	923.13	07	C06
L10	Yaodu P9-12	Z-021	Sesamol	芝麻酚	100	49.7	49.9	99.6	1.00402	793	1.00402	533-31-3	C7H6O3	138.12	12	F05
P06	Yaodu P5-8	R-038	Iristectorigenin B	鸢尾黄酮乙素	99.9	49.5	49.6	99.1	1.00202	459	1.00202	86849-77-6	C17H14O7	330.29	08	H03
K12	Yaodu P9-12	Y-116	Isovitexin	异牡荆素	99.8	49.5	49.6	99.1	1.00202	489	1.00202	38953-85-4	C21H20O10	432.38	11	F06
G09	Yaodu P9-12	T-008	Talatisamine	塔拉萨敏	99.8	49.5	49.6	99.1	1.00202	828	1.00202	20501-56-8	24H39NO5	421.57	09	D05
M18	Yaodu P5-8	Q-068	Dehydroevodiamine	去氢吴茱萸碱	99.2	49.6	49.7	99.3	1.00202	286	1.00202	67909-49-3	C19H15N3O	301.34	07	G09
F18	Yaodu P1-4	H-054	Hupehenine	湖贝碱甲	99.8	49.6	49.7	99.3	1.00202	438	1.00202	98243-57-3	C27H45NO2	415.65	04	C09
K05	Yaodu P9-12	S-106	Kaempferol-7-glucoside; Kaempferol-7-O-β-D-glucopyranoside	山奈酚-7-葡萄糖苷	99.9	49.6	49.7	99.3	1.00202	500	1.00202	16290-07-6	C21H20O11	448.38	09	F03
M09	Yaodu P1-4	B-018	Praeruptorin B	白花前胡乙素	99.7	49.6	49.7	99.3	1.00202	707	1.00202	81740-07-0	C24H26O7	426.46	01	G05
C17	Yaodu P1-4	B-062	D-Alanine	D-丙氨酸	99.9	49.6	49.6	99.2	1	276	1	338-69-2	C3H7NO2	89.09	01	B09
N19	Yaodu P5-8	N-002	Ethylparaben	尼泊金乙	99.8	49.7	49.7	99.4	1	348	1	120-47-8	C9H10O3	166.17	06	G10
J15	Yaodu P5-8	M-039	Glucosylvitexin	牡荆素葡萄糖苷	99.9	49.7	49.7	99.4	1	398	1	76135-82-5	C21H20O11.C6H12O6	628.54	06	E08
K06	Yaodu P9-12	Y-073	Isoacteoside	异麦角甾苷	99.8	49.7	49.7	99.4	1	460	1	61303-13-7	C29H36O15	624.59	11	F03
G14	Yaodu P9-12	Y-127	Isobergapten	异佛手柑内酯	100	49.8	49.8	99.6	1	463	1	482-48-4	C12H8O4	216.19	11	D07
M10	Yaodu P5-8	Q-015	Lathyrol	千金子二萜醇	100	49.8	49.8	99.6	1	517	1	34420-19-4	C20H30O4	334.45	07	G05
D11	Yaodu P5-8	M-013	Ononin	芒柄花苷	99.8	49.7	49.7	99.4	1	641	1	486-62-4	C22H22O9	430.4	06	B06
J08	Yaodu P1-4	G-063	Stearyl glycyrrhetinate	甘草次酸十八酯	99.9	49.7	49.7	99.4	1	816	1	13832-70-7	C48H82O4	723.162	04	E04
I12	Yaodu P5-8	Q-028	Lappaconitine Hydrobromide	氢溴酸高乌甲素	99.8	49.9	49.8	99.7	0.997996	514	0.997996	97792-45-5	C32H44N2O8.HBr	665.61	07	E06
A10	Yaodu P1-4	E-002	Dihydromyricetin	二氢杨梅素	99.9	49.8	49.7	99.5	0.997992	308	0.997992	27200-12-0	C15H12O8	320.25	03	A05
D10	Yaodu P1-4	H-004	Magnolol	厚朴酚	99.9	49.8	49.7	99.5	0.997992	566	0.997992	528-43-8	C18H18O2	266.33	04	B05
M08	Yaodu P1-4	D-094	Rehmannioside C	地黄苷C	99.7	49.8	49.7	99.5	0.997992	743	0.997992	81720-07-2	C21H34O14	510	03	G04
D05	Yaodu P5-8	L-061	Ganoderic acid A	灵芝酸A	99.9	49.7	49.6	99.3	0.997988	370	0.997988	81907-62-2	C30H42O7	514.65	06	B03
I16	Yaodu P5-8	Q-049	Hastatoside	5-羟基马鞭草苷	100	49.6	49.5	99.1	0.997984	418	0.997984	50816-24-5	C17H24O11	404.366	07	E08
H07	Yaodu P9-12	X-030	Vanillic acid	香草酸	100	49.9	49.7	99.6	0.995992	878	0.995992	121-34-6	C8H8O4	168.15	10	D04
E03	Yaodu P5-8	J-019	6-Gingerol	6-姜酚	99.7	49.8	49.6	99.4	0.995984	74	0.995984	23513-14-6	C17H26O4	294.39	05	C02
C12	Yaodu P9-12	Y-110	Artemetin	艾黄素	99.8	49.8	49.6	99.4	0.995984	141	0.995984	479-90-3	C20H20O8	388.38	11	B06
J11	Yaodu P9-12	X-061	Berberrubine	小檗红碱	99.9	49.8	49.6	99.4	0.995984	179	0.995984	15401-69-1	C19H15NO4	321.33	10	E06
D16	Yaodu P5-8	S-038	Melamine	三聚氰胺	99.7	49.8	49.6	99.4	0.995984	575	0.995984	108-78-1	C3H6N6	126.12	08	B08
A22	Yaodu P9-12	Y-178	Prunetin	樱黄素	99.9	49.8	49.6	99.4	0.995984	718	0.995984	552-59-0	C16H12O5	284.26	11	A11
H14	Yaodu P1-4	H-032	Sophoricoside	槐角苷	99.8	49.7	49.5	99.2	0.995976	809	0.995976	152-95-4	C21H20O10	432.38	04	D07
J13	Yaodu P5-8	M-027	Morroniside	莫诺苷（α+β）	99.9	49.6	49.4	99	0.995968	598	0.995968	25406-64-8	C17H26O11	406.38	06	E07
G13	Yaodu P9-12	T-033	Dehydrocorydaline	脱氢紫堇碱	99.8	50	49.7	99.7	0.994	284	0.994	30045-16-0	C22H24NO4	366.437	09	D07
O04	Yaodu P1-4	D-063	4-Hydroxybenzoic acid	对羟基苯甲酸	99.9	49.9	49.6	99.5	0.993988	60	0.993988	99-96-7	C7H6O3	138.12	03	H02
I16	Yaodu P1-4	F-019	Fuziline	附子灵	99.7	49.8	49.5	99.3	0.993976	366	0.993976	80665-72-1	C24H39NO7	453.57	03	E08
G03	Yaodu P9-12	S-087	1,8-Diacetoxy-3-carboxyanthraquinone ；Diacerein	双醋瑞因	99.9	49.7	49.4	99.1	0.993964	22	0.993964	13739-02-1	C19H12O8	368.29	09	D02
A17	Yaodu P9-12	W-009	Schisandrin C	五味子丙素	99.9	50	49.6	99.6	0.992	779	0.992	61301-33-5	C22H24O6	384.42	09	A09
G05	Yaodu P5-8	J-032	Caulophylline	N-甲基野靛碱	99.7	49.9	49.5	99.4	0.991984	208	0.991984	486-86-2	C12H16N2O	204.27	05	D03
P12	Yaodu P9-12	Z-040	Chikusetsu saponin Ⅳa	竹节参皂苷IVa	99.9	49.9	49.5	99.4	0.991984	217	0.991984	51415-02-2	C42H66O14	794.98	12	H06
C10	Yaodu P5-8	Q-008	Hydroxysafflor yellow A	羟基红花黄色素A	99.8	49.7	49.3	99	0.991952	445	0.991952	146087-19-6	C27H32O16	612.53	07	B05
K21	Yaodu P1-4	B-103	N-Benzoyl-(2R,3S)-3-phenylisoserine	N-苯甲酰基-(2R,3S)-3-苯基异丝氨酸	99.8	49.7	49.3	99	0.991952	615	0.991952	132201-33-3	C16H15NO4	285.29	01	F11
J08	Yaodu P5-8	R-051	Lactose	乳糖	99.9	49.6	49.2	98.8	0.991935	512	0.991935	14641-93-1	C12H22O11	342.3	08	E04
G14	Yaodu P5-8	Q-035	Demethoxycurcumin	去甲氧基姜黄素	98.8	50.2	49.7	99.9	0.99004	292	0.99004	22608-11-3	C20H18O5	338.35	07	D07
K16	Yaodu P9-12	Y-145	Ginkgolide J	银杏内酯J	99.9	50	49.5	99.5	0.99	385	0.99	107438-79-9	C20H24O10	424.4	11	F08
C13	Yaodu P9-12	T-031	L-Aspartic acid	L-天冬氨酸	99.9	50	49.5	99.5	0.99	516	0.99	56-84-8	C4H7NO4	133.1	09	B07
N09	Yaodu P9-12	X-051	Daphnoretin	西瑞香素	99.8	49.9	49.4	99.3	0.98998	278	0.98998	2034-69-7	C19H12O6	336.29	10	G05
J05	Yaodu P5-8	L-070	L-Lysine	赖氨酸	99.8	49.9	49.4	99.3	0.98998	541	0.98998	56-87-1	C6H14N2O2	314.3	06	E03
H10	Yaodu P1-4	H-006	Engeletin	黄杞苷	99.7	50.1	49.5	99.6	0.988024	331	0.988024	572-31-6	C21H22O10	434.39	04	D05
A14	Yaodu P1-4	E-036	2-Methylvaleric acid	二氢草莓酸	99.9	50	49.4	99.4	0.988	45	0.988	97-61-0	C6H12O2	116.16	03	A07
E07	Yaodu P5-8	J-045	5-Methyl-7-methoxyisoflavone	5-甲基-7-甲氧基异黄酮	99.7	50	49.4	99.4	0.988	72	0.988	82517-12-2	C17H14O3	266.29	05	C04
E09	Yaodu P1-4	B-014	Epigoitrin	表告依春	99.9	50	49.4	99.4	0.988	335	0.988	1072-93-1	C5H7NOS	129.18	01	C05
D21	Yaodu P9-12	Y-049	Icaritin	淫羊藿素	100	50	49.4	99.4	0.988	450	0.988	118525-40-9	C21H20O6	368.38	10	B11
K20	Yaodu P1-4	G-012	koumine	钩吻素子	99.9	50	49.4	99.4	0.988	504	0.988	1358-76-5	C20H22N2O2	306.407	03	F10
L20	Yaodu P5-8	S-063	Narcissoside	水仙苷	99.9	50	49.4	99.4	0.988	608	0.988	604-80-8	C28H32O16	624.54	08	F10
P06	Yaodu P9-12	Z-001	Sesamin	芝麻素	99.9	50	49.4	99.4	0.988	792	0.988	607-80-7	C20H18O6	354.36	12	H03
L03	Yaodu P9-12	X-012	Vanillin	香兰素	99.8	50	49.4	99.4	0.988	879	0.988	121-33-5	C8H8O3	152.14	10	F02
C10	Yaodu P9-12	Y-091	Genkwanin	芫花素	99.9	49.9	49.3	99.2	0.987976	378	0.987976	437-64-9	C16H12O5	284.26	11	B05
E04	Yaodu P5-8	N-022	L(+)-Ornithine hydrochloride	L-鸟氨酸盐酸盐	99.8	49.9	49.3	99.2	0.987976	510	0.987976	3184-13-2	C5H13ClN2O2	168.62	07	C02
O13	Yaodu P9-12	T-037	Rubusoside	甜叶悬钩子苷	99.8	49.9	49.3	99.2	0.987976	761	0.987976	64849-39-4	C32H50O13	642.73	09	H07
A03	Yaodu P1-4	A-002	Ferulic acid	阿魏酸	99.8	49.8	49.2	99	0.987952	357	0.987952	1135-24-6	C10H10O4	194.19	01	A02
H05	Yaodu P9-12	X-021	Imperialine	西贝母碱	99.8	49.8	49.2	99	0.987952	451	0.987952	61825-98-7	C27H43NO3	429.63	10	D03
K20	Yaodu P9-12	Y-173	Methyl Linoleate	亚油酸甲酯	99.8	49.8	49.2	99	0.987952	587	0.987952	112-63-0	C19H34O2	294.47	11	F10
O19	Yaodu P9-12	W-035	Schizandrol B	五味子酯乙	99.9	50.2	49.5	99.7	0.986056	782	0.986056	58546-55-7	C28H34O9	514.56	09	H10
C07	Yaodu P1-4	B-004	Bilobalide	白果内酯	99.9	50.1	49.4	99.5	0.986028	188	0.986028	33570-04-6	C15H18O8	326.3	01	B04
F11	Yaodu P5-8	M-014	Methyl gallate	没食子酸甲酯	99.9	50.1	49.4	99.5	0.986028	584	0.986028	99-24-1	C8H8O5	184.15	06	C06
M10	Yaodu P1-4	E-012	Hydroquinone	1,4-二羟基苯	99.8	50	49.3	99.3	0.986	442	0.986	123-31-9	C6H6O2	110.11	03	G05
G19	Yaodu P9-12	W-029	Linderalactone	乌药内酯	100	50	49.3	99.3	0.986	532	0.986	728-61-0	C15H16O3	244.29	09	D10
K19	Yaodu P1-4	B-085	Malonic acid	丙二酸	99.8	50	49.3	99.3	0.986	569	0.986	141-82-2	C3H4O4	104.06	01	F10
C15	Yaodu P1-4	B-048	Epifriedelanol	表木栓醇	99.9	49.9	49.2	99.1	0.985972	334	0.985972	16844-71-6	C30H52O	428.73	01	B08
B20	Yaodu P5-8	S-056	Esculentoside A	商陆皂苷甲	99.9	49.9	49.2	99.1	0.985972	342	0.985972	65497-07-6	C42H66O16	826.96	08	A10
H06	Yaodu P5-8	R-032	GinsenosideRo	人参皂苷Ro	99.7	49.9	49.2	99.1	0.985972	394	0.985972	34367-04-9	C48H76O19	957.109	08	D03
O19	Yaodu P1-4	B-090	Piceatannol	白皮杉醇	99.7	49.9	49.2	99.1	0.985972	682	0.985972	10083-24-6	C14H12O4	244.24	01	H10
A07	Yaodu P1-4	B-003	Isoguanosine	巴豆苷	99.9	50.2	49.4	99.6	0.984064	472	0.984064	1818-71-9	C10H13N5O5	283.24	01	A04
N13	Yaodu P9-12	Y-004	Icariin	淫羊藿苷	99.9	50.1	49.3	99.4	0.984032	448	0.984032	489-32-7	C33H40O15	676.65	10	G07
L04	Yaodu P9-12	Y-196	Lupenone	羽扇烯酮	99.9	50.1	49.3	99.4	0.984032	556	0.984032	1617-70-5	C30H48O	424.72	12	F02
L16	Yaodu P9-12	Z-068	Corytuberine	紫堇块茎碱	100	50	49.2	99.2	0.984	248	0.984	517-56-6	C19H21NO4	327.37	12	F08
O06	Yaodu P9-12	Y-075	Isorhamnetin-3-O-nehesperidine	异鼠李素-3-O-新橙皮苷	99.8	50.2	49.3	99.5	0.982072	480	0.982072	55033-90-4	C28H32O16	624.54	11	H03
P12	Yaodu P1-4	H-023	Obacunone	黄柏酮	99.9	50.2	49.3	99.5	0.982072	636	0.982072	751-03-1	C26H30O7	454.516	04	H06
A19	Yaodu P9-12	W-025	lindenenol	乌药醇	99.8	50.1	49.2	99.3	0.982036	531	0.982036	26146-27-0	C15H18O2	230.3	09	A10
P09	Yaodu P9-12	X-052	Sclareol	香紫苏醇	99.9	50	49.1	99.1	0.982	783	0.982	515-03-7	C20H36O2	308.5	10	H05
E20	Yaodu P1-4	G-008	Puerarin	葛根素	99.8	49.9	49	98.9	0.981964	723	0.981964	3681-99-0	C21H20O9	416.38	03	C10
F17	Yaodu P5-8	M-057	Maleic acid	马来酸	99.7	50.3	49.3	99.6	0.980119	567	0.980119	110-16-7	C4H4O4	116.07	06	C09
O13	Yaodu P1-4	B-044	Praeruptorin C	白花前胡丙素	99.8	50.3	49.3	99.6	0.980119	708	0.980119	72463-77-5	C24H28O7	428.475	01	H07
F10	Yaodu P5-8	S-004	Prim-O-glucosylcimifugin	升麻素苷	99.7	50.3	49.3	99.6	0.980119	709	0.980119	80681-45-4	C22H28O11	468.45	08	C05
F05	Yaodu P1-4	C-008	Eleutheroside E	刺五加苷E	99.7	50.2	49.2	99.4	0.98008	327	0.98008	39432-56-9	C34H46O18	742.72	02	C03
P14	Yaodu P9-12	Z-059	L-Stepholidine	左旋千金藤啶碱	99.9	50.1	49.1	99.2	0.98004	553	0.98004	16562-13-3	C19H21NO4	327.37	12	H07
C08	Yaodu P1-4	D-084	Rehmannioside D	地黄苷D	99.7	50.1	49.1	99.2	0.98004	744	0.98004	81720-08-3	C27H42O20	686.609	03	B04
M06	Yaodu P5-8	P-005	Ubidecarenone；Coenzyme Q10	辅酶Q10	99.8	50.1	49.1	99.2	0.98004	872	0.98004	303-98-0	C59H90O4	863.36	07	G03
N06	Yaodu P5-8	R-037	20(R)Ginsenoside Rg3	20(R)人参皂苷Rg3	99.8	50	49	99	0.98	34	0.98	38243-03-7	C42H72O13	785.01	08	G03
M05	Yaodu P9-12	S-109	3-[(Carboxycarbonyl)amino]-L-alanine	三七素	99.9	50.4	49.3	99.7	0.978175	52	0.978175	5302-45-4	C5H8N2O5	176.13	09	G03
N17	Yaodu P5-8	M-066	D-Xylose	木糖	99.9	50.4	49.3	99.7	0.978175	323	0.978175	58-86-6	C5H10O5	150.13	06	G09
L05	Yaodu P9-12	X-023	Curculigoside	仙茅苷	99.8	50.3	49.2	99.5	0.978131	256	0.978131	85643-19-2	C22H26O11	466.44	10	F03
F14	Yaodu P9-12	Z-046	L(-)-Carnitine	左旋肉碱	99.9	50.3	49.2	99.5	0.978131	505	0.978131	541-15-1	C7H15NO3	161.2	12	C07
M12	Yaodu P5-8	Q-030	Norisoboldine	去甲异波尔定	99.9	50.3	49.2	99.5	0.978131	631	0.978131	23599-69-1	C18H19NO4	313.351	07	G06
F16	Yaodu P1-4	H-039	Glycitein	黄豆黄素	99.9	50.2	49.1	99.3	0.978088	400	0.978088	40957-83-3	C16H12O5	284.26	04	C08
D08	Yaodu P1-4	G-060	Gomisin J	戈米辛J	99.7	50.2	49.1	99.3	0.978088	403	0.978088	66280-25-9	C22H28O6	388.45	04	B04
K19	Yaodu P5-8	L-022	Reserpine	利血平	99.4	50.2	49.1	99.3	0.978088	746	0.978088	50-55-5	C33H40N2O9	608.68	05	F10
A04	Yaodu P9-12	Y-056	AcetylResveratrol	乙酰白藜芦醇	99.7	50.1	49	99.1	0.978044	98	0.978044	42206-94-0	C20H18O6	354.35	11	A02
B14	Yaodu P1-4	H-027	Sec-O-Glucosylhamaudol	亥茅酚苷	99.7	50.5	49.3	99.8	0.976238	788	0.976238	80681-44-3	C21H26O10	438.426	04	A07
H19	Yaodu P9-12	Y-033	Procyanidin	原花青素	99.9	50.4	49.2	99.6	0.97619	710	0.97619	4852-22-6	C30H26O13	594.52	10	D10
P19	Yaodu P9-12	Y-047	Diosgenin glucoside	延龄草苷	99.9	50.3	49.1	99.4	0.976143	311	0.976143	14144-06-0	C33H52O8	576.76	10	H10
L09	Yaodu P5-8	M-007	Luteolin	木犀草素	99.8	50.2	49	99.2	0.976096	557	0.976096	491-70-3	C15H10O6	286.24	06	F05
F11	Yaodu P9-12	X-056	L-Valine	L-缬氨酸	99.9	50.2	49	99.2	0.976096	558	0.976096	72-18-4	C5H11NO2	117.15	10	C06
I08	Yaodu P1-4	D-092	Rehmapicroside	地黄苦苷	99.8	50.2	49	99.2	0.976096	745	0.976096	104056-82-8	C16H26O8	346.373	03	E04
F19	Yaodu P1-4	D-026	Lobetyolin	党参炔苷	99.9	50.1	48.9	99	0.976048	544	0.976048	136085-37-5	C20H28O8	396.433	02	C10
E03	Yaodu P1-4	A-006	Sodium ferulic	阿魏酸钠	100	50.1	48.9	99	0.976048	805	0.976048	24276-84-4	C10H9NaO4	216.17	01	C02
K16	Yaodu P1-4	F-022	4-(4-Hydroxyphenyl)-2-butanone	覆盆子酮	99.8	50.4	49.1	99.5	0.974206	57	0.974206	5471-51-2	C10H12O2	164.2	03	F08
A21	Yaodu P1-4	B-091	7,8-Benzoflavone	苯并黄素	99.9	50.3	49	99.3	0.974155	77	0.974155	604-59-1	C19H12O2	272.3	01	A11
M05	Yaodu P1-4	B-001	Chrysin	白杨素	99.8	50.3	49	99.3	0.974155	219	0.974155	480-40-0	C15H10O4	254.24	01	G03
I05	Yaodu P5-8	J-033	Neferine	甲基莲心碱	99.7	50.3	49	99.3	0.974155	616	0.974155	2292-16-2	C38H44N2O6	624.77	05	E03
E07	Yaodu P1-4	B-005	Byakangelicin	白当归素	99.9	50.2	48.9	99.1	0.974104	197	0.974104	19573-01-4	C17H18O7	334.32	01	C04
E06	Yaodu P1-4	D-072	liriope muscari baily saponins C	短葶山麦冬皂苷C	99.8	50.2	48.9	99.1	0.974104	537	0.974104	87480-46-4	C44H70O16	855.02	03	C03
F03	Yaodu P9-12	X-009	Tenuifolin	细叶远志皂苷	99.9	50.2	48.9	99.1	0.974104	841	0.974104	20183-47-5	C36H56O12	680.82	10	C02
D22	Yaodu P1-4	J-007	Curcumin	姜黄素	98.2	50.1	48.8	98.9	0.974052	258	0.974052	458-37-7	C21H20O6	368.38	04	B11
G22	Yaodu P1-4	G-021	Puerarin apioside	葛根素芹菜糖苷	99.8	50.1	48.8	98.9	0.974052	724	0.974052	103654-50-8	C26H28O13	548.49	03	D11
M20	Yaodu P1-4	G-013	Galangin	高良姜素	99.7	50.6	49.2	99.8	0.972332	367	0.972332	548-83-4	C15H10O5	270.24	03	G10
C03	Yaodu P9-12	S-085	20(R)-Notoginsenoside R2	R-三七皂苷R2	99.9	50.5	49.1	99.6	0.972277	36	0.972277	948046-15-9	C41H70O13	770.99	09	B02
O17	Yaodu P5-8	L-013	Forsythoside B	连翘酯苷B	99.9	50.5	49.1	99.6	0.972277	362	0.972277	81525-13-5	C34H44O19	756.7	05	H09
C03	Yaodu P5-8	J-018	2-Adamantanol	2-金刚烷醇	99.8	50.3	48.9	99.2	0.972167	40	0.972167	700-57-2	C10H16O	152.23	05	B02
A16	Yaodu P1-4	F-014	Calcium pantothenate	泛酸钙	99.9	50.3	48.9	99.2	0.972167	201	0.972167	137-08-6	C18H32CaN2O10	476.54	03	A08
I18	Yaodu P5-8	Q-065	Gypenoside XVII	七叶胆苷XVII	99.8	50.2	48.8	99	0.972112	412	0.972112	80321-69-3	C48H82O18	947.158	07	E09
A04	Yaodu P1-4	D-050	(-)-Syringaresnol-4-O-β-D-apiofuranosyl-(1→2)-β-D-glucopyranoside	(-)-丁香树脂酚-4-O-Β-D-呋喃芹糖基-(1→2)-Β-D-吡喃葡萄糖苷	99.9	50.7	49.2	99.9	0.970414	10	0.970414	136997-64-3	C33H44O17	712.7	03	A02
B16	Yaodu P1-4	H-037	astragalosideⅡ	黄芪皂苷II	99.8	50.5	49	99.5	0.970297	152	0.970297	84676-89-1	C43H70O15	827.01	04	A08
G17	Yaodu P5-8	L-007	Chlorogenic acid	绿原酸	99.6	50.5	49	99.5	0.970297	218	0.970297	327-97-9	C16H18O9	354.31	05	D09
A15	Yaodu P1-4	B-047	Kaempferol 3-glucorhamnoside	百蕊草素I	99.9	50.5	49	99.5	0.970297	498	0.970297	40437-72-7	C27H30O15	594.53	01	A08
F20	Yaodu P1-4	H-069	2,6-Dihydroxypurine	黄嘌呤	99.8	50.4	48.9	99.3	0.970238	32	0.970238	69-89-6	C5H4N4O2	152.11	04	C10
I03	Yaodu P5-8	J-021	2-Adamantanone	2-金刚烷酮	99.9	50.4	48.9	99.3	0.970238	41	0.970238	700-58-3	C10H14O	150.22	05	E02
G22	Yaodu P5-8	Q-099	4-Hydroxyisoleucine	羟基异亮氨酸	99.5	50.4	48.9	99.3	0.970238	62	0.970238	55399-93-4	C6H13NO3	147.17	07	D11
E06	Yaodu P5-8	O-002	Levistilide A	欧当归内酯A	99.9	50.4	48.9	99.3	0.970238	521	0.970238	88182-33-6	C24H28O4	380	07	C03
N15	Yaodu P1-4	D-009	Momordin Ic	地肤子皂苷Ic	99.7	50.4	48.9	99.3	0.970238	594	0.970238	96990-18-0	C41H64O13	764.944	02	G08
O17	Yaodu P1-4	B-074	L-Phenylalanine	L-苯丙氨酸	99.7	50.7	49.1	99.8	0.968442	549	0.968442	63-91-2	C9H11NO2	165.19	01	H09
A09	Yaodu P9-12	T-003	1-Deoxynojirimycin	1-脱氧野尻霉素	100	50.6	49	99.6	0.968379	29	0.968379	19130-96-2	C6H13NO4	163.17	09	A05
L22	Yaodu P5-8	S-076	Eriodictyol	圣草酚	99.9	50.6	49	99.6	0.968379	341	0.968379	552-58-9	C15H12O6	288.25	08	F11
E20	Yaodu P5-8	Q-078	Higenamine	去甲乌药碱	99.7	50.6	49	99.6	0.968379	426	0.968379	5843-65-2	C16H17NO3	271.314	07	C10
N04	Yaodu P1-4	G-037	Hispidulin	高车前素	99.8	50.5	48.9	99.4	0.968317	430	0.968317	1447-88-7	C16H12O6	300.26	04	G02
N08	Yaodu P9-12	Z-012	Perillartine	紫苏葶	99.9	50.5	48.9	99.4	0.968317	668	0.968317	30950-27-7	C10H15NO	165.23	12	G04
K04	Yaodu P5-8	N-025	Uridine	尿苷	99.9	50.5	48.9	99.4	0.968317	874	0.968317	58-96-8	C9H12N2O6	244.2	07	F02
H09	Yaodu P5-8	M-005	2'-O-Galloylhyperin	2”-O-没食子酰基金丝桃苷	99.7	50.4	48.8	99.2	0.968254	46	0.968254	53209-27-1	C28H24O16	616.48	06	D05
D19	Yaodu P1-4	D-025	Indirubin	靛玉红	99.8	50.4	48.8	99.2	0.968254	452	0.968254	479-41-4	C16H10N2O2	262.26	02	B10
M04	Yaodu P9-12	Y-065	Leonurine hydrochloride	益母草碱	99.9	50.4	48.8	99.2	0.968254	520	0.968254	24697-74-3	C14H22ClN3O5	347.79	11	G02
D03	Yaodu P9-12	X-008	Racanisodamine	消旋山莨菪碱	99.8	50.4	48.8	99.2	0.968254	737	0.968254	17659-49-3	C17H23NO4	305.37	10	B02
K05	Yaodu P5-8	J-034	Vanillylacetone	姜酮	99.9	50.4	48.8	99.2	0.968254	880	0.968254	122-48-5	C11H14O3	194.23	05	F03
B22	Yaodu P5-8	S-066	Complanatoside A	沙苑子苷A	99.7	50.6	48.9	99.5	0.966403	239	0.966403	146501-37-3	C27H30O18	642.52	08	A11
B16	Yaodu P5-8	S-036	monotropein	水晶兰苷	99.7	50.6	48.9	99.5	0.966403	597	0.966403	5945-50-6	C16H22O11	390.34	08	A08
N09	Yaodu P5-8	M-008	Loganic acid	马钱苷酸	99.8	50.5	48.8	99.3	0.966337	545	0.966337	22255-40-9	C16H24O10	376.36	06	G05
E19	Yaodu P5-8	L-017	Sirolimus	雷帕霉素	99.6	50.5	48.8	99.3	0.966337	802	0.966337	53123-88-9	C51H79NO13	914.18	05	C10
N07	Yaodu P1-4	C-023	Hypaconitine	次乌头碱	99.8	50.4	48.7	99.1	0.96627	447	0.96627	6900-87-4	C33H45NO10	615.71	02	G04
O09	Yaodu P9-12	T-015	Melatonine	褪黑素	99.7	50.4	48.7	99.1	0.96627	576	0.96627	73-31-4	C13H16N2O2	232.28	09	H05
F08	Yaodu P5-8	R-044	Tritetradecanoin	肉豆蔻酸甘油三酯	99.7	50.4	48.7	99.1	0.96627	865	0.96627	555-45-3	C45H86O6	723.16	08	C04
J17	Yaodu P5-8	M-059	(-)-Gallocatechin gallate	没食子儿茶素没食子酸酯	99.8	50.7	48.9	99.6	0.964497	7	0.964497	4233-96-9	C22H18O11	458.37	06	E09
B06	Yaodu P1-4	G-041	Citric acid monohydrate	枸橼酸	99.8	50.6	48.8	99.4	0.964427	230	0.964427	5949-29-1	C6H10O8	210.14	04	A03
C05	Yaodu P1-4	A-017	Azithromycin	阿奇霉素	99.9	50.5	48.7	99.2	0.964356	163	0.964356	83905-01-5	C38H72N2O12	748.99	01	B03
G11	Yaodu P9-12	T-022	Anhydroicaritin	脱水淫羊藿素	99.8	50.8	48.9	99.7	0.962598	127	0.962598	38226-86-7	C21H20O6	368.38	09	D06
N18	Yaodu P5-8	S-054	Carnosic acid	鼠尾草酸	99.9	50.8	48.9	99.7	0.962598	206	0.962598	3650-09-7	C20H28O4	332.43	08	G09
C14	Yaodu P1-4	E-039	(-)-Catechin gallate	儿茶素没食子酸酯	99.8	50.7	48.8	99.5	0.962525	4	0.962525	130405-40-2	C22H18O10	442.37	03	B07
L19	Yaodu P1-4	D-029	Emodin	大黄素	99.7	50.7	48.8	99.5	0.962525	329	0.962525	518-82-1	C15H10O5	270.24	02	F10
J12	Yaodu P1-4	H-020	Harpagoside	哈巴俄苷	99.8	50.7	48.8	99.5	0.962525	416	0.962525	19210-12-9	C24H30O11	494.49	04	E06
E18	Yaodu P5-8	Q-062	Purpurin	羟基茜草素	99.7	50.7	48.8	99.5	0.962525	728	0.962525	81-54-9	C14H8O5	256.21	07	C09
H11	Yaodu P9-12	X-057	Neobavaisoflavone	新补骨脂异黄酮	100	50.6	48.7	99.3	0.962451	617	0.962451	41060-15-5	C20H18O4	322.4	10	D06
B09	Yaodu P1-4	C-026	Saikosaponin D	柴胡皂苷D	89	49.2	47.3	96.5	0.961382	769	0.961382	20874-52-6	C42H68O13	780.98	02	A05
A17	Yaodu P1-4	B-061	Arecoline	槟榔碱	99.8	50.8	48.8	99.6	0.96063	136	0.96063	73069-28-9	C8H13NO2	155.196	01	A09
B18	Yaodu P5-8	S-045	Jujuboside A	酸枣仁皂苷A	99.7	50.8	48.8	99.6	0.96063	493	0.96063	55466-04-1	C58H94O26	1207.35	08	A09
K08	Yaodu P9-12	Y-086	Phellodendrine chloride	盐酸黄柏碱	99.7	50.8	48.8	99.6	0.96063	671	0.96063	104112-82-5	C20H24NO4.Cl	377.87	11	F04
A14	Yaodu P9-12	Y-123	delsoline	硬飞燕草碱	99.9	50.7	48.7	99.4	0.960552	289	0.960552	509-18-2	C25H41NO7	467.6	11	A07
A18	Yaodu P9-12	Y-150	Icarisid I	淫羊藿次苷I	99.9	50.7	48.7	99.4	0.960552	449	0.960552	56725-99-6	C27H30O11	530.52	11	A09
O17	Yaodu P9-12	W-022	Linderane	乌药醚内酯	99.8	50.7	48.7	99.4	0.960552	533	0.960552	13476-25-0	C15H16O4	260.29	09	H09
B04	Yaodu P9-12	Y-187	Isorhapontigenin	异丹叶大黄素	99.8	50.6	48.6	99.2	0.960474	481	0.960474	32507-66-7	C15H14O4	258.27	12	A02
C22	Yaodu P9-12	Y-179	Isoscopoletin	异莨菪亭	99.8	50.6	48.6	99.2	0.960474	484	0.960474	776-86-3	C10H8O4	192.17	11	B11
H08	Yaodu P9-12	Z-009	Sweroside	獐芽菜苷	99.9	50.6	48.6	99.2	0.960474	824	0.960474	14215-86-2	C16H22O9	358.34	12	D04
B05	Yaodu P5-8	L-060	Wilforlide A	雷公藤内酯甲	99.8	50.6	48.6	99.2	0.960474	901	0.960474	84104-71-2	C30H46O3	454.68	06	A03
I18	Yaodu P1-4	F-031	Bergamottin	佛手柑素	99.9	50.5	48.5	99	0.960396	180	0.960396	7380-40-7	C21H22O4	338.4	03	E09
B21	Yaodu P1-4	D-037	4-Isopropyltoluene	对伞花烃	99.8	50.7	48.6	99.3	0.95858	63	0.95858	99-87-6	C10H14	134.22	02	A11
N14	Yaodu P5-8	S-033	D-Pinitol	D-松醇	99.8	50.7	48.6	99.3	0.95858	321	0.95858	10284-63-6	C7H14O6	194.18	08	G07
N08	Yaodu P1-4	G-067	Manninotriose	甘露三糖	99.9	50.7	48.6	99.3	0.95858	571	0.95858	13382-86-0	C18H32O16	504.44	04	G04
F06	Yaodu P9-12	Y-214	Isobornyl acetate	乙酸异龙脑酯	99.9	50.5	48.4	98.9	0.958416	464	0.958416	125-12-2	C12H20O2	196.29	12	C03
A05	Yaodu P1-4	A-016	Angoroside C	安格洛苷C	99.9	50.9	48.7	99.6	0.956778	126	0.956778	115909-22-3	C36H48O19	784.75	01	A03
G10	Yaodu P1-4	E-006	Cynarin	1,5-O-二咖啡酰奎宁酸	99.8	50.9	48.7	99.6	0.956778	265	0.956778	30964-13-7	C25H24O12	516.45	03	D05
L07	Yaodu P1-4	C-022	Atractylodin	苍术素	99.6	50.8	48.6	99.4	0.956693	156	0.956693	55290-63-6	C13H10O	182.22	02	F04
O03	Yaodu P9-12	S-093	Huperzine B	石杉碱乙	99.9	50.8	48.6	99.4	0.956693	439	0.956693	103548-82-9	C16H20N2O	256.347	09	H02
I13	Yaodu P5-8	K-011	Rubiadin	甲基异茜草素	99.9	50.8	48.6	99.4	0.956693	759	0.956693	117-02-2	C15H10O4	254.24	05	E07
P06	Yaodu P1-4	G-056	D(-)-Fructose	D-果糖	99.9	50.7	48.5	99.2	0.956607	270	0.956607	57-48-7	C6H12O6	180.16	04	H03
D04	Yaodu P1-4	G-028	Diammonium glycyrrhizinate	甘草酸二铵	99.9	50.7	48.5	99.2	0.956607	298	0.956607	79165-06-3	C42H62O16.2(NH3)	856.997	04	B02
F19	Yaodu P9-12	Y-030	Naringenin	柚皮素	99.8	50.7	48.5	99.2	0.956607	610	0.956607	480-41-1	C15H12O5	272.25	10	C10
B10	Yaodu P9-12	Z-014	Palmitic acid ethyl ester	棕榈酸乙酯	99.8	50.7	48.5	99.2	0.956607	661	0.956607	628-97-7	C18H36O2	284.48	12	A05
N22	Yaodu P1-4	J-014	Poliumoside	金石蚕苷	99.7	50.7	48.5	99.2	0.956607	695	0.956607	94079-81-9	C35H46O19	770.73	04	G11
I12	Yaodu P1-4	E-030	4',7-Dimethoxyisoflavone	4',7-二甲氧基异黄酮	99.9	50.5	48.3	98.8	0.956436	58	0.956436	1157-39-7	C17H14O4	282.29	03	E06
A18	Yaodu P1-4	F-027	Voglibose	伏格列波糖	99.7	50.5	48.3	98.8	0.956436	898	0.956436	83480-29-9	C10H21NO7	267.13	03	A09
J20	Yaodu P5-8	S-062	Kaempferitrin	山奈苷	100	50.4	48.2	98.6	0.956349	496	0.956349	482-38-2	C27H30O14	578.52	08	E10
L11	Yaodu P1-4	C-069	6-Hydroxypurine	次黄嘌呤	99.7	50.9	48.6	99.5	0.954813	76	0.954813	68-94-0	C5H4N4O	136.11	02	F06
I08	Yaodu P5-8	Q-002	Apigenin	芹菜素	99.9	50.9	48.6	99.5	0.954813	130	0.954813	520-36-5	C15H10O5	270.24	07	E04
B15	Yaodu P9-12	Y-008	Isoliquiritigenin	异甘草素	99.8	50.9	48.6	99.5	0.954813	475	0.954813	961-29-5	C15H12O4	256.25	10	A08
I11	Yaodu P5-8	K-002	Matrine	苦参碱	99.8	50.9	48.6	99.5	0.954813	574	0.954813	519-02-8	C15H24N2O	248.36	05	E06
B13	Yaodu P1-4	C-076	Oxalic acid	草酸	99.7	50.9	48.6	99.5	0.954813	648	0.954813	144-62-7	C2H2O4	90.03	02	A07
K04	Yaodu P1-4	D-059	4-Hydroxybenzyl alcohol	对羟基苯甲醇	99.9	50.8	48.5	99.3	0.954724	61	0.954724	623-05-2	C7H8O2	124.14	03	F02
P13	Yaodu P9-12	Y-006	Naringin	柚皮苷	99.8	50.8	48.5	99.3	0.954724	612	0.954724	10236-47-2	C27H32O14	580.53	10	H07
H03	Yaodu P9-12	X-010	Neohesperidin	新橙皮苷	99.8	50.8	48.5	99.3	0.954724	619	0.954724	13241-33-3	C28H34O15	610.56	10	D02
O20	Yaodu P9-12	Y-177	Oxyresveratrol	氧化白藜芦醇	99.8	50.8	48.5	99.3	0.954724	653	0.954724	29700-22-9	C14H12O4	244.24	11	H10
O03	Yaodu P5-8	J-024	Tigogenin	剑麻皂苷元	99.8	50.8	48.5	99.3	0.954724	851	0.954724	77-60-1	C27H44O3	416.64	05	H02
K13	Yaodu P1-4	B-042	Chelerythrine	白屈菜红碱	99.4	50.7	48.4	99.1	0.954635	213	0.954635	34316-15-9	C21H18NO4+	348.372	01	F07
H21	Yaodu P1-4	D-044	3,5-Dimethoxy-4-hydroxybenzaldehyde	丁香醛	99.8	51	48.6	99.6	0.952941	50	0.952941	134-96-3	C9H10O4	182.17	02	D11
O13	Yaodu P5-8	K-016	Picfeltarraenin IB	苦玄参苷IB	99.8	51	48.6	99.6	0.952941	684	0.952941	97230-46-1	C42H64O14	792.95	05	H07
I13	Yaodu P1-4	B-040	Bakuchiol	补骨脂酚	99.9	50.9	48.5	99.4	0.952849	166	0.952849	10309-37-2	C18H24O	256.38	01	E07
M07	Yaodu P1-4	B-009	Benzoylmesaconine	苯甲酰新乌头原碱	99.8	50.9	48.5	99.4	0.952849	174	0.952849	63238-67-5	C31H43NO10	589.67	01	G04
J11	Yaodu P1-4	C-068	Epimedin A1	朝藿定A1	99.8	50.9	48.5	99.4	0.952849	337	0.952849	140147-77-9	C39H50O20	838.804	02	E06
L16	Yaodu P1-4	H-044	Orientin	荭草苷	99.8	50.9	48.5	99.4	0.952849	643	0.952849	28608-75-5	C21H20O11	448.38	04	F08
N12	Yaodu P9-12	Z-038	Sucrose	蔗糖	100	50.9	48.5	99.4	0.952849	818	0.952849	57-50-1	C12H22O11	342.3	12	G06
B15	Yaodu P5-8	M-033	toddalolactone	毛两面针素	99.6	50.9	48.5	99.4	0.952849	854	0.952849	483-90-9	C16H20O6	308.33	06	A08
C11	Yaodu P1-4	B-024	Benzoylpaeoniflorin	苯甲酰芍药苷	99.8	50.7	48.3	99	0.952663	175	0.952663	38642-49-8	C30H32O12	584.571	01	B06
K03	Yaodu P5-8	J-022	Tangeretin	桔皮素	99.9	50.5	48.1	98.6	0.952475	829	0.952475	481-53-8	C20H20O7	372.37	05	F02
M16	Yaodu P1-4	F-023	Efetaal	风信子素	99.8	51.1	48.6	99.7	0.951076	325	0.951076	2556-10-7	C12H18O2	194.27	03	G08
O16	Yaodu P9-12	Y-149	Xanthophyll	叶黄素	99.8	51	48.5	99.5	0.95098	904	0.95098	127-40-2	C40H56O2	568.87	11	H08
L11	Yaodu P9-12	X-062	β-Asarone	β-细辛醚	100	51	48.5	99.5	0.95098	916	0.95098	5273-86-9	C12H16O3	208.25	10	F06
K22	Yaodu P9-12	Y-184	Isoforsythiaside	异连翘酯苷A	99.9	50.9	48.4	99.3	0.950884	470	0.950884	1357910-26-9	C29H36O15	624.59	11	F11
D13	Yaodu P5-8	M-023	Vitexin	牡荆素	99.8	50.9	48.4	99.3	0.950884	895	0.950884	3681-93-4	C21H20O10	432.38	06	B07
I07	Yaodu P1-4	B-007	Peiminine	贝母乙素	99.8	50.8	48.3	99.1	0.950787	665	0.950787	18059-10-4	C27H43NO3	429.64	01	E04
H15	Yaodu P9-12	Y-011	Tenuigenin	远志皂苷元	100	50.8	48.3	99.1	0.950787	842	0.950787	2469-34-3	C30H45ClO6	537.13	10	D08
C09	Yaodu P9-12	T-004	Hydroxyecdysone	β-蜕皮激素	99.7	51.1	48.5	99.6	0.949119	443	0.949119	5289-74-7	C27H44O7	480.63	09	B05
N21	Yaodu P1-4	D-048	Rhein-8-O-β-D-glucopyranoside	大黄酸-8-O-β-D-葡萄糖苷	99.7	51.1	48.5	99.6	0.949119	752	0.949119	113443-70-2	C21H16O11.Ca	484.43	02	G11
F16	Yaodu P9-12	Z-062	Alisol C 23-acetate	泽泻醇C-23-醋酸酯	99.9	51	48.4	99.4	0.94902	111	0.94902	26575-93-9	C32H48O6	528.72	12	C08
I09	Yaodu P1-4	B-016	Benzoylhypaconine	苯甲酰次乌头原碱	99.7	51	48.4	99.4	0.94902	173	0.94902	63238-66-4	C31H43NO9	573.67	01	E05
G12	Yaodu P1-4	E-027	Dihydrocapsaicin	二氢辣椒素	99.8	51	48.4	99.4	0.94902	305	0.94902	19408-84-5	C18H29NO3	307.43	03	D06
C18	Yaodu P1-4	F-028	Forskolin	佛司可林	99.8	51	48.4	99.4	0.94902	360	0.94902	66575-29-9	C22H34O7	410.5	03	B09
O11	Yaodu P9-12	T-029	Santalol	檀香醇	99.9	50.9	48.3	99.2	0.948919	775	0.948919	11031-45-1	C15H24O	220.35	09	H06
L05	Yaodu P5-8	L-071	L-Tyrosine	L-酪氨酸	99.9	50.8	48.2	99	0.948819	555	0.948819	60-18-4	C9H11NO3	181.19	06	F03
E05	Yaodu P5-8	J-030	Galanthamine	加兰他敏	99.8	51.1	48.4	99.5	0.947162	368	0.947162	357-70-0	C17H21NO3	287.35	05	C03
H06	Yaodu P9-12	Y-216	Acetic acid octyl ester	乙酸辛酯	99.9	51	48.3	99.3	0.947059	93	0.947059	112-14-1	C10H20O2	172.27	12	D03
I10	Yaodu P1-4	E-009	Curdione	莪术二酮	99.7	51	48.3	99.3	0.947059	260	0.947059	13657-68-6	C15H24O2	236.35	03	E05
B11	Yaodu P5-8	M-011	Verbascoside	毛蕊花糖苷	99.7	51	48.3	99.3	0.947059	883	0.947059	61276-17-3	C29H36O15	624.59	06	A06
O14	Yaodu P1-4	F-013	3',6-Disinapoylsucrose	3,6′-二芥子酰基蔗糖	99.6	50.9	48.2	99.1	0.946955	51	0.946955	139891-98-8	C34H42O19	754.69	03	H07
I15	Yaodu P1-4	B-053	Bayogenin	贝萼皂苷元	99.8	51.2	48.4	99.6	0.945312	170	0.945312	6989-24-8	C30H48O5	488.7	01	E08
C06	Yaodu P1-4	D-069	Deltaline	德尔塔林	99.8	51.2	48.4	99.6	0.945312	290	0.945312	6836-11-9	C27H41NO8	507.62	03	B03
N19	Yaodu P1-4	D-030	Rubimaillin	大叶茜草素	99.7	51.2	48.4	99.6	0.945312	760	0.945312	55481-88-4	C17H16O4	284.31	02	G10
H10	Yaodu P9-12	Z-019	Timosaponin A-III	知母皂苷A-Ⅲ	100	51.1	48.3	99.4	0.945205	853	0.945205	41059-79-4	C39H64O13	740.92	12	D05
G09	Yaodu P1-4	B-015	Betulinic acid	白桦脂酸	99.6	51	48.2	99.2	0.945098	186	0.945098	472-15-1	C30H48O3	456.7	01	D05
B10	Yaodu P1-4	H-002	β-Carotene	β-胡萝卜素	99.9	51.2	48.3	99.5	0.943359	917	0.943359	7235-40-7	C40H56	536.87	04	A05
A12	Yaodu P9-12	Y-109	alpha-Linolenic acid	α-亚麻酸	99.9	51.1	48.2	99.3	0.943249	116	0.943249	463-40-1	C18H30O2	278.43	11	A06
C04	Yaodu P1-4	D-051	Clinodiside A	断血流皂苷A	99	51	48.1	99.1	0.943137	232	0.943137	916347-31-4	C48H78O19	959.125	03	B02
J16	Yaodu P9-12	Z-067	Corydine	紫菫定酚	100	51	48.1	99.1	0.943137	244	0.943137	476-69-7	C20H23NO4	341.4	12	E08
H08	Yaodu P1-4	G-062	Dipotassium glycyrrhizinate	甘草酸二钾	99.9	51.3	48.3	99.6	0.94152	315	0.94152	68797-35-3	C42H60K2O16	899.11	04	D04
J07	Yaodu P1-4	C-020	Irisflorentin	次野鸢尾黄素	99.8	51.3	48.3	99.6	0.94152	458	0.94152	41743-73-1	C20H18O8	386.35	02	E04
O10	Yaodu P9-12	Y-100	Isopimpinellin	异虎耳草素	99.9	51.3	48.3	99.6	0.94152	477	0.94152	482-27-9	C13H10O5	246.21	11	H05
M15	Yaodu P5-8	K-028	Crebanine	克班宁	99.9	51.2	48.2	99.4	0.941406	251	0.941406	25127-29-1	C20H21NO4	339.39	05	G08
K09	Yaodu P9-12	T-013	Dehydroandrographolidesuccinate	脱水穿心莲内酯琥珀酸半酯	99.9	51.2	48.1	99.3	0.939453	283	0.939453	786593-06-4	C28H36O10	532.582	09	F05
J04	Yaodu P1-4	G-033	Licochalcone A	甘草查尔酮A	20.7	50.7	47.6	98.3	0.938856	525	0.938856	58749-22-7	C21H22O4	338.4	04	E02
G18	Yaodu P9-12	Y-153	Isoschaftoside	异夏佛塔苷	99.9	51.3	48.1	99.4	0.937622	483	0.937622	52012-29-0	C26H28O14	564.492	11	D09
B04	Yaodu P1-4	G-027	Mannitol	甘露醇	99.9	51.3	48.1	99.4	0.937622	572	0.937622	87-78-5	C6H14O6	182.17	04	A02
I14	Yaodu P1-4	F-006	Pachymic acid	茯苓酸	99.7	51.3	48.1	99.4	0.937622	654	0.937622	29070-92-6	C33H52O5	528.76	03	E07
B12	Yaodu P9-12	Z-026	Zinc Phytate	植酸锌	99.8	51.3	48.1	99.4	0.937622	908	0.937622	63903-51-5	C6H6O24P6Zn6	1040.28	12	A06
C09	Yaodu P1-4	B-013	Benzoic acid	苯甲酸	99.9	51.2	48	99.2	0.9375	172	0.9375	65-85-0	C7H6O2	122.12	01	B05
O16	Yaodu P1-4	F-026	Bergaptol	佛手酚	99.9	51.2	48	99.2	0.9375	182	0.9375	486-60-2	C11H6O4	202.16	03	H08
O15	Yaodu P1-4	B-060	Brazilin	巴西苏木素	99.7	51.2	48	99.2	0.9375	193	0.9375	474-07-7	C16H14O5	286.28	01	H08
O12	Yaodu P1-4	E-034	Dihydrolycorine	二氢石蒜碱	99.8	51.2	48	99.2	0.9375	307	0.9375	6271-21-2	C16H19NO4	289.329	03	H06
I19	Yaodu P1-4	B-082	Pulchinenoside A	白头翁皂苷A	99.8	51.2	48	99.2	0.9375	725	0.9375	129724-84-1	C41H66O12	750.96	01	E10
M03	Yaodu P9-12	S-092	Cephalotaxine	三尖杉碱	100	51.5	48.2	99.7	0.935922	211	0.935922	24316-19-6	C18H21NO4	315.36	09	G02
L12	Yaodu P5-8	S-020	Methyl 3,4,5-trimethoxybenzoate	3,4,5-三甲氧基苯甲酸甲酯	99.9	51.3	48	99.3	0.935673	581	0.935673	1916-07-0	C11H14O5	226.23	08	F06
N08	Yaodu P5-8	R-054	Ginsenoside Rk1	人参皂苷 Rk1	99.8	51.2	47.9	99.1	0.935547	393	0.935547	494753-69-4	C42H70O12	767	08	G04
F15	Yaodu P1-4	D-004	Physcion, Emodin-3-methyl ether	大黄素甲醚	99.8	51.1	47.8	98.9	0.935421	680	0.935421	521-61-9	C16H12O5	284.27	02	C08
J18	Yaodu P5-8	S-049	Bisdemethoxycurcumin	双脱氧基姜黄素	87.9	50.8	47.5	98.3	0.935039	191	0.935039	24939-16-0	C19H16O4	308.33	08	E09
O20	Yaodu P5-8	Q-084	Demethyleneberberine	去亚甲基小檗碱	99.9	51.5	48.1	99.6	0.933981	294	0.933981	25459-91-0	C19H18NO4	324.35	07	H10
L17	Yaodu P9-12	Y-025	Acetylaconitine	乙酰乌头碱	99.9	51.4	48	99.4	0.933852	96	0.933852	77181-26-1	C36H49NO12	687.778	10	F09
A20	Yaodu P9-12	Y-162	Coixol	薏苡素	99.8	51.6	48.1	99.7	0.932171	234	0.932171	532-91-2	C8H7NO3	165.15	11	A10
M05	Yaodu P5-8	J-037	10-Gingerol	10-姜酚	99.9	51.5	48	99.5	0.932039	23	0.932039	23513-15-7	C21H34O4	350.49	05	G03
C11	Yaodu P5-8	J-084	Pyrogallol	焦性没食子酸	99.7	51.5	48	99.5	0.932039	730	0.932039	87-66-1	C6H6O3	126.11	05	B06
L21	Yaodu P9-12	Y-053	Pioglitazone Hydrochloride	盐酸吡格列酮	99.9	51.2	47.7	98.9	0.931641	689	0.931641	112529-15-4	C19H21ClN2O3S	392.9	10	F11
B14	Yaodu P5-8	S-023	Dendrobine	石斛碱	99.8	51.5	47.9	99.4	0.930097	296	0.930097	2115-91-5	C16H25NO2	263.37	08	A07
F14	Yaodu P1-4	H-031	Sophocarpine	槐果碱	99.8	51.5	47.9	99.4	0.930097	808	0.930097	145572-44-7	C15H22N2O	246.35	04	C07
J05	Yaodu P1-4	C-010	Andrographolide	穿心莲内酯	99.8	51.6	47.9	99.5	0.928295	122	0.928295	5508-58-7	C20H30O5	350.45	02	E03
O11	Yaodu P1-4	B-034	Atractylenolide II	白术内酯Ⅱ	99.8	51.6	47.9	99.5	0.928295	154	0.928295	73069-14-4	C15H20O2	232.32	01	H06
N16	Yaodu P9-12	Z-071	Decursin	紫花前胡素	99.9	51.5	47.7	99.2	0.926214	282	0.926214	5928-25-6	C19H20O5	328.36	12	G08
I22	Yaodu P5-8	Q-100	Tetrahydroxyxanthone	去甲基雏叶龙胆酮	99.9	51.5	47.7	99.2	0.926214	845	0.926214	2980-32-7	C13H8O6	260.2	07	E11
K20	Yaodu P5-8	Q-082	(-)-Sinoacutine	清风藤碱	99.9	51.4	47.6	99	0.92607	9	0.92607	4090-18-0	C19H21NO4	327.378	07	F10
A07	Yaodu P9-12	S-113	Tetrahydrocoptisine；(-)-Stylopine	四氢黄连碱	99.9	51.5	47.6	99.1	0.924272	843	0.924272	4312-32-7	C19H17NO4	323.34	09	A04
N07	Yaodu P5-8	L-105	L(+)-Leucinol	L-亮氨醇	100	51.8	47.8	99.6	0.92278	509	0.92278	7533-40-6	C6H15NO	117.19	06	G04
A11	Yaodu P1-4	B-023	(-)-Epigallocatechin gallate	表没食子儿茶素没食子酸酯	99.8	51.7	47.7	99.4	0.922631	5	0.922631	989-51-5	C22H18O11	458.38	01	A06
L11	Yaodu P5-8	M-019	Propyl gallate	没食子酸丙酯	99.9	51.9	47.8	99.7	0.921002	712	0.921002	121-79-9	C10H12O5	212.2	06	F06
B18	Yaodu P1-4	H-051	Cycloastragenol	环黄芪醇	99.9	51.8	47.7	99.5	0.920849	264	0.920849	78574-94-4	C30H50O5	490.71	04	A09
L14	Yaodu P1-4	H-034	Alismoxide	环氧泽泻烯	99.8	51.8	47.6	99.4	0.918919	107	0.918919	87701-68-6	C15H26O2	238.37	04	F07
P14	Yaodu P5-8	S-034	Alpinetin	山姜素	99.9	51.8	47.6	99.4	0.918919	117	0.918919	36052-37-6	C16H14O4	270.28	08	H07
G20	Yaodu P1-4	G-010	Ligustilide	藁本内酯	99.8	51.8	47.6	99.4	0.918919	527	0.918919	4431-01-0	C12H14O2	190.24	03	D10
P03	Yaodu P9-12	X-014	Neochlorogenic acid	新绿原酸	99.7	51.8	47.6	99.4	0.918919	618	0.918919	906-33-2	C16H18O9	354.31	10	H02
B07	Yaodu P1-4	C-015	Nobiletin	川陈皮素	99.9	51.8	47.6	99.4	0.918919	627	0.918919	478-01-3	C21H22O8	402.39	02	A04
C06	Yaodu P9-12	Y-069	Isochlorogenic acid B	异绿原酸B	99.9	51.7	47.5	99.2	0.918762	467	0.918762	14534-61-3	C25H24O12	516.45	11	B03
D21	Yaodu P1-4	D-038	L-Methionine	L-蛋氨酸	99.8	51.5	47.3	98.8	0.918447	542	0.918447	63-68-3	C5H11NO2S	149.21	02	B11
F05	Yaodu P5-8	L-062	Veratric acid	藜芦酸	99.9	51.9	47.6	99.5	0.917148	882	0.917148	93-07-2	C9H10O4	182.17	06	C03
G07	Yaodu P1-4	B-006	Peimine	贝母甲素	99.8	51.8	47.5	99.3	0.916988	664	0.916988	23496-41-5	C27H45NO3	431.65	01	D04
I14	Yaodu P5-8	Q-036	Troxerutin	曲克芦丁	99.9	51.8	47.5	99.3	0.916988	866	0.916988	7085-55-4	C33H42O19	742.68	07	E07
H07	Yaodu P1-4	C-018	Formononetin	刺芒柄花素	99.7	51.6	47.3	98.9	0.916667	359	0.916667	485-72-3	C16H12O4	268.27	02	D04
K13	Yaodu P5-8	K-012	S-(-)-Carbidopa	卡比多巴	99.8	51.6	47.3	98.9	0.916667	765	0.916667	28860-95-9	C10H14N2O4	226.23	05	F07
N10	Yaodu P1-4	H-012	Polydatin	虎杖苷	99.7	51.9	47.5	99.4	0.915222	696	0.915222	27208-80-6	C20H22O8	390.38	04	G05
M13	Yaodu P1-4	B-043	L-Alanine	L-丙氨酸	99.8	51.8	47.4	99.2	0.915058	513	0.915058	56-41-7	C3H7NO2	89.09	01	G07
A22	Yaodu P1-4	G-017	Rhynchophylline	钩藤碱	99.8	51.8	47.4	99.2	0.915058	753	0.915058	76-66-4	C22H28N2O4	384.47	03	A11
C16	Yaodu P1-4	F-015	1,4-Diaminobutane	腐胺	99.7	51.7	47.3	99	0.914894	20	0.914894	110-60-1	C4H12N2	88.15	03	B08
M04	Yaodu P1-4	D-062	Scopolin	东莨菪苷	57.4	52	47.4	99.4	0.911538	786	0.911538	531-44-2	C16H18O9	354.309	03	G02
M15	Yaodu P9-12	W-004	Vitamin D3	维生素D3	99.9	51.9	47.2	99.1	0.909441	893	0.909441	67-97-0	C27H44O	384.64	09	G08
O21	Yaodu P9-12	X-006	Ursolic acid	熊果酸	99.9	52.2	47.4	99.6	0.908046	876	0.908046	77-52-1	C30H48O3	456.7	09	H11
B07	Yaodu P5-8	L-080	Triptophenolide	雷酚内酯	99.8	52	47.2	99.2	0.907692	864	0.907692	74285-86-2	C20H24O3	312.4	06	A04
M04	Yaodu P5-8	N-026	Naphthalene	萘	99.9	52.3	47.3	99.6	0.904398	607	0.904398	91-20-3	C10H8	128.17	07	G02
C14	Yaodu P5-8	Q-033	Fraxin	秦皮苷	52.2	52	47	99	0.903846	363	0.903846	524-30-1	C16H18O10	370.31	07	B07
E22	Yaodu P5-8	Q-092	Apigenin 7-O-(2G-rhamnosyl)gentiobioside	芹菜素-7-0-（2G-鼠李糖）龙胆糖苷	99.4	52.3	47.2	99.5	0.902486	133	0.902486	174284-20-9	C33H40O19	740.66	07	C11
E18	Yaodu P1-4	F-029	Columbamine	非洲防己碱	99.8	52.3	47.2	99.5	0.902486	235	0.902486	3621-36-1	C20H20NO4	338.38	03	C09
P09	Yaodu P1-4	C-050	Retrochalcone	刺甘草查尔酮	99.8	52.3	47.2	99.5	0.902486	749	0.902486	34221-41-5	C16H14O4	270.28	02	H05
F03	Yaodu P5-8	L-052	Tracheloside	络石苷	99.6	52.3	47.1	99.4	0.900574	859	0.900574	33464-71-0	C27H34O12	550.56	06	C02
N20	Yaodu P5-8	S-064	Kaempferide	山奈素	99.9	52.2	47	99.2	0.900383	495	0.900383	491-54-3	C15H22O5	282.33	08	G10
J16	Yaodu P5-8	S-041	Sudan III；Solvent Red 23	苏丹红Ⅲ	100	52.2	47	99.2	0.900383	821	0.900383	85-86-9	C22H16N4O	352.39	08	E08
J20	Yaodu P1-4	H-075	5-Hydroxy-1,4-naphthalenedione	胡桃醌	99.6	52.4	47.1	99.5	0.898855	68	0.898855	481-39-0	C10H6O3	174.15	04	E10
E21	Yaodu P5-8	L-033	Rotundine	罗通定	99.7	52.4	47.1	99.5	0.898855	757	0.898855	10097-84-4	C21H25NO4	355.43	05	C11
J21	Yaodu P1-4	D-046	Scopolamine butylbromide	丁溴酸东莨菪碱	99.8	52.4	47.1	99.5	0.898855	784	0.898855	149-64-4	C21H30BrNO4	440.37	02	E11
L12	Yaodu P9-12	Z-037	3-n-Butylphathlide	正丁基苯酞	99.9	52.3	47	99.3	0.898662	56	0.898662	6066-49-5	C12H14O2	190.24	12	F06
M12	Yaodu P9-12	Y-120	Isoliquiritin	异甘草苷	99.9	52.4	47	99.4	0.896947	476	0.896947	5041-81-6	C21H22O9	418.39	11	G06
N03	Yaodu P5-8	L-058	Loureirin B	龙血素B	99.9	52.4	47	99.4	0.896947	547	0.896947	119425-90-0	C18H20O5	316.35	06	G02
G15	Yaodu P9-12	T-045	Steviolbioside	甜菊双糖苷	99.9	52.4	47	99.4	0.896947	817	0.896947	41093-60-1	C32H50O13	642.734	09	D08
B22	Yaodu P1-4	J-005	Cichoric acid	菊苣酸	99.9	52.5	47	99.5	0.895238	223	0.895238	70831-56-0	C22H18O12	474.37	04	A11
C03	Yaodu P1-4	A-004	Punicalagin	安石榴苷	99.5	52.5	47	99.5	0.895238	727	0.895238	65995-63-3	C48H28O30	1084.72	01	B02
J22	Yaodu P5-8	S-075	α-Terthiophene	α-三联噻吩	88.6	52.5	47	99.5	0.895238	914	0.895238	1081-34-1	C12H8S3	248.39	08	E11
K22	Yaodu P1-4	G-024	Griffonilide	格列风内酯	99.8	52.4	46.9	99.3	0.895038	408	0.895038	61371-55-9	C8H8O4	168.15	03	F11
B15	Yaodu P1-4	D-002	Paeonol	丹皮酚	99.9	52.3	46.8	99.1	0.894837	657	0.894837	552-41-0	C9H10O3	166.18	02	A08
O05	Yaodu P1-4	B-002	Resveratrol	白藜芦醇	99.7	52.3	46.8	99.1	0.894837	748	0.894837	501-36-0	C14H12O3	228.24	01	H03
F11	Yaodu P1-4	C-053	Atractyloside potassium salt	苍术苷二钾盐	99.8	52.4	46.8	99.2	0.89313	159	0.89313	102130-43-8	C30H44O16S2.2K	802.99	02	C06
J17	Yaodu P9-12	Y-024	Coptisine chloride	盐酸黄连碱	99.3	52.4	46.8	99.2	0.89313	240	0.89313	6020-18-4	C19H14ClNO4	355.77	10	E09
J10	Yaodu P5-8	S-007	Cimifugin	升麻素	99.8	52.3	46.7	99	0.892925	224	0.892925	37921-38-3	C16H18O6	306.32	08	E05
B20	Yaodu P1-4	H-065	Xanthotoxol	花椒毒酚	99.8	52.6	46.9	99.5	0.891635	905	0.891635	2009-24-7	C11H6O4	202.16	04	A10
E21	Yaodu P1-4	B-096	L-Quebrachitol	(-)-白雀木醇	99.7	52.3	46.6	98.9	0.891013	550	0.891013	642-38-6	C7H14O6	194.18	01	C11
N05	Yaodu P9-12	X-024	Diosmetin	香叶木素	99.9	52.8	47	99.8	0.890152	312	0.890152	520-34-3	C16H12O6	300.26	10	G03
N14	Yaodu P9-12	Z-058	Jaceosidin	棕矢车菊素	99.8	52.6	46.8	99.4	0.889734	490	0.889734	18085-97-7	C17H14O7	330.29	12	G07
I22	Yaodu P1-4	G-022	Phloretin	根皮素	99.8	52.8	46.9	99.7	0.888258	676	0.888258	60-82-2	C15H14O5	274.27	03	E11
B05	Yaodu P1-4	C-006	Hesperidin	橙皮苷	99.6	52.7	46.8	99.5	0.888046	423	0.888046	520-26-3	C28H34O15	610.56	02	A03
C22	Yaodu P5-8	Q-089	Hirsuteine	去氢毛钩藤碱	99.7	52.8	46.7	99.5	0.88447	428	0.88447	35467-43-7	C22H26N2O3	366.45	07	B11
E11	Yaodu P1-4	B-028	(+)-Bicuculline	毕扣扣灵碱	99.7	52.7	46.6	99.3	0.88425	11	0.88425	485-49-4	C20H17NO6	367.36	01	C06
J07	Yaodu P5-8	L-100	Veratramine	黎芦碱	99.8	52.7	46.5	99.2	0.882353	881	0.882353	60-70-8	C27H39NO2	409.61	06	E04
H20	Yaodu P5-8	S-061	Trifolirhizin	三叶豆紫檀苷	99.9	52.6	46.4	99	0.882129	861	0.882129	6807-83-6	C22H22O10	446.4	08	D10
F13	Yaodu P5-8	M-025	Cynaroside	木犀草苷	99.8	53	46.7	99.7	0.881132	266	0.881132	5373-11-5	C21H20O11	448.38	06	C07
P05	Yaodu P5-8	L-078	Gramine	芦竹碱	99.9	53	46.7	99.7	0.881132	407	0.881132	87-52-5	C11H14N2	174.24	06	H03
M11	Yaodu P5-8	K-004	Corilagin	柯里拉京	99.9	52.9	46.6	99.5	0.880907	241	0.880907	23094-69-1	C27H22O18	634.45	05	G06
E08	Yaodu P1-4	D-087	Rhapontigenin	丹叶大黄素	96.7	52.5	46.2	98.7	0.88	751	0.88	500-65-2	C15H14O4	258.272	03	C04
B13	Yaodu P5-8	M-022	costunolide	木香烃内酯	99.7	52.9	46.5	99.4	0.879017	249	0.879017	553-21-9	C15H20O2	232.32	06	A07
B12	Yaodu P5-8	S-012	Dihydroartemisinin	双氢青蒿素	98.1	52.8	46.4	99.2	0.878788	303	0.878788	71939-50-9	C15H24O5	284.35	08	A06
K10	Yaodu P5-8	Q-014	Esculin	秦皮甲素	43.7	53.1	46.6	99.7	0.877589	343	0.877589	531-75-9	C15H16O9	340.28	07	F05
K18	Yaodu P9-12	Y-156	Palmatine chloride	盐酸巴马汀	99.8	53	46.5	99.5	0.877358	660	0.877358	10605-02-4	C21H22ClNO4	387.86	11	F09
K17	Yaodu P5-8	L-009	Ruscogenin	鲁斯可皂苷元	99.9	53	46.5	99.5	0.877358	762	0.877358	472-11-7	C27H42O4	430.62	05	F09
K17	Yaodu P9-12	W-020	Vitamin B12	维生素B12	99.9	53	46.5	99.5	0.877358	889	0.877358	68-19-9	C63H88CoN14O14P	1355.38	09	F09
N21	Yaodu P5-8	N-016	Nystose	耐斯糖	99.8	53.1	46.5	99.6	0.875706	635	0.875706	13133-07-8	C24H42O21	666.58	06	G11
M22	Yaodu P5-8	R-001	Genistein	染料木素	99.8	53	46.4	99.4	0.875472	377	0.875472	446-72-0	C15H10O5	270.24	07	G11
M18	Yaodu P1-4	G-001	Oleuropein	橄榄苦苷	99.7	53	46.3	99.3	0.873585	639	0.873585	32619-42-4	C25H32O13	540.51	03	G09
L13	Yaodu P5-8	M-030	Maackiain	马卡因	99.9	52.8	46.1	98.9	0.873106	562	0.873106	19908-48-6	C16H12O5	284.26	06	F07
H17	Yaodu P9-12	Y-023	Jatrorrhizine hydrochloride	盐酸药根碱	99.8	52.9	46.1	99	0.871456	492	0.871456	6681-15-8	C20H20ClNO4+	373.842	10	D09
J19	Yaodu P9-12	Y-035	Berberine hydrochloride	盐酸小檗碱	100	53.2	46.2	99.4	0.868421	178	0.868421	633-65-8	C20H18ClNO4	371.81	10	E10
A17	Yaodu P5-8	L-001	Rutin	芦丁	99.8	53.1	46.1	99.2	0.868173	764	0.868173	153-18-4	C27H30O16	610.52	05	A09
A09	Yaodu P1-4	B-011	Isobavachalcone	补骨脂乙素	99.9	53	46	99	0.867925	461	0.867925	20784-50-3	C20H20O4	324.37	01	A05
A08	Yaodu P1-4	D-083	Rehmannioside A	地黄苷A	99.7	53.4	46.3	99.7	0.867041	742	0.867041	81720-05-0	C21H32O15	524.469	03	A04
H16	Yaodu P5-8	S-040	Sudan II	苏丹红Ⅱ	99.9	53	45.9	98.9	0.866038	820	0.866038	3118-97-6	C18H16N2O	276.33	08	D08
G16	Yaodu P9-12	Y-143	Chelerythrine chloride	盐酸白屈菜红碱	98.9	53.3	46	99.3	0.863039	214	0.863039	3895-92-9	C21H18ClNO4	383.82	11	D08
D07	Yaodu P9-12	X-028	Parthenolide	小白菊内酯	99.9	53.5	46.1	99.6	0.861682	662	0.861682	20554-84-1	C15H20O3	248.32	10	B04
G17	Yaodu P1-4	B-064	Epiberberine	表小檗碱	99.8	53.4	45.9	99.3	0.859551	332	0.859551	6873-09-2	C20H18NO4	336.36	01	D09
K21	Yaodu P5-8	L-043	Cyanidin Chloride	氯化矢车菊素	99.9	53.5	45.9	99.4	0.857944	261	0.857944	528-58-5	C15H11O6.Cl	322.7	05	F11
C20	Yaodu P1-4	G-006	Glabridin	光甘草定	99.6	53.5	45.9	99.4	0.857944	397	0.857944	59870-68-7	C20H20O4	324.37	03	B10
B14	Yaodu P9-12	Z-041	Resibufogenin	酯蟾毒配基	99.7	53.8	46	99.8	0.855019	747	0.855019	465-39-4	C24H32O4	384.51	12	A07
F16	Yaodu P5-8	S-039	Sudan I	苏丹红Ⅰ	99.8	53.6	45.8	99.4	0.854478	819	0.854478	842-07-9	C16H12N2O	248.28	08	C08
M14	Yaodu P5-8	Q-039	Artesunate	青蒿琥酯	98.6	53.5	45.7	99.2	0.854206	144	0.854206	88495-63-0	C19H28O8	384.42	07	G07
L08	Yaodu P5-8	R-052	(20R)-Ginsenoside Rh1	(20R)-人参皂苷 Rh1	99.9	53.4	45.4	98.8	0.850187	15	0.850187	80952-71-2	C36H62O9	638.87	08	F04
J21	Yaodu P5-8	N-011	1,4-Naphthoquinone	1,4-萘醌	100	53.9	45.6	99.5	0.846011	21	0.846011	130-15-4	C10H6O2	158.16	06	E11
K16	Yaodu P5-8	Q-051	hydroxygenkwanin	羟基芫花素	99.7	53.9	45.6	99.5	0.846011	444	0.846011	20243-59-8	C16H12O6	300.26	07	F08
M14	Yaodu P9-12	Y-132	Homoorientin	异荭草素	99.9	53.8	45.5	99.3	0.845725	432	0.845725	4261-42-1	C21H20O11	448.38	11	G07
M19	Yaodu P5-8	L-023	Nomilin	诺米林	99.9	54	45.6	99.6	0.844444	629	0.844444	1063-77-0	C28H34O9	514.56	05	G10
P05	Yaodu P9-12	X-026	Naringin dihydrochalcone	柚皮苷二氢查尔酮	99.8	53.9	45.1	99	0.836735	613	0.836735	18916-17-1	C27H34O14	582.55	10	H03
M13	Yaodu P5-8	K-015	Phenethyl caffeate	咖啡酸苯乙酯	99.8	54.2	45.3	99.5	0.835793	672	0.835793	104594-70-9	C17H16O4	284.31	05	G07
G05	Yaodu P9-12	S-103	Lycorine	石蒜碱	99.9	54.1	45.1	99.2	0.833641	560	0.833641	476-28-8	C16H17NO4	287.31	09	D03
C15	Yaodu P9-12	T-040	Dehydroglaucine	脱氢海罂粟碱	67.1	54.4	45.3	99.7	0.832721	287	0.832721	22212-26-6	C21H23NO4	353.16	09	B08
J14	Yaodu P5-8	S-028	Lysionotin	石吊兰素	99.8	54.1	44.9	99	0.829945	561	0.829945	152743-19-6	C18H16O7	344.317	08	E07
D14	Yaodu P5-8	S-024	Silibinin	水飞蓟宾	99.7	54.7	44.9	99.6	0.820841	797	0.820841	22888-70-6	C25H22O10	482.44	08	B07
K14	Yaodu P5-8	Q-037	Norcantharidin	去甲斑蝥素	99.8	54.7	44.6	99.3	0.815356	630	0.815356	5442-12-6	C8H8O4	168.15	07	F07
E05	Yaodu P1-4	A-018	N,N-Dimethyl-1,4-phenylenediamine	4-氨基-N,N-二甲基苯胺	99.8	55.2	44.3	99.5	0.802536	606	0.802536	99-98-9	C8H12N2	136.19	01	C03
C12	Yaodu P1-4	E-018	Dihydroberberine/Dihydroumbellatine	二氢小檗碱	99.7	55.3	43.7	99	0.790235	304	0.790235	483-15-8	C20H19NO4	337.369	03	B06
K06	Yaodu P5-8	P-003	wedelolactone	蟛蜞菊内酯	99	55.7	43.8	99.5	0.786355	899	0.786355	524-12-9	C16H10O7	314.25	07	F03
B12	Yaodu P1-4	H-015	Palmatine	黄藤素	99.9	55.9	43.7	99.6	0.781753	659	0.781753	3486-67-7	C21H22NO4	352.4	04	A06
H22	Yaodu P5-8	S-071	Tabersonine	水甘草碱	99.9	55.8	43.4	99.2	0.777778	826	0.777778	4429-63-4	C21H24N2O2	336.43	08	D11
I22	Yaodu P9-12	Y-183	Oxoglaucine	氧海罂粟碱	99.9	55.9	43.4	99.3	0.776386	649	0.776386	5574-24-3	C20H17NO5	351.35	11	E11
C21	Yaodu P5-8	L-032	Lovastatin	洛伐他汀	98.6	55.8	43.3	99.1	0.775986	548	0.775986	75330-75-5	C24H36O5	404.54	05	B11
A14	Yaodu P5-8	Q-032	5-Hydroxytryptophan	5-羟基色氨酸	99.7	55.6	43.1	98.7	0.77518	71	0.77518	56-69-9	C11H12N2O3	220.22	07	A07
J09	Yaodu P9-12	X-045	Berberine	小檗碱	99.9	56.4	43	99.4	0.762411	177	0.762411	2086-83-1	C20H18NO4	336.37	10	E05
B19	Yaodu P1-4	D-024	Anisic aldehyde	对甲氧基苯甲醛	99.7	56.4	42.8	99.2	0.758865	128	0.758865	123-11-5	C8H8O2	136.15	02	A10
J09	Yaodu P1-4	C-038	Polyphyllin VI	重楼皂苷Ⅵ	99.8	57.1	42	99.1	0.735552	702	0.735552	55916-51-3	C39H62O13	738.91	02	E05
I16	Yaodu P9-12	Y-144	Lycobetaine	氧化石蒜碱	99.9	57.9	41.7	99.6	0.720207	559	0.720207	72510-04-4	C16H12NO3+	266.27	11	E08
I04	Yaodu P9-12	Y-063	Etoposide	依托泊苷	98.7	58.1	41.4	99.5	0.712565	349	0.712565	33419-42-0	C29H32O13	588.56	11	E02
B09	Yaodu P9-12	X-035	Dihydrocucurbitacin F	雪胆乙素	99.9	58.3	41.5	99.8	0.711835	306	0.711835	50298-90-3	C30H48O7	520.7	10	A05
H05	Yaodu P5-8	L-069	Pectolinarigenin	柳穿鱼黄素	99.7	57.8	40.9	98.7	0.707612	663	0.707612	520-12-7	C17H14O6	314.289	06	D03
D13	Yaodu P9-12	X-070	Britannilactone	旋复花内酯	99	58.2	40.9	99.1	0.702749	194	0.702749	33627-41-7	C17H24O5	308.372	10	B07
H19	Yaodu P1-4	D-027	Dacarbazine	达卡巴嗪	99.9	58.4	40.7	99.1	0.696918	274	0.696918	4342-03-4	C6H10N6O	182.18	02	D10
P18	Yaodu P1-4	H-064	XanthohuMol	黄腐酚	97.4	59.1	40.2	99.3	0.680203	903	0.680203	6754-58-1	C21H22O5	354.4	04	H09
M21	Yaodu P9-12	X-005	Camptothecine	喜树碱	96.5	59.3	39.7	99	0.669477	204	0.669477	7689-03-4	C20H16N2O4	348.35	09	G11
K19	Yaodu P9-12	W-031	Pseudoprotodioscin	伪原薯蓣皂苷	99.6	60.3	38.9	99.2	0.645108	721	0.645108	102115-79-7	C51H82O21	1031.18	09	F10
H19	Yaodu P5-8	M-076	Gossypol	棉酚	99	60.3	38.6	98.9	0.640133	404	0.640133	303-45-7	C30H30O8	518.55	06	D10
N11	Yaodu P1-4	C-073	Gossypol-acetic acid	醋酸棉酚	96.1	60.2	37.9	98.1	0.629568	405	0.629568	12542-36-8	C30H30O8.C2H4O2	578.61	02	G06
A13	Yaodu P9-12	T-030	Topotecan	拓扑替康	95.2	61.1	37.9	99	0.620295	857	0.620295	123948-87-8	C23H23N3O5	421.45	09	A07
L22	Yaodu P1-4	J-013	Platycodin D	桔梗皂苷D	99.8	61.2	37.9	99.1	0.619281	692	0.619281	58479-68-8	C57H92O28	1225.33	04	F11
C11	Yaodu P9-12	T-018	Pseudolaric acid A	土荆皮甲酸	96.8	61.7	37.1	98.8	0.601297	720	0.601297	82508-32-5	C22H28O6	388.46	09	B06
O22	Yaodu P9-12	Y-186	7-Ethylcamptothecin	7-乙基喜树碱	97.1	61.2	36.6	97.8	0.598039	81	0.598039	78287-27-1	C22H20N2O4	376.4	11	H11
J12	Yaodu P5-8	S-016	7-Ethyl-10-Hydroxy-Camptothecin	SN-38	95.5	62.1	36.7	98.8	0.590982	80	0.590982	119577-28-5	C22H20N2O5	392.4	08	E06
E09	Yaodu P5-8	J-063	9-Methoxycamptothecin	9-甲氧基喜树碱	86.2	61.9	36.1	98	0.583199	89	0.583199	39026-92-1	C21H18N2O5	378.38	05	C05
N11	Yaodu P5-8	M-020	Calycosin-7-O-beta-D-glucoside	毛蕊异黄酮苷	99.7	63.3	36.4	99.7	0.575039	203	0.575039	20633-67-4	C22H22O10	446.4	06	G06
F13	Yaodu P1-4	C-079	Vinorelbine	长春瑞滨	97	61.9	35.5	97.4	0.573506	887	0.573506	71486-22-1	C45H54N4O8	778.94	02	C07
K09	Yaodu P5-8	J-067	VinorelbineTartrate	酒石酸长春瑞滨	97.2	63.1	35	98.1	0.554675	888	0.554675	125317-39-7	C53H66N4O20	1079.11	05	F05
B21	Yaodu P9-12	Y-048	Topotecan hydrochloride	盐酸拓扑替康	94.8	64.2	35.5	99.7	0.55296	858	0.55296	119413-54-6	C23H24ClN3O5	457.91	10	A11
C20	Yaodu P9-12	Y-166	EMetine Hydrochloride	盐酸吐根碱	99.9	64.4	35.2	99.6	0.546584	328	0.546584	316-42-7	C29H40N2O4.2(HCl)；C29H40N2O4.HCl	553.56	11	B10
G05	Yaodu P1-4	A-019	9-Aminocamptothecin	9-氨基喜树碱	92	62.8	33.8	96.6	0.538217	88	0.538217	91421-43-1	C20H17N3O4	363.37	01	D03
M19	Yaodu P1-4	B-086	Chelidonine	白屈菜碱	96.8	66	32.9	98.9	0.498485	215	0.498485	476-32-4	C20H19NO5	353.37	01	G10
M22	Yaodu P9-12	Y-185	Isobavachin	异补骨脂二氢黄酮	99.7	66.6	32.4	99	0.486486	462	0.486486	31524-62-6	C20H20O4	324.37	11	G11
E18	Yaodu P9-12	Y-152	Irinotecan hydrochloride	盐酸伊立替康	91.1	66.6	32.2	98.8	0.483483	457	0.483483	100286-90-6	C33H38N4O6.HCl	623.15	11	C09
E16	Yaodu P5-8	Q-044	Apigenin 7-glucoside	芹菜素-7-O-β-D-吡喃葡萄糖苷	99.9	100	48.3	148.3	0.483	131	0.483	578-74-5	C21H20O10	432.38	07	C08
C19	Yaodu P5-8	L-015	Vincristine Sulfate	硫酸长春新碱	93.9	66.7	32	98.7	0.47976	886	0.47976	2068-78-2	C46H56N4O10.H2SO4	923.04	05	B10
K03	Yaodu P9-12	S-091	Cephalomannine	三尖杉宁碱	98.1	66.5	31.9	98.4	0.479699	210	0.479699	71610-00-9	C45H53NO14	831.9	09	F02
C07	Yaodu P9-12	S-117	Harringtonine	三尖杉酯碱	99.6	67.4	32.2	99.6	0.477745	417	0.477745	26833-85-2	C28H37NO9	531.59	09	B04
M06	Yaodu P1-4	D-079	Docetaxel	多烯紫杉醇	97.8	67.1	31.3	98.4	0.466468	320	0.466468	114977-28-5	C43H53NO14	807.88	03	G03
C19	Yaodu P1-4	B-077	7-Epitaxol	7-表紫杉醇	98.1	67.6	30.8	98.4	0.455621	79	0.455621	105454-04-4	C47H51NO14	853.913	01	B10
P15	Yaodu P5-8	M-052	Phenol	毛兰素	95.2	68.5	31.2	99.7	0.455474	673	0.455474	95041-90-0	C18H22O5	318.36	06	H08
G10	Yaodu P5-8	Q-011	10-Hydroxycamptothecin	羟基喜树碱	88.3	66.9	29.8	96.7	0.445441	25	0.445441	19685-09-7	C20H16N2O5	364.35	07	D05
D07	Yaodu P1-4	C-016	Toosendanin	川楝素	97	67.6	30	97.6	0.443787	856	0.443787	58812-37-6	C30H38O11	574.62	02	B04
D10	Yaodu P9-12	Z-015	Paclitaxel	紫杉醇	98.6	68	30.1	98.1	0.442647	655	0.442647	33069-62-4	C47H51NO14	853.92	12	B05
O15	Yaodu P5-8	K-031	Picropodophyllotoxin	苦鬼臼毒素	94.7	68.8	29.9	98.7	0.434593	685	0.434593	477-47-4	C22H22O8	414.41	05	H08
G15	Yaodu P5-8	K-025	Combretastatin A4 disodium phosphate	康普瑞汀磷酸二钠	94.9	69	29.8	98.8	0.431884	238	0.431884	168555-66-6	C18H19O8P.2Na	440.29	05	D08
O20	Yaodu P1-4	G-015	Homoharringtonine	高三尖杉酯碱	99.2	70.2	29.6	99.8	0.421652	431	0.421652	26833-87-4	C29H39NO9	545.62	03	H10
M20	Yaodu P5-8	Q-083	Deoxyelephantopin	去氧地胆草素	95.7	70	29.4	99.4	0.42	1	0.42	29307-03-7	C19H20O6	344.37	07	G10
O08	Yaodu P5-8	Q-006	Demecolcine	秋水仙碱	92.9	70.1	28.4	98.5	0.405136	291	0.405136	477-30-5	C21H25NO5	371.43	07	H04
E17	Yaodu P5-8	L-004	Triptolide	雷公藤甲素	95.4	68.3	27.6	95.9	0.4041	862	0.4041	38748-32-2	C20H24O6	360.4	05	C09
P16	Yaodu P1-4	H-047	Cucurbitacin B	葫芦素B	95.7	69.5	27.7	97.2	0.398561	255	0.398561	6199-67-3	C32H46O8	558.7	04	H08
O21	Yaodu P5-8	L-046	Triptonide	雷公藤内酯酮	96.9	71	27.5	98.5	0.387324	863	0.387324	38647-11-9	C20H22O6	358.39	05	H11
H09	Yaodu P1-4	C-037	Polyphyllin II(Chonglou Saponin II)	重楼皂苷II	97.8	71	27.2	98.2	0.383099	701	0.383099	76296-72-5	C44H70O17	871.02	02	D05
P18	Yaodu P5-8	S-055	Carboxyatractyloside	羧基苍术苷三钾盐	97.7	71.9	26.8	98.7	0.37274	205	0.37274	77228-71-8	C31H46O18S2	770.82	08	H09
F15	Yaodu P5-8	M-037	Casticin	蔓荆子黄素	96.1	72	26.2	98.2	0.363889	207	0.363889	479-91-4	C19H18O8	374.34	06	C08
N03	Yaodu P1-4	C-003	Vincristine	长春新碱	96.9	72	25.9	97.9	0.359722	885	0.359722	57-22-7	C46H56N4O10	824.96	02	G02
P13	Yaodu P1-4	C-087	Polyphyllin B (ForMosanin C)	重楼皂苷B	91.9	75.9	21.5	97.4	0.283267	700	0.283267	50773-42-7	C51H82O20	1015.18	02	H07
I14	Yaodu P9-12	Y-130	Protodioscin	原薯蓣皂苷	94.2	90.3	8.85	99.15	0.0980066	714	0.0980066	55056-80-9	C51H84O22	1049.2	11	E07
A21	Yaodu P5-8	L-031	Nitidine Chloride	氯化两面针碱	57.2	89.6	8.16	97.76	0.0910714	626	0.0910714	13063-04-2	C21H18ClNO4	383.82	05	A11
O05	Yaodu P5-8	J-039	Methylprotodioscin	甲基原薯蓣皂苷	90	91.1	7.78	98.88	0.0854007	591	0.0854007	54522-52-0	C52H86O22	1063.23	05	H03
H18	Yaodu P5-8	S-048	Dioscin	薯蓣皂苷	40	100	0	100	0	310	0	19057-60-4	C45H72O16	869.04	08	D09
			NT-1		99.9	49	50.4	99.4	1.02857		1.02857
			NT-2		99.9	50.4	48.9	99.3	0.970238		0.970238
			NT-3		99.9	51.5	48	99.5	0.932039		0.932039
			NT-4		99.9	48.6	50.5	99.1	1.03909		1.03909
			NT-5		99.9	48.9	50.3	99.2	1.02863		1.02863
			NT-6		100	48.1	51.2	99.3	1.06445		1.06445
			NT-7		99.9	50.5	48.8	99.3	0.966337		0.966337
			NT-8		99.9	49.8	49.6	99.4	0.995984		0.995984
			NT-9		99.9	49.8	49.8	99.6	1		1
			NT-10		99.8	48.1	51.4	99.5	1.06861		1.06861
			NT-11		99.9	51.7	47.3	99	0.914894		0.914894
			NT-12		99.9	51.1	48.2	99.3	0.943249		0.943249
			NT-13		99.9	51.4	48.1	99.5	0.935798		0.935798
			NT-14		99.8	49.2	50.4	99.6	1.02439		1.02439
			NT-15		99.9	50.1	49.5	99.6	0.988024		0.988024
			NT-16		99.9	50.7	48.9	99.6	0.964497		0.964497
			NT-17		99.9	54.6	45.2	99.8	0.827839		0.827839
			NT-18		99.7	51.2	48.2	99.4	0.941406		0.941406
			NT-19		99.9	49.8	49.6	99.4	0.995984		0.995984
			NT-20		99.8	50.9	48.4	99.3	0.950884		0.950884
			NT-21		99.8	51.5	47.7	99.2	0.926214		0.926214
			NT-22		100	49.3	50	99.3	1.0142		1.0142
			NT-23		99.8	49.7	49.7	99.4	1		1
			NT-24		99.7	51.5	47.7	99.2	0.926214		0.926214
			NT-25		99.7	46.7	52.4	99.1	1.12206		1.12206
			NT-Mean		99.864	50.164	49.208	99.372	0.982784
