# Supplementary material for: Oridonin inhibits DNMT3A R882 mutation-driven clonal hematopoiesis and leukemia by inducing apoptosis and necroptosis
Source: Cell Death Discov. 2021 Oct 18;7:297. doi: 10.1038/s41420-021-00697-5 (PMC8523644; doi:10.1038/s41420-021-00697-5)
Supplement: Supplementary file 8 — Table S4 [file 41420_2021_697_MOESM8_ESM.xlsx]

## Sheet: Sheet1
Table S4. Primers for Genotyping, Sequencing and Cloning
Gene	Forward	Reverse	Application	IDENTIFIER
Vav-iCre	5’-AGATGCCAGGACATCAGGAACCTG-3’	5’-ATCAGCCACACCAGACACAGAGATC-3’	Genotyping	N/A
Dnmt3a R878H	5’-GCCAGTATAGATGCCTGTGAGGT-3’	5’-TGCCTCTTGGATGTGCTCTACAG-3’	Genotyping	N/A
hRPS18	5’-CTGCAGCCATGTCTCTAGTGAT-3’	5’-ATGAGCATATCTTCGGCCCACA-3’	qRT-PCR	N/A
DNMT3A	5’-TGCTGTGTGGTTAGACGGCTTC-3’	5’-GAGATGATGTCCAACCCTTTTCGC-3’	Sequencing	N/A
Dnmt3a	5’-GGAGTGTGAATCTCAAAGCTGGGAT-3’		Sequencing	N/A
MSD-DNMT3A	5’-ACAGGACCTTAACTTGTGGTGCCAA-3’	5’-CTCAGTTTGCCCCCATGTCCCTTAC-3’	Cloning	N/A
DNMT3A-sgRNA-1	5’-GCAGTCTCTGCCTCGCCAAGCGG-3’		Cloning	N/A
DNMT3A-sgRNA-2	5’-CCTCGCCAAGCGGCTCATGTTGG-3’		Cloning	N/A
DNMT3A-sgRNA-3	5’-CCAACATGAGCCGCTTGGCGAGG-3’		Cloning	N/A
DNMT3A-1	5’-ATCGGAATTCGGCTGGTCCCAAGTAAGAGGAGTCT-3’	5’-CGGCCCAGCAGTCTCTGCCTCGCCAAGTGACTCATGTTGGAGACGTCAGTATAG-3’	Cloning	N/A
DNMT3A-2	5’-ACTGACGTCTCCAACATGAGTCACTTGGCGAGGCAGAGACTGCTGGGC-3’	5’-ATCGAAGCTTTCGTTACAAACCAAGGGGAAGAGCC -3’	Cloning	N/A
MSD-AAVS1	5’-GCCTGCATCATCACCGTTTTTCTGG-3’	5’-CAGGATCCTCTCTGGCTCCATCGTA-3’	Cloning	N/A
AAVS1-sgRNA1	5’-GGAAGGAGGAGGCCTAAGGATGG-3’		Cloning	N/A
AAVS1-sgRNA2	5’-GTCACCAATCCTGTCCCTAGTGG-3’		Cloning	N/A
AAVS1-sgRNA3	5’-GGGGCCACTAGGGACAGGAT TGG-3’		Cloning	N/A
AAVS1-sgRNA4	5’-CACCCCACAGTGGGGCCACTAGG-3’		Cloning	N/A
AAVS1-sgRNA5	5’-GTCCCCTCCACCCCACAGTGGGG-3’		Cloning	N/A
AAVS1-sgRNA6	5’-GGTTAATGTGGCTCTGGTTCTGG-3’		Cloning	N/A
pTg-EGFP	5’-CTACAAGCTGGCTAGCGTTTAAACGCCACCATGGTGAGCAAGGGCGAGGAGCTG-3’	5’-GCCACTGTGCTGGATATCTGCAGTTACTTGTACAGCTCGTCCATG-3’	Cloning	N/A
pTg-tdTomato	5’-CTACAAGCTGGCTAGCGTTTAAACGCCACCATGGTGAGCAAGGGCGAGGAGG-3’	5’-GCCACTGTGCTGGATATCTGCAGCTACTTGTACAGCTCGTCCATGCCG-3’	Cloning	N/A
