# Supplementary material for: Oridonin inhibits DNMT3A R882 mutation-driven clonal hematopoiesis and leukemia by inducing apoptosis and necroptosis
Source: Cell Death Discov. 2021 Oct 18;7:297. doi: 10.1038/s41420-021-00697-5 (PMC8523644; doi:10.1038/s41420-021-00697-5)
Supplement: Supplementary file 9 — Table S5 [file 41420_2021_697_MOESM9_ESM.xlsx]

## Sheet: Sheet1
KEY RESOURCES TABLE
REAGENT or RESOURCE	SOURCE	IDENTIFIER
Antibodies
Biotin Ter-119 anti-mouse (clone TER-119)	Biolegend	Cat# 116204, RRID: AB_313705
Biotin CD3ε anti-mouse (clone 145-2C11)	Biolegend	Cat# 100304, RRID: AB_312669
Biotin CD4 anti-mouse (clone RM4-5)	Biolegend	Cat# 100508, RRID: AB_312711
Biotin CD8a anti-mouse (clone 53-6.7)	Biolegend	Cat# 100704, RRID: AB_312743
Biotin CD11b anti-mouse (clone M1/70)	Biolegend	Cat# 101204, RRID: AB_312787
Biotin Ly-6G and Ly-6C anti-mouse (clone RB6-8C5)	Biolegend	Cat# 108404, RRID: AB_313369
Biotin B220 anti-mouse (clone RA3-6B2)	Biolegend	Cat# 103204, RRID: AB_312989
APC CD3ε anti-mouse (clone 145-2C11)	Biolegend	Cat# 100312, RRID: AB_312677
Alexa Fluor® 700 Gr1 anti-mouse (clone RB6-8C5)	Biolegend	Cat# 108422, RRID: AB_2137487
PerCP-Cy™5.5 CD11b anti-mouse (clone M1/70)	Biolegend	Cat# 101228, RRID: AB_893232
Pacific Blue™ B220 anti-mouse (clone RA3-6B2)	Biolegend	Cat# 103227, RRID: AB_492876
PE CD4 anti-mouse (clone RM4-5)	Biolegend	Cat# 100512, RRID: AB_312715
FITC CD8a anti-mouse (clone 53-6.7)	Biolegend	Cat# 100706, RRID: AB_312745
PE CD45.1 anti-mouse (clone A20)	Biolegend	Cat# 110708, RRID: AB_313497
FITC CD45.2 anti-mouse (clone 104)	Biolegend	Cat# 109806, RRID: AB_313443
Streptavidin APC-efluor780	Thermo Fisher Scientific	Cat# 47-4317-82, RRID: AB_10366688
APC CD117 anti-mouse (clone 2B8)	Thermo Fisher Scientific	Cat# 17-1171-83, RRID: AB_469431
PE-Cy™7 Sca-1 anti-mouse (clone D7)	Thermo Fisher Scientific	Cat# 25-5981-82, RRID: AB_469669
PE CD150 anti-mouse (clone TC15-12F12.2)	Biolegend	Cat# 115904, RRID: AB_313683
Alexa Fluor® 700 CD34 anti-mouse (clone RAM34)	Thermo Fisher Scientific	Cat# 56-0341-82, RRID: AB_493998
FITC CD34 anti-mouse (clone RAM34)	Thermo Fisher Scientific	Cat# 11-0341-85, RRID: AB_465022
PE-CF594 CD135 anti-mouse (clone A2F10.1)	BD Biosciences	Cat# 562537, RRID: AB_2737639
BV421 CD127 anti-mouse (clone A7R34)	Biolegend	Cat# 135024, RRID: AB_11218800
FITC CD16/CD32 anti-mouse (clone 2.4G2)	BD Biosciences	Cat# 553144, RRID: AB_394659
anti-APC MicroBeads	Miltenyi Biotec	Cat# 130-090-855, RRID: AB_244367
Rabbit monoclonal [EPR17514] to MLKL	Abcam	Cat# ab184718, RRID: AB_2755030
Rabbit monoclonal anti-MLKL (phospho S358) (clone EPR9514)	Abcam	Cat# ab187091, RRID: AB_2619685
RIPK1 Rabbit mAb antibody (clone D94C12)	Cell Signaling Technology	Cat# 3493, RRID: AB_2305314
Rabbit monoclonal anti-β-ACTIN (clone 13E5)	Cell Signaling Technology	Cat# 4970, RRID: AB_2223172
Rabbit monoclonal anti-Histone H3 (clone D1H2)	Cell Signaling Technology	Cat# 4499, RRID: AB_10544537
Rabbit Anti-Mouse IgG (HRP Conjugate) (clone D3V2A)	Cell Signaling Technology	Cat# 58802, RRID: AB_2799549
Mouse Anti-Rabbit IgG (HRP Conjugate) (clone D4W3E)	Cell Signaling Technology	Cat# 93702, RRID: AB_2800208
Caspase-3 Antibody	Cell Signaling Technology	Cat# 9662S, RRID: AB_331439
Caspase-8 Rabbit mAb	Cell Signaling Technology	Cat# 4790S, RRID: AB_10545768
RIP3 Rabbit mAb antibody	Cell Signaling Technology	Cat# 13526S, RRID: AB_2687467
Chemicals, Peptides, and Recombinant Proteins
Oridonin	Selleck	S2335
Fetal Bovine Serum	GEMINI	900-108
DAPI	Sigma-Aldrich	D8417
RPMI-1640	Gibco	31870074
Penicillin-Streptomycin	Gibco	15140122
D-Hanks	Solarbio	H1045
Hepes	Solarbio	H1095
PBS	Solarbio	P1022
KHCO3	Sigma-Aldrich	298-14-6
NH4Cl	Sigma-Aldrich	A9434
EDTA	Sigma-Aldrich	E6758
Critical Commercial Assays
HiPure Blood DNA Mini Kit	Magen	Cat# D3111-03
HiPure Plasmid Micro Kit	Magen	Cat# P1001-03
Experimental Models: Organisms/Strains
Mouse: Dnmt3aflox-R878H/+	This study	N/A
Mouse: B6.Cg-Commd10Tg(Vav1-icre)A2Kio/J	Jackson Laboratory	Stock# 008610
Mouse: B6.SJL-Ptprca Pepcb/BoyJ	Jackson Laboratory	Stock# 002014
Oligonucleotides
Primers for mouse genotyping and qRT-PCR, see Table S1	Synthesized at TsingKe Biological Technology	N/A
Software and Algorithms
GraphPad Prism 6	GraphPad Software	N/A
FlowJo™ Software	Becton, Dickinson and Company	N/A
Adobe Photoshop CS6	Adobe	N/A
Adobe Illustrator CC 2018	Adobe	N/A
