# Supplementary material for: Oridonin inhibits DNMT3A R882 mutation-driven clonal hematopoiesis and leukemia by inducing apoptosis and necroptosis
Source: Cell Death Discov. 2021 Oct 18;7:297. doi: 10.1038/s41420-021-00697-5 (PMC8523644; doi:10.1038/s41420-021-00697-5)
Supplement: Supplementary file 10 — Table S6 [file 41420_2021_697_MOESM10_ESM.xlsx]

## Sheet: ANTI-CLONAL HEMATOPOIESIS
ensembl_gene_id	external_gene_name	entrezgene_id
ENSMUSG00000042548	Asxl1	228790
ENSMUSG00000037486	Asxl2	75302
ENSMUSG00000040363	Bcor	71458
ENSMUSG00000036959	Bcorl1	320376
ENSMUSG00000002413	Braf	109880
ENSMUSG00000031201	Brcc3	210766
ENSMUSG00000034342	Cbl	12402
ENSMUSG00000022637	Cblb	208650
ENSMUSG00000034957	Cebpa	12606
ENSMUSG00000022521	Crebbp	12914
ENSMUSG00000024621	Csf1r	12978
ENSMUSG00000028859	Csf3r	12986
ENSMUSG00000005698	Ctcf	13018
ENSMUSG00000029705	Cux1	13047
ENSMUSG00000020661	Dnmt3a	13435
ENSMUSG00000030619	Eed	13626
ENSMUSG00000055024	Ep300	328572
ENSMUSG00000030275	Etnk1	75320
ENSMUSG00000030199	Etv6	14011
ENSMUSG00000029687	Ezh2	14056
ENSMUSG00000042817	Flt3	14255
ENSMUSG00000031162	Gata1	14460
ENSMUSG00000015053	Gata2	14461
ENSMUSG00000015619	Gata3	14462
ENSMUSG00000020611	Gna13	14674
ENSMUSG00000027523	Gnas	14683
ENSMUSG00000029064	Gnb1	14688
ENSMUSG00000025950	Idh1	15926
ENSMUSG00000030541	Idh2	269951
ENSMUSG00000018654	Ikzf1	22778
ENSMUSG00000025997	Ikzf2	22779
ENSMUSG00000018168	Ikzf3	22780
ENSMUSG00000028530	Jak1	16451
ENSMUSG00000024789	Jak2	16452
ENSMUSG00000031805	Jak3	16453
ENSMUSG00000037369	Kdm6a	22289
ENSMUSG00000005672	Kit	16590
ENSMUSG00000002028	Kmt2a	214162
ENSMUSG00000048154	Kmt2d	381022
ENSMUSG00000030265	Kras	16653
ENSMUSG00000029823	Luc7l2	192196
ENSMUSG00000006389	Mpl	17480
ENSMUSG00000020716	Nf1	18015
ENSMUSG00000057113	Npm1	18148
ENSMUSG00000027852	Nras	18176
ENSMUSG00000034021	Pds5b	100710
ENSMUSG00000038240	Pdss2	71365
ENSMUSG00000025626	Phf6	70998
ENSMUSG00000032253	Phip	83946
ENSMUSG00000020525	Ppm1d	53892
ENSMUSG00000023007	Prpf40b	54614
ENSMUSG00000020850	Prpf8	192159
ENSMUSG00000013663	Pten	19211
ENSMUSG00000043733	Ptpn11	19247
ENSMUSG00000022314	Rad21	19357
ENSMUSG00000022952	Runx1	12394
ENSMUSG00000024548	Setbp1	240427
ENSMUSG00000044791	Setd2	235626
ENSMUSG00000015697	Setdb1	84505
ENSMUSG00000024949	Sf1	22668
ENSMUSG00000002129	Sf3a1	67465
ENSMUSG00000025982	Sf3b1	81898
ENSMUSG00000041133	Smc1a	24061
ENSMUSG00000024974	Smc3	13006
ENSMUSG00000034120	Srsf2	20382
ENSMUSG00000037286	Stag1	20842
ENSMUSG00000025862	Stag2	20843
ENSMUSG00000017548	Suz12	52615
ENSMUSG00000040943	Tet2	214133
ENSMUSG00000059552	Trp53	22059
ENSMUSG00000061613	U2af1	108121
ENSMUSG00000030435	U2af2	22185
ENSMUSG00000031370	Zrsr2	22184
ENSMUSG00000016458	WT1	22431

## Sheet: Inflammation_ACTIVE
ensembl_gene_id	external_gene_name	entrezgene_id
ENSMUSG00000067714	Lpar5	381810
ENSMUSG00000064246	Chil1	12654
ENSMUSG00000006356	Crip2	68337
ENSMUSG00000039115	Itga9	104099
ENSMUSG00000042474	Fcmr	69169
ENSMUSG00000020473	Aebp1	11568
ENSMUSG00000030579	Tyrobp	22177
ENSMUSG00000047123	Ticam1	106759
ENSMUSG00000027695	Pld1	18805
ENSMUSG00000007476	Lrrc8a	241296
ENSMUSG00000026072	Il1r1	16177
ENSMUSG00000026073	Il1r2	16178
ENSMUSG00000024401	Tnf	21926
ENSMUSG00000039005	Tlr4	21898
ENSMUSG00000027995	Tlr2	24088
ENSMUSG00000004040	Stat3	20848
ENSMUSG00000004043	Stat5a	20850
ENSMUSG00000026104	Stat1	20846
ENSMUSG00000028964	Park7	57320
ENSMUSG00000022015	Tnfsf11	21943
ENSMUSG00000026321	Tnfrsf11a	21934
ENSMUSG00000058715	Fcer1g	14127
ENSMUSG00000060063	Alox5ap	11690
ENSMUSG00000044288	Cnr1	12801
ENSMUSG00000058715	Fcer1g	14127
ENSMUSG00000066551	Hmgb1	15289
ENSMUSG00000043088	Il17re	57890
ENSMUSG00000002897	Il17ra	16172
ENSMUSG00000024621	Csf1r	12978
ENSMUSG00000051498	Tlr6	21899
ENSMUSG00000026580	Selp	20344
ENSMUSG00000028577	Plaa	18786
ENSMUSG00000040451	Sgms1	208449
ENSMUSG00000028108	Ecm1	13601
ENSMUSG00000029199	Lias	79464
ENSMUSG00000056529	Ptafr	19204
ENSMUSG00000085702	Mecomos	NA
ENSMUSG00000018930	Ccl4	20303
ENSMUSG00000018476	Kdm6b	216850
ENSMUSG00000023031	Cela1	109901
ENSMUSG00000035356	Nfkbiz	80859
ENSMUSG00000037440	Vnn1	22361
ENSMUSG00000001729	Akt1	11651
ENSMUSG00000030742	Lat	16797
ENSMUSG00000056763	Cspp1	211660
ENSMUSG00000034881	Tbxa2r	21390

## Sheet: Necroptosis_ACTIVE
ensembl_gene_id	external_gene_name	entrezgene_id
ENSMUSG00000036712	Cyld	74256
ENSMUSG00000002897	Il17ra	16172
ENSMUSG00000059714	Flot1	14251
ENSMUSG00000015755	Tab2	68652
ENSMUSG00000057367	Birc2	11797
ENSMUSG00000004040	Stat3	20848
ENSMUSG00000021408	Ripk1	19766
ENSMUSG00000023944	Hsp90ab1	15516
ENSMUSG00000026031	Cflar	12633
ENSMUSG00000022965	Ifngr2	15980
ENSMUSG00000022789	Dnm1l	74006
ENSMUSG00000028284	Map3k7	26409
ENSMUSG00000021270	Hsp90aa1	15519
ENSMUSG00000021794	Glud1	14661
ENSMUSG00000020134	Peli1	67245
ENSMUSG00000030341	Tnfrsf1a	21937
ENSMUSG00000026942	Traf2	22030
ENSMUSG00000020048	Hsp90b1	22027
ENSMUSG00000020919	Stat5b	20851
ENSMUSG00000026072	Il1r1	16177
ENSMUSG00000028599	Tnfrsf1b	21938
ENSMUSG00000031628	Casp3	12367
ENSMUSG00000035476	Tab3	66724
ENSMUSG00000039005	Tlr4	21898
ENSMUSG00000027466	Rbck1	24105
ENSMUSG00000029500	Pgam5	72542
ENSMUSG00000004043	Stat5a	20850
ENSMUSG00000031077	Fadd	14082
ENSMUSG00000032000	Birc3	11796
ENSMUSG00000019850	Tnfaip3	21929
ENSMUSG00000056130	Ticam2	225471
ENSMUSG00000061981	Flot2	14252
ENSMUSG00000047098	Rnf31	268749
ENSMUSG00000022221	Ripk3	56532
ENSMUSG00000001034	Mapk7	23939
ENSMUSG00000012519	Mlkl	74568
ENSMUSG00000026029	Casp8	12370
ENSMUSG00000032508	Myd88	17874
ENSMUSG00000027514	Zbp1	58203
ENSMUSG00000023905	Tnfrsf12a	27279
ENSMUSG00000004864	Mapk13	26415
ENSMUSG00000031887	Tradd	71609
ENSMUSG00000026104	Stat1	20846
ENSMUSG00000024778	Fas	14102
ENSMUSG00000005893	Nr2c2	22026
ENSMUSG00000020424	Castor1	71962
ENSMUSG00000044167	Foxo1	56458
ENSMUSG00000024002	Brd4	57261
ENSMUSG00000041417	Pik3r1	18708
ENSMUSG00000022105	Rb1	19645
ENSMUSG00000029007	Agtrap	11610
ENSMUSG00000029687	Ezh2	14056
ENSMUSG00000024576	Csnk1a1	93687
ENSMUSG00000022433	Csnk1e	27373
ENSMUSG00000025162	Csnk1d	104318
ENSMUSG00000032384	Csnk1g1	214897
ENSMUSG00000073563	Csnk1g3	70425
ENSMUSG00000003345	Csnk1g2	103236
ENSMUSG00000009555	Cdk9	107951
ENSMUSG00000047030	Spata2	263876
ENSMUSG00000031652	N4bp1	80750
ENSMUSG00000020530	Ggnbp2	217039
ENSMUSG00000020495	Smg8	74133
ENSMUSG00000020064	Herc4	67345
ENSMUSG00000038615	Nfe2l1	18023
ENSMUSG00000026875	Traf1	22029
ENSMUSG00000045962	Wnk1	232341
ENSMUSG00000029203	Ube2k	53323
ENSMUSG00000028468	Rgp1	242406
ENSMUSG00000055319	Sec23ip	207352
ENSMUSG00000021819	Zswim8	268721
ENSMUSG00000032410	Xrn1	24127
ENSMUSG00000031885	Cbfb	12400
ENSMUSG00000034024	Cct2	12461
ENSMUSG00000032097	Ddx6	13209
ENSMUSG00000026810	Dpm2	13481
ENSMUSG00000029265	Dr1	13486
ENSMUSG00000030400	Ercc2	13871
ENSMUSG00000020372	Rack1	14694
ENSMUSG00000018661	Cog1	16834
ENSMUSG00000020456	Ogdh	18293
ENSMUSG00000022283	Pabpc1	18458
ENSMUSG00000020349	Ppp2ca	19052
ENSMUSG00000006498	Ptbp1	19205
ENSMUSG00000022314	Rad21	19357
ENSMUSG00000028426	Rad23b	19359
ENSMUSG00000027879	Sec22b	20333
ENSMUSG00000068882	Ssb	20823
ENSMUSG00000038482	Tfdp1	21781
ENSMUSG00000074129	Rpl13a	22121
ENSMUSG00000058355	Abce1	24015
ENSMUSG00000041133	Smc1a	24061
ENSMUSG00000026872	Zeb2	24136
ENSMUSG00000003970	Rpl8	26961
ENSMUSG00000026563	Tada1	27878
ENSMUSG00000010097	Nxf1	53319
ENSMUSG00000020706	Ftsj3	56095
ENSMUSG00000022160	Mettl3	56335
ENSMUSG00000079487	Med12	59024
ENSMUSG00000020430	Pes1	64934
ENSMUSG00000040720	Virma	66185
ENSMUSG00000026753	Ppp6c	67857
ENSMUSG00000017288	Vps53	68299
ENSMUSG00000000355	Mcts1	68995
ENSMUSG00000013629	Cad	69719
ENSMUSG00000021810	Ecd	70601
ENSMUSG00000037487	Ubr5	70790
ENSMUSG00000034022	Cpsf1	94230
ENSMUSG00000036737	Oxsr1	108737
ENSMUSG00000028961	Pgd	110208
ENSMUSG00000039929	Urb1	207932
ENSMUSG00000020692	Nle1	217011
ENSMUSG00000038762	Abcf1	224742
ENSMUSG00000024360	Etf1	225363
ENSMUSG00000042772	Smg7	226517
ENSMUSG00000035851	Ythdc1	231386
ENSMUSG00000029726	Mepce	231803
ENSMUSG00000032485	Scap	235623
ENSMUSG00000037416	Dmxl1	240283
ENSMUSG00000028345	Tex10	269536
ENSMUSG00000043241	Upf2	326622
ENSMUSG00000034893	Cog3	338337

## Sheet: Myeloid leukemogenesis
ensembl_gene_id	external_gene_name	entrezgene_id
ENSMUSG00000022346	Myc	17869
ENSMUSG00000002111	Spi1	20375
ENSMUSG00000020661	Dnmt3a	13435
ENSMUSG00000022710	Usp7	252870
ENSMUSG00000038612	Mcl1	17210
ENSMUSG00000057329	Bcl2	12043
ENSMUSG00000050697	Prkaa1	105787
ENSMUSG00000028518	Prkaa2	108079
ENSMUSG00000015837	Sqstm1	18412
ENSMUSG00000024002	Brd4	57261
ENSMUSG00000031497	Tnfsf13b	24099
ENSMUSG00000031264	Btk	12229
ENSMUSG00000020160	Meis1	17268
ENSMUSG00000026921	Egfl7	353156
ENSMUSG00000020719	Ddx5	13207
ENSMUSG00000026826	Nr4a2	18227
ENSMUSG00000038167	Plekhg6	213522
ENSMUSG00000033326	Kdm4a	230674
ENSMUSG00000031155	Pim2	18715
ENSMUSG00000004446	Bid	12122
ENSMUSG00000004451	Ralb	64143
ENSMUSG00000003873	Bax	12028
ENSMUSG00000022812	Gsk3b	56637
ENSMUSG00000028991	Mtor	56717
ENSMUSG00000031200	Mtcp1	17763
ENSMUSG00000057054	Inca1	103844
ENSMUSG00000036111	Lmo1	109594
ENSMUSG00000030199	Etv6	14011
ENSMUSG00000055932	Fto	26383
ENSMUSG00000075588	Hoxb2	103889
ENSMUSG00000000938	Hoxa10	15395
ENSMUSG00000079560	Hoxa3	15400
ENSMUSG00000020875	Hoxb9	15417
ENSMUSG00000038227	Hoxa9	15405
ENSMUSG00000038253	Hoxa5	15402
ENSMUSG00000038721	Hoxb7	15415
ENSMUSG00000039542	Ncam1	17967
ENSMUSG00000009555	Cdk9	107951
ENSMUSG00000032501	Trib1	211770
ENSMUSG00000027684	Mecom	14013
ENSMUSG00000030589	Rasgrp4	233046
ENSMUSG00000038718	Pbx3	18516
ENSMUSG00000071350	Setdb2	239122
ENSMUSG00000017861	Mybl2	17865
ENSMUSG00000059895	Ptp4a3	19245
ENSMUSG00000027509	Rae1	66679
ENSMUSG00000021224	Numb	18222
ENSMUSG00000048416	Mlf1	17349
ENSMUSG00000020048	Hsp90b1	22027
ENSMUSG00000054252	Fgfr3	14184
ENSMUSG00000005161	Prdx2	21672
ENSMUSG00000018476	Kdm6b	216850
ENSMUSG00000021109	Hif1a	15251
ENSMUSG00000027490	E2f1	13555
ENSMUSG00000025578	Cbx8	30951
ENSMUSG00000034041	Lyl1	17095
ENSMUSG00000032698	Lmo2	16909
ENSMUSG00000032185	Carm1	59035
ENSMUSG00000016458	WT1	22431
ENSMUSG00000028639	Ybx1	22608
ENSMUSG00000033581	Igf2bp2	319765
ENSMUSG00000029814	Igf2bp3	140488
ENSMUSG00000028397	Kdm4c	76804
ENSMUSG00000042650	Alkbh5	268420
ENSMUSG00000002602	Axl	26362
ENSMUSG00000028114	Mettl14	210529
ENSMUSG00000021196	Pfkp	56421
ENSMUSG00000030246	Ldhb	16832

## Sheet: ANTI_APOPTOSIS
ensembl_gene_id	external_gene_name	entrezgene_id
ENSMUSG00000022185	Acin1	56215
ENSMUSG00000029106	Add1	11518
ENSMUSG00000036932	Aifm1	26926
ENSMUSG00000001729	Akt1	11651
ENSMUSG00000004056	Akt2	11652
ENSMUSG00000019699	Akt3	23797
ENSMUSG00000019979	Apaf1	11783
ENSMUSG00000005871	Apc	11789
ENSMUSG00000040760	Appl1	72993
ENSMUSG00000037148	Arhgap10	78514
ENSMUSG00000034218	Atm	11920
ENSMUSG00000024959	Bad	12015
ENSMUSG00000057789	Bak1	12018
ENSMUSG00000003873	Bax	12028
ENSMUSG00000002083	Bbc3	170770
ENSMUSG00000002015	Bcap31	27061
ENSMUSG00000057329	Bcl2	12043
ENSMUSG00000007659	Bcl2l1	12048
ENSMUSG00000027381	Bcl2l11	12125
ENSMUSG00000004446	Bid	12122
ENSMUSG00000057367	Birc2	11797
ENSMUSG00000032000	Birc3	11796
ENSMUSG00000040093	Bmf	171543
ENSMUSG00000024942	Capn1	12333
ENSMUSG00000026509	Capn2	12334
ENSMUSG00000026031	Cflar	12633
ENSMUSG00000014077	Chp1	56398
ENSMUSG00000025199	Chuk	12675
ENSMUSG00000071713	Csf2rb	12983
ENSMUSG00000006932	Ctnnb1	12387
ENSMUSG00000063694	Cycs	13063
ENSMUSG00000021559	Dapk1	69635
ENSMUSG00000032380	Dapk2	13143
ENSMUSG00000034974	Dapk3	13144
ENSMUSG00000020476	Dbnl	13169
ENSMUSG00000028974	Dffa	13347
ENSMUSG00000029027	Dffb	13368
ENSMUSG00000029433	Diablo	66593
ENSMUSG00000022789	Dnm1l	74006
ENSMUSG00000044393	Dsg2	13511
ENSMUSG00000009013	Dynll1	56455
ENSMUSG00000020483	Dynll2	68097
ENSMUSG00000027490	E2f1	13555
ENSMUSG00000037419	Endod1	71946
ENSMUSG00000015337	Endog	13804
ENSMUSG00000042787	Exog	208194
ENSMUSG00000031077	Fadd	14082
ENSMUSG00000024778	Fas	14102
ENSMUSG00000015994	Fnta	14272
ENSMUSG00000030498	Gas2	14453
ENSMUSG00000026879	Gsn	227753
ENSMUSG00000066551	Hmgb1	15289
ENSMUSG00000054717	Hmgb2	97165
ENSMUSG00000031537	Ikbkb	16150
ENSMUSG00000004221	Ikbkg	16151
ENSMUSG00000026072	Il1r1	16177
ENSMUSG00000022514	Il1rap	16180
ENSMUSG00000068758	Il3ra	16188
ENSMUSG00000031392	Irak1	16179
ENSMUSG00000060477	Irak2	108960
ENSMUSG00000020227	Irak3	73914
ENSMUSG00000059883	Irak4	266632
ENSMUSG00000022905	Kpna1	16646
ENSMUSG00000001440	Kpnb1	16211
ENSMUSG00000028063	Lmna	16905
ENSMUSG00000024590	Lmnb1	16906
ENSMUSG00000025151	Maged1	94275
ENSMUSG00000020941	Map3k14	53859
ENSMUSG00000021936	Mapk8	26419
ENSMUSG00000032508	Myd88	17874
ENSMUSG00000028163	Nfkb1	18033
ENSMUSG00000021025	Nfkbia	18035
ENSMUSG00000020936	Nmt1	18107
ENSMUSG00000021638	Ocln	18260
ENSMUSG00000022781	Pak2	224105
ENSMUSG00000027665	Pik3ca	18706
ENSMUSG00000032462	Pik3cb	74769
ENSMUSG00000039936	Pik3cd	18707
ENSMUSG00000020573	Pik3cg	30955
ENSMUSG00000041417	Pik3r1	18708
ENSMUSG00000031834	Pik3r2	18709
ENSMUSG00000020901	Pik3r5	320207
ENSMUSG00000022565	Plec	18810
ENSMUSG00000024521	Pmaip1	58801
ENSMUSG00000028161	Ppp3ca	19055
ENSMUSG00000021816	Ppp3cb	19056
ENSMUSG00000022092	Ppp3cc	19057
ENSMUSG00000033953	Ppp3r1	19058
ENSMUSG00000005469	Prkaca	18747
ENSMUSG00000005034	Prkacb	18749
ENSMUSG00000020612	Prkar1a	19084
ENSMUSG00000032601	Prkar2a	19087
ENSMUSG00000002997	Prkar2b	19088
ENSMUSG00000021948	Prkcd	18753
ENSMUSG00000026778	Prkcq	18761
ENSMUSG00000035725	Prkx	19108
ENSMUSG00000030751	Psma1	26440
ENSMUSG00000015671	Psma2	19166
ENSMUSG00000060073	Psma3	19167
ENSMUSG00000032301	Psma4	26441
ENSMUSG00000068749	Psma5	26442
ENSMUSG00000021024	Psma6	26443
ENSMUSG00000027566	Psma7	26444
ENSMUSG00000036743	Psma8	73677
ENSMUSG00000014769	Psmb1	19170
ENSMUSG00000031897	Psmb10	19171
ENSMUSG00000028837	Psmb2	26445
ENSMUSG00000069744	Psmb3	26446
ENSMUSG00000005779	Psmb4	19172
ENSMUSG00000022193	Psmb5	19173
ENSMUSG00000018286	Psmb6	19175
ENSMUSG00000026750	Psmb7	19177
ENSMUSG00000024338	Psmb8	16913
ENSMUSG00000096727	Psmb9	16912
ENSMUSG00000021178	Psmc1	19179
ENSMUSG00000028932	Psmc2	19181
ENSMUSG00000002102	Psmc3	19182
ENSMUSG00000030603	Psmc4	23996
ENSMUSG00000020708	Psmc5	19184
ENSMUSG00000021832	Psmc6	67089
ENSMUSG00000026229	Psmd1	70247
ENSMUSG00000031429	Psmd10	53380
ENSMUSG00000017428	Psmd11	69077
ENSMUSG00000020720	Psmd12	66997
ENSMUSG00000025487	Psmd13	23997
ENSMUSG00000026914	Psmd14	59029
ENSMUSG00000006998	Psmd2	21762
ENSMUSG00000017221	Psmd3	22123
ENSMUSG00000005625	Psmd4	19185
ENSMUSG00000026869	Psmd5	66998
ENSMUSG00000021737	Psmd6	66413
ENSMUSG00000039067	Psmd7	17463
ENSMUSG00000030591	Psmd8	57296
ENSMUSG00000029440	Psmd9	67151
ENSMUSG00000022216	Psme1	19186
ENSMUSG00000079197	Psme2	19188
ENSMUSG00000040850	Psme4	103554
ENSMUSG00000032869	Psmf1	228769
ENSMUSG00000022607	Ptk2	14083
ENSMUSG00000024927	Rela	19697
ENSMUSG00000021408	Ripk1	19766
ENSMUSG00000024290	Rock1	19877
ENSMUSG00000020460	Rps27a	78294
ENSMUSG00000023927	Satb1	20230
ENSMUSG00000057738	Sptan1	20740
ENSMUSG00000063410	Stk24	223255
ENSMUSG00000031112	Stk26	70415
ENSMUSG00000038482	Tfdp1	21781
ENSMUSG00000030516	Tjp1	21872
ENSMUSG00000024812	Tjp2	21873
ENSMUSG00000024401	Tnf	21926
ENSMUSG00000022074	Tnfrsf10b	21933
ENSMUSG00000030341	Tnfrsf1a	21937
ENSMUSG00000039304	Tnfsf10	22035
ENSMUSG00000031887	Tradd	71609
ENSMUSG00000026942	Traf2	22030
ENSMUSG00000090137	Uba52	22186
ENSMUSG00000025876	Unc5a	107448
ENSMUSG00000026728	Vim	22352
ENSMUSG00000025860	Xiap	11798
ENSMUSG00000018326	Ywhab	54401
ENSMUSG00000046550	Spin2c	278240
ENSMUSG00000027997	Casp6	12368
ENSMUSG00000018697	Aatf	56321
ENSMUSG00000024659	Anxa1	16952
ENSMUSG00000029994	Anxa4	11746
ENSMUSG00000027712	Anxa5	11747
ENSMUSG00000025132	Arhgdia	192662
ENSMUSG00000035086	Becn1	56208
ENSMUSG00000022684	Bfar	67118
ENSMUSG00000024191	Bnip1	224630
ENSMUSG00000078566	Bnip3	12176
ENSMUSG00000022051	Bnip3l	12177
ENSMUSG00000002413	Braf	109880
ENSMUSG00000096472	Cdkn2d	12581
ENSMUSG00000056201	Cfl1	12631
ENSMUSG00000031781	Ciapin1	109006
ENSMUSG00000032060	Cryab	12955
ENSMUSG00000022174	Dad1	13135
ENSMUSG00000007039	Ddah2	51793
ENSMUSG00000024026	Glo1	109801
ENSMUSG00000063856	Gpx1	14775
ENSMUSG00000024454	Hdac3	15183
ENSMUSG00000038612	Mcl1	17210
ENSMUSG00000027878	Notch2	18129
ENSMUSG00000019969	Psen1	19164
ENSMUSG00000034930	Rtkn	20166
ENSMUSG00000031548	Sfrp1	20377
ENSMUSG00000025889	Snca	20617
ENSMUSG00000020027	Socs2	216233
